# Supplementary material for: Multiomics dissection of molecular regulatory mechanisms underlying autoimmune-associated noncoding SNPs
Source: JCI Insight. 2020 Sep 3;5(17):e136477. doi: 10.1172/jci.insight.136477 (PMC7526455; doi:10.1172/jci.insight.136477)
Supplement: Supplemental Tables 1-17 [file jciinsight-5-136477-s105.xlsx]

## Sheet: Description
Title: Multi-omics dissection of molecular regulatory mechanisms underlying autoimmune associated noncoding SNPs
Supplementary Tables
Table S1. Summary of datasets for autoimmune SNPs collection
Table S2. Significantly enriched active epigenetic features selected for epigenetic functional scoring
Table S3. Summary of intermediate molecular QTL datasets
Table S4. Prioritizing potential functioanl autoimmune SNPs by combing epigenetic functional scoring and allele-specific regulatory activity analysis
Table S5. Allele-specific regulatory activity analysis for prioritized autoimmune SNPs
Table S6. Summary of cis-QTLs and chromatin interactions datasets for target gene prediction
Table S7. Predicted regulatory target genes on prioritized potential functional SNPs
Table S8. Colocalization between GWAS and cis-QTL association for predicted target genes
Table S9. Regulatory circuits underlying prioritized functional SNPs linking autoimmune disease risk allele, allele-specific TF binding, epigenetic modification, chromatin state and regulatory effect on target gene expression
Table S10. Summary of immune-relevant functional datasets or resources used for gene function analysis
Table S11. Summary of immunologically related functions for target genes
Table S12. Potential causal autoimmune target genes identified by SMR
Table S13. Regulatory target genes and immunologically related functions for significantly enriched TFs
Table S14. Known drug target genes with clinical indications
Table S15. Prioritized candidate druggable genes
Table S16. Predicted new potential drug target or drug repurposing genes on autoimmune diseases
Table S17. Comparison between fnGWAS and other representative scoring approaches

## Sheet: S1
Table S1. Summary of datasets for autoimmune SNPs collection
Source	Diseasea	Sample counts	Collected SNPs	Pubmed ID	Full summary datab	Link
GWAS Catalog	19 autoimmune diseases	-	1337	-	-	http://www.ebi.ac.uk/gwas/
ImmunoBase	SLE (systemic lupus erythematosus)	23210	2904	26502338	Y	https://www.immunobase.org/downloads/protected_data/GWAS_Data/hg19_gwas_sle_bentham_4_20_0.tab.gz
ImmunoBase	RA (rheumatoid arthritis)	103638	2758	24390342	Y	https://www.immunobase.org/downloads/protected_data/GWAS_Data/hg19_gwas_ra_okada_4_19_1.tab.gz
ImmunoBase (ImmunoChip)	T1D (type1 diabetes)	18932	1656	25751624	-	https://www.immunobase.org/downloads/protected_data/iChip_Data/hg19_gwas_ic_t1d_onengut_meta_4_19_1.tab.gz
ImmunoBase (ImmunoChip)	CEL (celiac disease)	24269	1542	22057235	-	https://www.immunobase.org/downloads/protected_data/iChip_Data/hg19_gwas_ic_cel_trynka_4_19_1.tab.gz
ImmunoBase (ImmunoChip)	T1D (type1 diabetes)	18932	1413	25751624	-	https://www.immunobase.org/downloads/protected_data/iChip_Data/hg19_gwas_ic_t1d_onengut_cc_4_19_1.tab.gz
ImmunoBase	T1D (type1 diabetes)	26890	1278	21980299	-	https://www.immunobase.org/downloads/protected_data/GWAS_Data/hg19_gwas_t1d_bradfield_4_19_1.tab.gz
ImmunoBase (ImmunoChip)	MS (multiple sclerosis)	38589	1043	24076602	Y	https://www.immunobase.org/downloads/protected_data/iChip_Data/hg19_gwas_ic_ms_imsgc_4_19_2.tab.gz
ImmunoBase	CRO (Crohn's disease)	21389	884	21102463	-	https://www.immunobase.org/downloads/protected_data/GWAS_Data/hg19_gwas_cro_franke_4_19_1.tab.gz
ImmunoBase (ImmunoChip)	PBC (primary biliary cirrhosis)	11375	772	22961000	Y	https://www.immunobase.org/downloads/protected_data/iChip_Data/hg19_gwas_ic_pbc_liu_4_19_1.tab.gz
ImmunoBase (ImmunoChip)	AS (ankylosing spondylitis)	25764	711	23749187	-	https://www.immunobase.org/downloads/protected_data/iChip_Data/hg19_gwas_ic_as_igas_4_19_1.tab.gz
ImmunoBase	T1D (type1 diabetes)	16559	634	19430480	-	https://www.immunobase.org/downloads/protected_data/GWAS_Data/hg19_gwas_t1d_barrett_4_19_1.tab.gz
ImmunoBase	UC (ulcerative colitis)	26405	509	21297633	Y	https://www.immunobase.org/downloads/protected_data/GWAS_Data/hg19_gwas_uc_anderson_4_19_2.tab.gz
ImmunoBase (ImmunoChip)	ATD (autoimmune thyroid disease)	12111	496	22922229	-	https://www.immunobase.org/downloads/protected_data/iChip_Data/hg19_gwas_ic_atd_cooper_4_19_1.tab.gz
ImmunoBase	RA (rheumatoid arthritis)	25708	291	20453842	Y	https://www.immunobase.org/downloads/protected_data/GWAS_Data/hg19_gwas_ra_stahl_4_20_0.tab.gz
ImmunoBase (ImmunoChip)	PBC (primary biliary cirrhosis)	13239	283	26394269	Y	https://www.immunobase.org/downloads/protected_data/iChip_Data/hg38_gwas_ic_pso_tsoi_4_19_1.tab.gz
ImmunoBase	PSO (psoriasis)	33394	283	23143594	Y	https://www.immunobase.org/downloads/protected_data/GWAS_Data/hg19_gwas_pbc_cordell_4_20_0.tab.gz
ImmunoBase (ImmunoChip)	RA (rheumatoid arthritis)	27345	267	23143596	-	https://www.immunobase.org/downloads/protected_data/iChip_Data/hg19_gwas_ic_ra_eyre_4_19_1.tab.gz
ImmunoBase	MS (multiple sclerosis)	27148	85	21833088	Y	https://www.immunobase.org/downloads/protected_data/GWAS_Data/hg19_gwas_ms_imsgc_4_19_1.tab.gz
ImmunoBase	CEL (celiac disease)	15283	53	20190752	Y	https://www.immunobase.org/downloads/protected_data/GWAS_Data/hg19_gwas_cel_dubois_4_19_1.tab.gz
ImmunoBase (ImmunoChip)	NAR (narcolepsy)	12307	25	23459209	Y	https://www.immunobase.org/downloads/protected_data/iChip_Data/hg19_gwas_ic_nar_faraco_4_19_1.tab.gz
ImmunoBase (ImmunoChip)	JIA (juvenile idiopathic arthritis)	15872	2	23603761	Y	https://www.immunobase.org/downloads/protected_data/iChip_Data/hg19_gwas_ic_jia_hinks_UK_4_19_1.tab.gz
Other public datasets	CRO (Crohn's disease)	86640	4961	26192919	Y	https://www.ibdgenetics.org/downloads.html
Other public datasets	UC (ulcerative colitis)	86640	1421	26192919	Y	https://www.ibdgenetics.org/downloads.html
Other public datasets	IBD (inflammatory bowel disease)	86640	5830	26192919	Y	https://www.ibdgenetics.org/downloads.html
Other public datasets	PSC (primary sclerosing cholangitis)	24751	2373	27992413	Y	https://www.ipscsg.org/published-studies/
Note:
a Disease: abbreviation and full name for 19 autoimmune diseases are shown. 4 autoimmune diseases exclusively collected from GWAS Catalog:
					AA (alopecia areata)
					VIT (vitiligo)
					IGE (IgE and allergic sensitization)
					SSc (systemic scleroderma)
b Full summary data: Y denotes full summary association data used for colocalization (coloc) and SMR analysis

## Sheet: S2
Table S2. Significantly enriched active epigenetic features selected for epigenetic functional scoring
Epigenetic categories	Blood immune cells	Epigenetic features	Autoimmune SNPs	Backgroud SNPs	FC	Pvalue	Significant (P < 0.05/606, FC > 1) and active?
Roadmap-HMM15	BLD.CD14.MONO	2_TssAFlnk	1944/51594	647394/26922878	1.57	1.83e-90	Y
Roadmap-HMM15	BLD.CD14.MONO	7_Enh	2814/51594	1035805/26922878	1.42	5.42e-80	Y
Roadmap-HMM15	BLD.CD14.MONO	1_TssA	525/51594	150974/26922878	1.81	1.44e-43	Y
Roadmap-HMM15	BLD.CD14.MONO	6_EnhG	455/51594	149282/26922878	1.59	2.06e-23	Y
Roadmap-HMM15	BLD.CD14.MONO	3_TxFlnk	129/51594	35587/26922878	1.89	3.02e-13	Y
Roadmap-HMM15	BLD.CD14.MONO	4_Tx	7742/51594	2644107/26922878	1.53	<4.94E-324	Y
Roadmap-HMM15	BLD.CD14.MONO	5_TxWk	8405/51594	2842873/26922878	1.54	<4.94E-324	Y
Roadmap-HMM15	BLD.CD14.PC	7_Enh	4347/51594	1575055/26922878	1.44	1.22e-136	Y
Roadmap-HMM15	BLD.CD14.PC	2_TssAFlnk	678/51594	198440/26922878	1.78	1.18e-52	Y
Roadmap-HMM15	BLD.CD14.PC	1_TssA	464/51594	136980/26922878	1.77	2.13e-35	Y
Roadmap-HMM15	BLD.CD14.PC	6_EnhG	491/51594	159318/26922878	1.61	2.58e-26	Y
Roadmap-HMM15	BLD.CD14.PC	5_TxWk	8185/51594	2779909/26922878	1.54	<4.94E-324	Y
Roadmap-HMM15	BLD.CD14.PC	4_Tx	6816/51594	2296344/26922878	1.55	4.28E-316	Y
Roadmap-HMM15	BLD.CD15.PC	4_Tx	5637/51594	1822791/26922878	1.61	8.36e-308	Y
Roadmap-HMM15	BLD.CD15.PC	7_Enh	2962/51594	1075537/26922878	1.44	7.48e-91	Y
Roadmap-HMM15	BLD.CD15.PC	2_TssAFlnk	1241/51594	410079/26922878	1.58	7.32e-60	Y
Roadmap-HMM15	BLD.CD15.PC	1_TssA	348/51594	104990/26922878	1.73	5.89e-25	Y
Roadmap-HMM15	BLD.CD15.PC	6_EnhG	405/51594	138339/26922878	1.53	1.03e-17	Y
Roadmap-HMM15	BLD.CD15.PC	3_TxFlnk	95/51594	23598/26922878	2.1	2.55e-13	Y
Roadmap-HMM15	BLD.CD15.PC	5_TxWk	7463/51594	2571831/26922878	1.51	2.64E-314	Y
Roadmap-HMM15	BLD.CD19.CPC	4_Tx	5721/51594	1891087/26922878	1.58	8.29e-285	Y
Roadmap-HMM15	BLD.CD19.CPC	7_Enh	3149/51594	995846/26922878	1.65	2e-183	Y
Roadmap-HMM15	BLD.CD19.CPC	6_EnhG	679/51594	166586/26922878	2.13	4.13e-90	Y
Roadmap-HMM15	BLD.CD19.CPC	2_TssAFlnk	1229/51594	365833/26922878	1.75	3.46e-89	Y
Roadmap-HMM15	BLD.CD19.CPC	1_TssA	388/51594	111953/26922878	1.81	3.37e-32	Y
Roadmap-HMM15	BLD.CD19.CPC	3_TxFlnk	74/51594	18560/26922878	2.08	2.16e-10	Y
Roadmap-HMM15	BLD.CD19.CPC	5_TxWk	10820/51594	3947606/26922878	1.43	<4.94E-324	Y
Roadmap-HMM15	BLD.CD19.PPC	5_TxWk	8562/51594	3076793/26922878	1.45	5.73e-297	Y
Roadmap-HMM15	BLD.CD19.PPC	4_Tx	6179/51594	2074844/26922878	1.55	1.45e-288	Y
Roadmap-HMM15	BLD.CD19.PPC	7_Enh	4183/51594	1287996/26922878	1.69	5.03e-273	Y
Roadmap-HMM15	BLD.CD19.PPC	6_EnhG	1309/51594	320280/26922878	2.13	2.19e-174	Y
Roadmap-HMM15	BLD.CD19.PPC	2_TssAFlnk	685/51594	198566/26922878	1.8	5.87e-55	Y
Roadmap-HMM15	BLD.CD19.PPC	1_TssA	514/51594	137410/26922878	1.95	1.07e-53	Y
Roadmap-HMM15	BLD.CD3.CPC	4_Tx	6039/51594	2312874/26922878	1.36	3.8e-140	Y
Roadmap-HMM15	BLD.CD3.CPC	6_EnhG	778/51594	201271/26922878	2.02	7.33e-89	Y
Roadmap-HMM15	BLD.CD3.CPC	2_TssAFlnk	1078/51594	321593/26922878	1.75	1.06e-77	Y
Roadmap-HMM15	BLD.CD3.CPC	1_TssA	715/51594	212612/26922878	1.75	1.73e-52	Y
Roadmap-HMM15	BLD.CD3.CPC	3_TxFlnk	106/51594	27340/26922878	2.02	2.37e-13	Y
Roadmap-HMM15	BLD.CD3.CPC	5_TxWk	10658/51594	3838496/26922878	1.45	<4.94E-324	Y
Roadmap-HMM15	BLD.CD3.CPC	7_Enh	3277/51594	902921/26922878	1.89	1.01E-311	Y
Roadmap-HMM15	BLD.CD3.PPC	4_Tx	5643/51594	1968726/26922878	1.5	8.47e-219	Y
Roadmap-HMM15	BLD.CD3.PPC	6_EnhG	1210/51594	363615/26922878	1.74	7.15e-85	Y
Roadmap-HMM15	BLD.CD3.PPC	2_TssAFlnk	830/51594	237247/26922878	1.83	1.52e-69	Y
Roadmap-HMM15	BLD.CD3.PPC	1_TssA	543/51594	150052/26922878	1.89	3.49e-51	Y
Roadmap-HMM15	BLD.CD3.PPC	3_TxFlnk	127/51594	27284/26922878	2.43	1.25e-24	Y
Roadmap-HMM15	BLD.CD3.PPC	5_TxWk	8544/51594	2830106/26922878	1.58	<4.94E-324	Y
Roadmap-HMM15	BLD.CD3.PPC	7_Enh	3849/51594	1032277/26922878	1.95	<4.94E-324	Y
Roadmap-HMM15	BLD.CD34.CC	4_Tx	6535/51594	2374017/26922878	1.44	5.05e-208	Y
Roadmap-HMM15	BLD.CD34.CC	7_Enh	3529/51594	1314075/26922878	1.4	2.03e-94	Y
Roadmap-HMM15	BLD.CD34.CC	1_TssA	513/51594	139905/26922878	1.91	1.89e-50	Y
Roadmap-HMM15	BLD.CD34.CC	2_TssAFlnk	976/51594	330576/26922878	1.54	1.97e-42	Y
Roadmap-HMM15	BLD.CD34.CC	6_EnhG	728/51594	275900/26922878	1.38	4.03e-18	Y
Roadmap-HMM15	BLD.CD34.CC	5_TxWk	9790/51594	3476863/26922878	1.47	<4.94E-324	Y
Roadmap-HMM15	BLD.CD34.PC	4_Tx	4052/51594	1413822/26922878	1.5	3.49e-154	Y
Roadmap-HMM15	BLD.CD34.PC	7_Enh	3116/51594	1142412/26922878	1.42	9.38e-91	Y
Roadmap-HMM15	BLD.CD34.PC	2_TssAFlnk	1000/51594	324020/26922878	1.61	1.4e-52	Y
Roadmap-HMM15	BLD.CD34.PC	1_TssA	385/51594	115428/26922878	1.74	4.52e-28	Y
Roadmap-HMM15	BLD.CD34.PC	6_EnhG	200/51594	77219/26922878	1.35	2.28e-05	Y
Roadmap-HMM15	BLD.CD34.PC	5_TxWk	12435/51594	4615384/26922878	1.41	<4.94E-324	Y
Roadmap-HMM15	BLD.CD4.CD25.CD127M.TREGPC	4_Tx	5409/51594	1938118/26922878	1.46	1.17e-182	Y
Roadmap-HMM15	BLD.CD4.CD25.CD127M.TREGPC	2_TssAFlnk	1087/51594	314485/26922878	1.8	3.58e-87	Y
Roadmap-HMM15	BLD.CD4.CD25.CD127M.TREGPC	6_EnhG	754/51594	201608/26922878	1.95	3.8e-78	Y
Roadmap-HMM15	BLD.CD4.CD25.CD127M.TREGPC	1_TssA	534/51594	151368/26922878	1.84	1.96e-46	Y
Roadmap-HMM15	BLD.CD4.CD25.CD127M.TREGPC	3_TxFlnk	212/51594	54335/26922878	2.04	7.55e-26	Y
Roadmap-HMM15	BLD.CD4.CD25.CD127M.TREGPC	5_TxWk	8935/51594	2889572/26922878	1.61	<4.94E-324	Y
Roadmap-HMM15	BLD.CD4.CD25.CD127M.TREGPC	7_Enh	2895/51594	687394/26922878	2.2	<4.94E-324	Y
Roadmap-HMM15	BLD.CD4.CD25I.CD127.TMEMPC	4_Tx	3703/51594	1359308/26922878	1.42	1.2e-107	Y
Roadmap-HMM15	BLD.CD4.CD25I.CD127.TMEMPC	1_TssA	865/51594	245404/26922878	1.84	2.99e-74	Y
Roadmap-HMM15	BLD.CD4.CD25I.CD127.TMEMPC	2_TssAFlnk	662/51594	193384/26922878	1.79	8.81e-52	Y
Roadmap-HMM15	BLD.CD4.CD25I.CD127.TMEMPC	6_EnhG	286/51594	73827/26922878	2.02	1.04e-33	Y
Roadmap-HMM15	BLD.CD4.CD25I.CD127.TMEMPC	3_TxFlnk	64/51594	11452/26922878	2.92	8.98e-19	Y
Roadmap-HMM15	BLD.CD4.CD25I.CD127.TMEMPC	5_TxWk	10914/51594	3507169/26922878	1.62	<4.94E-324	Y
Roadmap-HMM15	BLD.CD4.CD25I.CD127.TMEMPC	7_Enh	2471/51594	602775/26922878	2.14	<4.94E-324	Y
Roadmap-HMM15	BLD.CD4.CD25M.CD45RA.NPC	4_Tx	4138/51594	1518621/26922878	1.42	5.59e-121	Y
Roadmap-HMM15	BLD.CD4.CD25M.CD45RA.NPC	2_TssAFlnk	1064/51594	313377/26922878	1.77	3e-80	Y
Roadmap-HMM15	BLD.CD4.CD25M.CD45RA.NPC	1_TssA	524/51594	147926/26922878	1.85	3.38e-46	Y
Roadmap-HMM15	BLD.CD4.CD25M.CD45RA.NPC	6_EnhG	580/51594	193331/26922878	1.57	1.41e-27	Y
Roadmap-HMM15	BLD.CD4.CD25M.CD45RA.NPC	3_TxFlnk	230/51594	77245/26922878	1.55	2.15e-11	Y
Roadmap-HMM15	BLD.CD4.CD25M.CD45RA.NPC	5_TxWk	9126/51594	3245881/26922878	1.47	<4.94E-324	Y
Roadmap-HMM15	BLD.CD4.CD25M.CD45RA.NPC	7_Enh	4414/51594	1163646/26922878	1.98	<4.94E-324	Y
Roadmap-HMM15	BLD.CD4.CD25M.CD45RO.MPC	2_TssAFlnk	879/51594	222963/26922878	2.06	4.3e-106	Y
Roadmap-HMM15	BLD.CD4.CD25M.CD45RO.MPC	6_EnhG	417/51594	95409/26922878	2.28	7.46e-67	Y
Roadmap-HMM15	BLD.CD4.CD25M.CD45RO.MPC	1_TssA	583/51594	162777/26922878	1.87	4.26e-53	Y
Roadmap-HMM15	BLD.CD4.CD25M.CD45RO.MPC	4_Tx	1278/51594	472733/26922878	1.41	1.62e-35	Y
Roadmap-HMM15	BLD.CD4.CD25M.CD45RO.MPC	3_TxFlnk	52/51594	9028/26922878	3.01	2.41e-16	Y
Roadmap-HMM15	BLD.CD4.CD25M.CD45RO.MPC	5_TxWk	11071/51594	3475213/26922878	1.66	<4.94E-324	Y
Roadmap-HMM15	BLD.CD4.CD25M.CD45RO.MPC	7_Enh	4547/51594	1150355/26922878	2.06	<4.94E-324	Y
Roadmap-HMM15	BLD.CD4.CD25M.IL17M.PL.TPC	2_TssAFlnk	1501/51594	377979/26922878	2.07	9.82e-185	Y
Roadmap-HMM15	BLD.CD4.CD25M.IL17M.PL.TPC	4_Tx	4599/51594	1662834/26922878	1.44	1.24e-146	Y
Roadmap-HMM15	BLD.CD4.CD25M.IL17M.PL.TPC	6_EnhG	1183/51594	301112/26922878	2.05	3.4e-141	Y
Roadmap-HMM15	BLD.CD4.CD25M.IL17M.PL.TPC	3_TxFlnk	384/51594	77369/26922878	2.59	5.52e-83	Y
Roadmap-HMM15	BLD.CD4.CD25M.IL17M.PL.TPC	1_TssA	703/51594	194033/26922878	1.89	3.82e-66	Y
Roadmap-HMM15	BLD.CD4.CD25M.IL17M.PL.TPC	5_TxWk	8688/51594	3011331/26922878	1.51	<4.94E-324	Y
Roadmap-HMM15	BLD.CD4.CD25M.IL17M.PL.TPC	7_Enh	4671/51594	1239335/26922878	1.97	<4.94E-324	Y
Roadmap-HMM15	BLD.CD4.CD25M.IL17P.PL.TPC	4_Tx	3933/51594	1396037/26922878	1.47	3.77e-137	Y
Roadmap-HMM15	BLD.CD4.CD25M.IL17P.PL.TPC	2_TssAFlnk	1070/51594	277688/26922878	2.01	8.63e-121	Y
Roadmap-HMM15	BLD.CD4.CD25M.IL17P.PL.TPC	3_TxFlnk	626/51594	154214/26922878	2.12	3.01e-82	Y
Roadmap-HMM15	BLD.CD4.CD25M.IL17P.PL.TPC	6_EnhG	676/51594	179499/26922878	1.97	1.16e-71	Y
Roadmap-HMM15	BLD.CD4.CD25M.IL17P.PL.TPC	1_TssA	374/51594	105648/26922878	1.85	2.69e-33	Y
Roadmap-HMM15	BLD.CD4.CD25M.IL17P.PL.TPC	5_TxWk	9833/51594	3234861/26922878	1.59	<4.94E-324	Y
Roadmap-HMM15	BLD.CD4.CD25M.IL17P.PL.TPC	7_Enh	4064/51594	1012690/26922878	2.09	<4.94E-324	Y
Roadmap-HMM15	BLD.CD4.CD25M.TPC	4_Tx	5522/51594	2010001/26922878	1.43	1.21e-171	Y
Roadmap-HMM15	BLD.CD4.CD25M.TPC	6_EnhG	1007/51594	278831/26922878	1.88	2.36e-93	Y
Roadmap-HMM15	BLD.CD4.CD25M.TPC	2_TssAFlnk	1141/51594	342872/26922878	1.74	4.46e-80	Y
Roadmap-HMM15	BLD.CD4.CD25M.TPC	1_TssA	427/51594	127704/26922878	1.74	2.98e-31	Y
Roadmap-HMM15	BLD.CD4.CD25M.TPC	3_TxFlnk	67/51594	16054/26922878	2.18	1.27e-10	Y
Roadmap-HMM15	BLD.CD4.CD25M.TPC	5_TxWk	8337/51594	2829336/26922878	1.54	<4.94E-324	Y
Roadmap-HMM15	BLD.CD4.CD25M.TPC	7_Enh	4763/51594	1213741/26922878	2.05	<4.94E-324	Y
Roadmap-HMM15	BLD.CD4.MPC	2_TssAFlnk	836/51594	230360/26922878	1.89	7.38e-79	Y
Roadmap-HMM15	BLD.CD4.MPC	1_TssA	724/51594	201018/26922878	1.88	8.07e-67	Y
Roadmap-HMM15	BLD.CD4.MPC	6_EnhG	422/51594	108880/26922878	2.02	3.76e-49	Y
Roadmap-HMM15	BLD.CD4.MPC	4_Tx	1408/51594	536635/26922878	1.37	8.66e-33	Y
Roadmap-HMM15	BLD.CD4.MPC	3_TxFlnk	44/51594	8472/26922878	2.71	1.48e-11	Y
Roadmap-HMM15	BLD.CD4.MPC	5_TxWk	10411/51594	3309765/26922878	1.64	<4.94E-324	Y
Roadmap-HMM15	BLD.CD4.MPC	7_Enh	5282/51594	1329254/26922878	2.07	<4.94E-324	Y
Roadmap-HMM15	BLD.CD4.NPC	2_TssAFlnk	942/51594	257145/26922878	1.91	2.19e-91	Y
Roadmap-HMM15	BLD.CD4.NPC	4_Tx	2217/51594	778627/26922878	1.49	1.62e-80	Y
Roadmap-HMM15	BLD.CD4.NPC	1_TssA	767/51594	218604/26922878	1.83	5.71e-65	Y
Roadmap-HMM15	BLD.CD4.NPC	6_EnhG	456/51594	119819/26922878	1.99	2.77e-50	Y
Roadmap-HMM15	BLD.CD4.NPC	3_TxFlnk	79/51594	16004/26922878	2.58	6.82e-18	Y
Roadmap-HMM15	BLD.CD4.NPC	5_TxWk	10399/51594	3514547/26922878	1.54	<4.94E-324	Y
Roadmap-HMM15	BLD.CD4.NPC	7_Enh	4201/51594	1086928/26922878	2.02	<4.94E-324	Y
Roadmap-HMM15	BLD.CD56.PC	4_Tx	6360/51594	2151970/26922878	1.54	1.4e-287	Y
Roadmap-HMM15	BLD.CD56.PC	7_Enh	3785/51594	1160783/26922878	1.7	7.85e-250	Y
Roadmap-HMM15	BLD.CD56.PC	6_EnhG	948/51594	289821/26922878	1.71	1.3e-62	Y
Roadmap-HMM15	BLD.CD56.PC	2_TssAFlnk	704/51594	197879/26922878	1.86	1.68e-62	Y
Roadmap-HMM15	BLD.CD56.PC	1_TssA	540/51594	142180/26922878	1.98	5.99e-59	Y
Roadmap-HMM15	BLD.CD56.PC	3_TxFlnk	86/51594	16911/26922878	2.65	1.33e-20	Y
Roadmap-HMM15	BLD.CD56.PC	5_TxWk	9319/51594	3148688/26922878	1.54	<4.94E-324	Y
Roadmap-HMM15	BLD.CD8.MPC	2_TssAFlnk	834/51594	223853/26922878	1.94	2.48e-85	Y
Roadmap-HMM15	BLD.CD8.MPC	1_TssA	773/51594	217737/26922878	1.85	4.85e-68	Y
Roadmap-HMM15	BLD.CD8.MPC	4_Tx	1501/51594	531536/26922878	1.47	2.29e-52	Y
Roadmap-HMM15	BLD.CD8.MPC	6_EnhG	342/51594	90662/26922878	1.97	4.31e-37	Y
Roadmap-HMM15	BLD.CD8.MPC	3_TxFlnk	60/51594	12073/26922878	2.59	4.6e-14	Y
Roadmap-HMM15	BLD.CD8.MPC	5_TxWk	10800/51594	3585816/26922878	1.57	<4.94E-324	Y
Roadmap-HMM15	BLD.CD8.MPC	7_Enh	4130/51594	1047011/26922878	2.06	<4.94E-324	Y
Roadmap-HMM15	BLD.CD8.NPC	1_TssA	681/51594	193581/26922878	1.84	2.54e-58	Y
Roadmap-HMM15	BLD.CD8.NPC	2_TssAFlnk	680/51594	201930/26922878	1.76	3.21e-50	Y
Roadmap-HMM15	BLD.CD8.NPC	4_Tx	1629/51594	600605/26922878	1.42	7.3e-46	Y
Roadmap-HMM15	BLD.CD8.NPC	6_EnhG	371/51594	95757/26922878	2.02	2.48e-43	Y
Roadmap-HMM15	BLD.CD8.NPC	3_TxFlnk	28/51594	5821/26922878	2.51	1.05e-06	Y
Roadmap-HMM15	BLD.CD8.NPC	5_TxWk	10140/51594	3477487/26922878	1.52	<4.94E-324	Y
Roadmap-HMM15	BLD.CD8.NPC	7_Enh	4683/51594	1258344/26922878	1.94	<4.94E-324	Y
Roadmap-HMM15	BLD.GM12878	7_Enh	3287/51594	1056932/26922878	1.62	3.45e-179	Y
Roadmap-HMM15	BLD.GM12878	2_TssAFlnk	1805/51594	518809/26922878	1.82	6.01e-148	Y
Roadmap-HMM15	BLD.GM12878	4_Tx	3808/51594	1337129/26922878	1.49	4.48e-140	Y
Roadmap-HMM15	BLD.GM12878	1_TssA	1254/51594	349514/26922878	1.87	1.08e-113	Y
Roadmap-HMM15	BLD.GM12878	6_EnhG	834/51594	208324/26922878	2.09	3.92e-105	Y
Roadmap-HMM15	BLD.GM12878	3_TxFlnk	482/51594	109567/26922878	2.3	2.53e-78	Y
Roadmap-HMM15	BLD.GM12878	5_TxWk	9332/51594	3299397/26922878	1.48	<4.94E-324	Y
Roadmap-HMM15	BLD.MOB.CD34.PC.F	4_Tx	5932/51594	2108966/26922878	1.47	5.66e-210	Y
Roadmap-HMM15	BLD.MOB.CD34.PC.F	7_Enh	4092/51594	1460698/26922878	1.46	7.94e-139	Y
Roadmap-HMM15	BLD.MOB.CD34.PC.F	2_TssAFlnk	1227/51594	409044/26922878	1.57	5.67e-57	Y
Roadmap-HMM15	BLD.MOB.CD34.PC.F	1_TssA	359/51594	100685/26922878	1.86	9.39e-33	Y
Roadmap-HMM15	BLD.MOB.CD34.PC.F	5_TxWk	9117/51594	3243362/26922878	1.47	<4.94E-324	Y
Roadmap-HMM15	BLD.MOB.CD34.PC.M	5_TxWk	8797/51594	3300285/26922878	1.39	7.59e-241	Y
Roadmap-HMM15	BLD.MOB.CD34.PC.M	4_Tx	6596/51594	2382898/26922878	1.44	1.6e-216	Y
Roadmap-HMM15	BLD.MOB.CD34.PC.M	7_Enh	3603/51594	1345314/26922878	1.4	6.25e-95	Y
Roadmap-HMM15	BLD.MOB.CD34.PC.M	2_TssAFlnk	1839/51594	624343/26922878	1.54	1.83e-78	Y
Roadmap-HMM15	BLD.MOB.CD34.PC.M	1_TssA	429/51594	115817/26922878	1.93	9.79e-44	Y
Roadmap-HMM15	BLD.MOB.CD34.PC.M	6_EnhG	503/51594	192314/26922878	1.36	2.68e-12	Y
Roadmap-HMM15	BLD.PER.MONUC.PC	4_Tx	6257/51594	2180124/26922878	1.5	5.11e-246	Y
Roadmap-HMM15	BLD.PER.MONUC.PC	7_Enh	1591/51594	410189/26922878	2.02	4.1e-183	Y
Roadmap-HMM15	BLD.PER.MONUC.PC	2_TssAFlnk	839/51594	242773/26922878	1.8	1.85e-67	Y
Roadmap-HMM15	BLD.PER.MONUC.PC	6_EnhG	526/51594	142377/26922878	1.93	6.76e-53	Y
Roadmap-HMM15	BLD.PER.MONUC.PC	1_TssA	321/51594	91379/26922878	1.83	4.47e-28	Y
Roadmap-HMM15	BLD.PER.MONUC.PC	5_TxWk	11148/51594	3669983/26922878	1.59	<4.94E-324	Y
Roadmap-Histone	BLD.CD14.MONO	H3K4me2	5418/51594	1917239/26922878	1.47	3.59e-195	Y
Roadmap-Histone	BLD.CD14.MONO	H3K4me3	5930/51594	2159486/26922878	1.43	8.09e-185	Y
Roadmap-Histone	BLD.CD14.MONO	H3K9ac	15910/51594	7260968/26922878	1.14	5.58e-87	Y
Roadmap-Histone	BLD.CD14.MONO	H3K27ac	14985/51594	5168274/26922878	1.51	<4.94E-324	Y
Roadmap-Histone	BLD.CD14.MONO	H3K4me1	10268/51594	3708747/26922878	1.44	<4.94E-324	Y
Roadmap-Histone	BLD.CD14.PC	H3K4me1	8259/51594	2969658/26922878	1.45	2.35e-284	Y
Roadmap-Histone	BLD.CD14.PC	H3K27ac	6780/51594	2619338/26922878	1.35	2.69e-150	Y
Roadmap-Histone	BLD.CD14.PC	H3K4me3	1856/51594	617149/26922878	1.57	6.2e-87	Y
Roadmap-Histone	BLD.CD15.PC	H3K4me1	7941/51594	2877801/26922878	1.44	4.63e-261	Y
Roadmap-Histone	BLD.CD15.PC	H3K4me3	4190/51594	1529008/26922878	1.43	1.75e-126	Y
Roadmap-Histone	BLD.CD19.CPC	H3K4me3	3964/51594	1286370/26922878	1.61	2.27e-209	Y
Roadmap-Histone	BLD.CD19.CPC	H3K4me1	8488/51594	2663768/26922878	1.66	<4.94E-324	Y
Roadmap-Histone	BLD.CD19.PPC	H3K4me3	5351/51594	2145639/26922878	1.3	5.85e-90	Y
Roadmap-Histone	BLD.CD19.PPC	H3K27ac	10244/51594	3668587/26922878	1.46	<4.94E-324	Y
Roadmap-Histone	BLD.CD19.PPC	H3K4me1	12460/51594	4051105/26922878	1.6	<4.94E-324	Y
Roadmap-Histone	BLD.CD3.CPC	H3K4me3	4969/51594	1680691/26922878	1.54	2.47e-221	Y
Roadmap-Histone	BLD.CD3.CPC	H3K4me1	8371/51594	2499117/26922878	1.75	<4.94E-324	Y
Roadmap-Histone	BLD.CD3.PPC	H3K4me3	5236/51594	1888522/26922878	1.45	2.08e-170	Y
Roadmap-Histone	BLD.CD3.PPC	H3K27ac	11992/51594	3693318/26922878	1.69	<4.94E-324	Y
Roadmap-Histone	BLD.CD3.PPC	H3K4me1	15818/51594	5467209/26922878	1.51	<4.94E-324	Y
Roadmap-Histone	BLD.CD34.CC	H3K4me1	10792/51594	4177522/26922878	1.35	6.46e-251	Y
Roadmap-Histone	BLD.CD34.CC	H3K4me3	5793/51594	2284084/26922878	1.32	1.69e-110	Y
Roadmap-Histone	BLD.CD34.PC	H3K4me1	6997/51594	2584113/26922878	1.41	1.65e-204	Y
Roadmap-Histone	BLD.CD34.PC	H3K4me3	3898/51594	1385070/26922878	1.47	3.77e-135	Y
Roadmap-Histone	BLD.CD4.CD25.CD127M.TREGPC	H3K27ac	11913/51594	3341833/26922878	1.86	<4.94E-324	Y
Roadmap-Histone	BLD.CD4.CD25.CD127M.TREGPC	H3K4me1	16422/51594	5629862/26922878	1.52	<4.94E-324	Y
Roadmap-Histone	BLD.CD4.CD25.CD127M.TREGPC	H3K4me3	6740/51594	2114730/26922878	1.66	<4.94E-324	Y
Roadmap-Histone	BLD.CD4.CD25I.CD127.TMEMPC	H3K4me3	10446/51594	4019838/26922878	1.36	7.07e-251	Y
Roadmap-Histone	BLD.CD4.CD25I.CD127.TMEMPC	H3K27ac	12114/51594	4079466/26922878	1.55	<4.94E-324	Y
Roadmap-Histone	BLD.CD4.CD25I.CD127.TMEMPC	H3K4me1	17146/51594	6283108/26922878	1.42	<4.94E-324	Y
Roadmap-Histone	BLD.CD4.CD25M.CD45RA.NPC	H3K4me3	8075/51594	2843853/26922878	1.48	7.54e-259	Y
Roadmap-Histone	BLD.CD4.CD25M.CD45RA.NPC	H3K27ac	12965/51594	4209449/26922878	1.61	<4.94E-324	Y
Roadmap-Histone	BLD.CD4.CD25M.CD45RA.NPC	H3K4me1	16350/51594	5532068/26922878	1.54	<4.94E-324	Y
Roadmap-Histone	BLD.CD4.CD25M.CD45RO.MPC	H3K4me3	13854/51594	5805151/26922878	1.25	3.64e-187	Y
Roadmap-Histone	BLD.CD4.CD25M.CD45RO.MPC	H3K27ac	14229/51594	5060094/26922878	1.47	<4.94E-324	Y
Roadmap-Histone	BLD.CD4.CD25M.CD45RO.MPC	H3K4me1	15155/51594	4691499/26922878	1.69	<4.94E-324	Y
Roadmap-Histone	BLD.CD4.CD25M.IL17M.PL.TPC	H3K27ac	14737/51594	4214093/26922878	1.82	<4.94E-324	Y
Roadmap-Histone	BLD.CD4.CD25M.IL17M.PL.TPC	H3K4me1	17328/51594	5287665/26922878	1.71	<4.94E-324	Y
Roadmap-Histone	BLD.CD4.CD25M.IL17M.PL.TPC	H3K4me3	9456/51594	3045574/26922878	1.62	<4.94E-324	Y
Roadmap-Histone	BLD.CD4.CD25M.IL17P.PL.TPC	H3K4me3	11657/51594	4542557/26922878	1.34	4.2e-263	Y
Roadmap-Histone	BLD.CD4.CD25M.IL17P.PL.TPC	H3K27ac	12061/51594	3719720/26922878	1.69	<4.94E-324	Y
Roadmap-Histone	BLD.CD4.CD25M.IL17P.PL.TPC	H3K4me1	16560/51594	5326646/26922878	1.62	<4.94E-324	Y
Roadmap-Histone	BLD.CD4.CD25M.TPC	H3K4me3	7981/51594	2831361/26922878	1.47	1.84e-293	Y
Roadmap-Histone	BLD.CD4.CD25M.TPC	H3K27ac	16595/51594	6788614/26922878	1.28	1.35e-288	Y
Roadmap-Histone	BLD.CD4.CD25M.TPC	H3K4me1	15883/51594	5002717/26922878	1.66	<4.94E-324	Y
Roadmap-Histone	BLD.CD4.MPC	H3K4me3	10351/51594	4447842/26922878	1.21	8.89e-104	Y
Roadmap-Histone	BLD.CD4.MPC	H3K27ac	13912/51594	4725082/26922878	1.54	<4.94E-324	Y
Roadmap-Histone	BLD.CD4.MPC	H3K4me1	16180/51594	4936076/26922878	1.71	<4.94E-324	Y
Roadmap-Histone	BLD.CD4.NPC	H3K27ac	13695/51594	5616657/26922878	1.27	8.13e-221	Y
Roadmap-Histone	BLD.CD4.NPC	H3K4me3	9819/51594	3886428/26922878	1.32	2.43e-193	Y
Roadmap-Histone	BLD.CD4.NPC	H3K9ac	22850/51594	10670466/26922878	1.12	2.28e-103	Y
Roadmap-Histone	BLD.CD4.NPC	H3K4me1	15385/51594	4916453/26922878	1.63	<4.94E-324	Y
Roadmap-Histone	BLD.CD56.PC	H3K4me3	6066/51594	2612433/26922878	1.21	8.75e-56	Y
Roadmap-Histone	BLD.CD56.PC	H3K27ac	6685/51594	1762109/26922878	1.98	<4.94E-324	Y
Roadmap-Histone	BLD.CD56.PC	H3K4me1	11927/51594	4070480/26922878	1.53	<4.94E-324	Y
Roadmap-Histone	BLD.CD8.MPC	H3K4me3	10927/51594	4520248/26922878	1.26	2.56e-156	Y
Roadmap-Histone	BLD.CD8.MPC	H3K27ac	12901/51594	4944349/26922878	1.36	<4.94E-324	Y
Roadmap-Histone	BLD.CD8.MPC	H3K4me1	17595/51594	6136953/26922878	1.5	<4.94E-324	Y
Roadmap-Histone	BLD.CD8.NPC	H3K27ac	10526/51594	3947379/26922878	1.39	1.54e-296	Y
Roadmap-Histone	BLD.CD8.NPC	H3K4me3	9938/51594	4210409/26922878	1.23	2.42e-113	Y
Roadmap-Histone	BLD.CD8.NPC	H3K9ac	16939/51594	7897060/26922878	1.12	4.49e-68	Y
Roadmap-Histone	BLD.CD8.NPC	H3K4me1	15036/51594	4886653/26922878	1.61	<4.94E-324	Y
Roadmap-Histone	BLD.GM12878	H3K9ac	7262/51594	2550248/26922878	1.49	2.66e-278	Y
Roadmap-Histone	BLD.GM12878	H3K27ac	8105/51594	2351290/26922878	1.8	<4.94E-324	Y
Roadmap-Histone	BLD.GM12878	H3K4me1	11057/51594	3628775/26922878	1.59	<4.94E-324	Y
Roadmap-Histone	BLD.GM12878	H3K4me2	8278/51594	2600202/26922878	1.66	<4.94E-324	Y
Roadmap-Histone	BLD.GM12878	H3K4me3	6837/51594	2172005/26922878	1.64	<4.94E-324	Y
Roadmap-Histone	BLD.MOB.CD34.PC.F	H3K4me3	6086/51594	2697640/26922878	1.18	5.05e-41	Y
Roadmap-Histone	BLD.MOB.CD34.PC.F	H3K4me1	11844/51594	4446221/26922878	1.39	<4.94E-324	Y
Roadmap-Histone	BLD.MOB.CD34.PC.F	H3K27ac	14380/51594	5656352/26922878	1.33	1.91E-319	Y
Roadmap-Histone	BLD.MOB.CD34.PC.M	H3K4me1	9180/51594	3464235/26922878	1.38	4.54e-244	Y
Roadmap-Histone	BLD.MOB.CD34.PC.M	H3K4me3	4998/51594	1791419/26922878	1.46	1.14e-167	Y
Roadmap-Histone	BLD.PER.MONUC.PC	H3K27ac	9250/51594	3207532/26922878	1.5	<4.94E-324	Y
Roadmap-Histone	BLD.PER.MONUC.PC	H3K4me1	12943/51594	4668359/26922878	1.45	<4.94E-324	Y
Roadmap-Histone	BLD.PER.MONUC.PC	H3K9ac	19600/51594	8008448/26922878	1.28	<4.94E-324	Y
Roadmap-DHS	BLD.CD14.MONO	DNAI	2180/51594	770950/26922878	1.48	1.81e-76	Y
Roadmap-DHS	BLD.CD14.PC	DNAI	1725/51594	584979/26922878	1.54	5.53e-74	Y
Roadmap-DHS	BLD.CD19.PPC	DNAI	2827/51594	894717/26922878	1.65	1.03e-163	Y
Roadmap-DHS	BLD.CD3.CPC	DNAI	2215/51594	666401/26922878	1.73	5.8e-155	Y
Roadmap-DHS	BLD.CD3.PPC	DNAI	2921/51594	850699/26922878	1.79	1.53e-230	Y
Roadmap-DHS	BLD.CD56.PC	DNAI	2359/51594	702774/26922878	1.75	3.57e-171	Y
Roadmap-DHS	BLD.GM12878	DNAI	3251/51594	977401/26922878	1.74	7.68e-230	Y
Roadmap-DHS	BLD.MOB.CD34.PC.F	DNAI	2167/51594	780460/26922878	1.45	3.54e-69	Y
Roadmap-DHS	BLD.MOB.CD34.PC.M	DNAI	1788/51594	644826/26922878	1.45	1.09e-56	Y
Encode-TFBS-blood	GM10847	NFKB	261/51594	55003/26922878	2.48	2e-51	Y
Encode-TFBS-blood	GM10847	Pol2	221/51594	60452/26922878	1.91	2.57e-22	Y
Encode-TFBS-blood	GM12864	CTCF	366/51594	146981/26922878	1.3	5.66e-07	Y
Encode-TFBS-blood	GM12872	CTCF	364/51594	148795/26922878	1.28	3.36e-06	Y
Encode-TFBS-blood	GM12873	CTCF	381/51594	158950/26922878	1.25	1.32e-05	Y
Encode-TFBS-blood	GM12878	Pol2-4H8	1523/51594	334470/26922878	2.38	9.52e-268	Y
Encode-TFBS-blood	GM12878	p300	657/51594	143469/26922878	2.39	2.9e-117	Y
Encode-TFBS-blood	GM12878	NFIC	798/51594	192281/26922878	2.17	5.69e-111	Y
Encode-TFBS-blood	GM12878	RUNX3	1009/51594	280511/26922878	1.88	2.41e-92	Y
Encode-TFBS-blood	GM12878	PML	561/51594	135609/26922878	2.16	1.11e-77	Y
Encode-TFBS-blood	GM12878	EBF1	909/51594	260141/26922878	1.82	9.24e-76	Y
Encode-TFBS-blood	GM12878	MTA3	444/51594	99816/26922878	2.32	3e-74	Y
Encode-TFBS-blood	GM12878	NFKB	416/51594	91337/26922878	2.38	9.73e-74	Y
Encode-TFBS-blood	GM12878	ATF2	568/51594	144639/26922878	2.05	3.4e-68	Y
Encode-TFBS-blood	GM12878	TBP	385/51594	85027/26922878	2.36	2.15e-67	Y
Encode-TFBS-blood	GM12878	Pol3	47/51594	3004/26922878	8.16	1.04e-63	Y
Encode-TFBS-blood	GM12878	IKZF1	341/51594	73562/26922878	2.42	2.93e-63	Y
Encode-TFBS-blood	GM12878	FOXM1	558/51594	148300/26922878	1.96	3.29e-59	Y
Encode-TFBS-blood	GM12878	POU2F2	401/51594	100253/26922878	2.09	4.55e-51	Y
Encode-TFBS-blood	GM12878	TBLR1	348/51594	84428/26922878	2.15	3.13e-48	Y
Encode-TFBS-blood	GM12878	WHIP	342/51594	83753/26922878	2.13	2.92e-46	Y
Encode-TFBS-blood	GM12878	YY1	514/51594	145073/26922878	1.85	2.26e-45	Y
Encode-TFBS-blood	GM12878	IRF4	312/51594	75021/26922878	2.17	2.08e-44	Y
Encode-TFBS-blood	GM12878	STAT5A	272/51594	62306/26922878	2.28	5.89e-44	Y
Encode-TFBS-blood	GM12878	Pol2(phosphoS2)	332/51594	82375/26922878	2.1	2.11e-43	Y
Encode-TFBS-blood	GM12878	CHD1	201/51594	41767/26922878	2.51	3.41e-41	Y
Encode-TFBS-blood	GM12878	BHLHE40	282/51594	67651/26922878	2.18	1.64e-40	Y
Encode-TFBS-blood	GM12878	BATF	338/51594	87349/26922878	2.02	1.85e-39	Y
Encode-TFBS-blood	GM12878	NFATC1	337/51594	89930/26922878	1.96	7.24e-36	Y
Encode-TFBS-blood	GM12878	PAX5-C20	349/51594	94303/26922878	1.93	9.65e-36	Y
Encode-TFBS-blood	GM12878	BCL11A	256/51594	62521/26922878	2.14	3.14e-35	Y
Encode-TFBS-blood	GM12878	CEBPB	195/51594	42954/26922878	2.37	5.07e-35	Y
Encode-TFBS-blood	GM12878	BCLAF1	182/51594	39881/26922878	2.38	3.53e-33	Y
Encode-TFBS-blood	GM12878	TAF1	258/51594	64685/26922878	2.08	4.27e-33	Y
Encode-TFBS-blood	GM12878	MAZ	426/51594	125334/26922878	1.77	5.42e-33	Y
Encode-TFBS-blood	GM12878	MEF2A	260/51594	65694/26922878	2.07	1.2e-32	Y
Encode-TFBS-blood	GM12878	TCF12	288/51594	77403/26922878	1.94	3.25e-30	Y
Encode-TFBS-blood	GM12878	Mxi1	385/51594	114230/26922878	1.76	4.21e-29	Y
Encode-TFBS-blood	GM12878	SP1	297/51594	83997/26922878	1.85	1.26e-26	Y
Encode-TFBS-blood	GM12878	CHD2	312/51594	89699/26922878	1.82	1.8e-26	Y
Encode-TFBS-blood	GM12878	Egr-1	218/51594	56228/26922878	2.02	4.42e-26	Y
Encode-TFBS-blood	GM12878	BCL3	285/51594	80536/26922878	1.85	1.13e-25	Y
Encode-TFBS-blood	GM12878	ELF1	370/51594	113236/26922878	1.71	3.88e-25	Y
Encode-TFBS-blood	GM12878	TCF3	264/51594	73750/26922878	1.87	9.42e-25	Y
Encode-TFBS-blood	GM12878	MEF2C	154/51594	36099/26922878	2.23	4.36e-24	Y
Encode-TFBS-blood	GM12878	STAT3	160/51594	38084/26922878	2.19	4.83e-24	Y
Encode-TFBS-blood	GM12878	RXRA	43/51594	5448/26922878	4.12	4.89e-23	Y
Encode-TFBS-blood	GM12878	PAX5-N19	289/51594	85693/26922878	1.76	3.09e-22	Y
Encode-TFBS-blood	GM12878	PU.1	400/51594	129181/26922878	1.62	4.24e-22	Y
Encode-TFBS-blood	GM12878	Max	273/51594	81954/26922878	1.74	3.24e-20	Y
Encode-TFBS-blood	GM12878	ETS1	87/51594	17868/26922878	2.54	5.02e-19	Y
Encode-TFBS-blood	GM12878	SIN3A	262/51594	80588/26922878	1.7	7.05e-18	Y
Encode-TFBS-blood	GM12878	CTCF	1234/51594	526900/26922878	1.22	1.22e-12	Y
Encode-TFBS-blood	GM12878	STAT1	53/51594	10757/26922878	2.57	2.44e-12	Y
Encode-TFBS-blood	GM12878	COREST	50/51594	10410/26922878	2.51	4.07e-11	Y
Encode-TFBS-blood	GM12878	NF-YB	206/51594	68920/26922878	1.56	1.69e-10	Y
Encode-TFBS-blood	GM12878	ELK1	114/51594	32942/26922878	1.81	2.41e-10	Y
Encode-TFBS-blood	GM12878	SRF	96/51594	28711/26922878	1.74	5.01e-08	Y
Encode-TFBS-blood	GM12878	GABP	105/51594	32215/26922878	1.7	5.42e-08	Y
Encode-TFBS-blood	GM12878	Pbx3	108/51594	34277/26922878	1.64	2.55e-07	Y
Encode-TFBS-blood	GM12878	RFX5	74/51594	21652/26922878	1.78	6.97e-07	Y
Encode-TFBS-blood	GM12878	ZEB1	79/51594	23846/26922878	1.73	1.26e-06	Y
Encode-TFBS-blood	GM12878	c-Myc	105/51594	34430/26922878	1.59	2.16e-06	Y
Encode-TFBS-blood	GM12878	JunD	38/51594	9478/26922878	2.09	5.94e-06	Y
Encode-TFBS-blood	GM12878	USF2	109/51594	37063/26922878	1.53	8.87e-06	Y
Encode-TFBS-blood	GM12878	Nrf1	76/51594	23957/26922878	1.66	1.29e-05	Y
Encode-TFBS-blood	GM12878	Pol2	3077/51594	717438/26922878	2.24	<4.94E-324	Y
Encode-TFBS-blood	GM12891	Pol2	1132/51594	257820/26922878	2.29	8.46e-182	Y
Encode-TFBS-blood	GM12891	Pol2-4H8	517/51594	116075/26922878	2.32	1.6e-86	Y
Encode-TFBS-blood	GM12891	NFKB	616/51594	153594/26922878	2.09	2.54e-78	Y
Encode-TFBS-blood	GM12891	POU2F2	264/51594	69499/26922878	1.98	1.56e-29	Y
Encode-TFBS-blood	GM12891	TAF1	211/51594	57650/26922878	1.91	1.93e-21	Y
Encode-TFBS-blood	GM12891	PU.1	400/51594	135139/26922878	1.54	2.31e-18	Y
Encode-TFBS-blood	GM12891	YY1	187/51594	60755/26922878	1.61	8.51e-11	Y
Encode-TFBS-blood	GM12891	PAX5-C20	41/51594	10038/26922878	2.13	1.31e-06	Y
Encode-TFBS-blood	GM12892	Pol2	1265/51594	287984/26922878	2.29	2.11e-203	Y
Encode-TFBS-blood	GM12892	Pol2-4H8	638/51594	141770/26922878	2.35	3.23e-109	Y
Encode-TFBS-blood	GM12892	NFKB	195/51594	47453/26922878	2.14	2.05e-27	Y
Encode-TFBS-blood	GM12892	TAF1	162/51594	42733/26922878	1.98	1.53e-18	Y
Encode-TFBS-blood	GM12892	YY1	217/51594	65679/26922878	1.72	6.73e-16	Y
Encode-TFBS-blood	GM12892	PAX5-C20	149/51594	42791/26922878	1.82	2.2e-13	Y
Encode-TFBS-blood	GM12892	CTCF	297/51594	121159/26922878	1.28	2.39e-05	Y
Encode-TFBS-blood	GM15510	Pol2	505/51594	108209/26922878	2.44	1.56e-94	Y
Encode-TFBS-blood	GM15510	NFKB	336/51594	80915/26922878	2.17	1.58e-47	Y
Encode-TFBS-blood	GM18505	Pol2	550/51594	138707/26922878	2.07	6.85e-68	Y
Encode-TFBS-blood	GM18505	NFKB	247/51594	51858/26922878	2.49	3.72e-49	Y
Encode-TFBS-blood	GM18526	Pol2	395/51594	89498/26922878	2.3	6.05e-65	Y
Encode-TFBS-blood	GM18526	NFKB	75/51594	18550/26922878	2.11	6.94e-11	Y
Encode-TFBS-blood	GM18951	Pol2	637/51594	141685/26922878	2.35	8.62e-109	Y
Encode-TFBS-blood	GM18951	NFKB	338/51594	74637/26922878	2.36	2.37e-59	Y
Encode-TFBS-blood	GM19099	Pol2	598/51594	131577/26922878	2.37	6.52e-105	Y
Encode-TFBS-blood	GM19099	NFKB	174/51594	40065/26922878	2.27	2.98e-28	Y
Encode-TFBS-blood	GM19193	Pol2	636/51594	145795/26922878	2.28	8.1e-101	Y
Encode-TFBS-blood	GM19193	NFKB	114/51594	27088/26922878	2.2	1.41e-17	Y
Encode-TFBS-blood	GM19238	CTCF	302/51594	125208/26922878	1.26	6.94e-05	Y
Encode-TFBS-blood	GM19240	CTCF	274/51594	108238/26922878	1.32	4.4e-06	Y
Roadmap-HMM15	BLD.CD14.MONO	9_Het	1284/51594	839845/26922878	0.8	1.99e-16	-
Roadmap-HMM15	BLD.CD14.MONO	8_ZNF/Rpts	313/51594	110709/26922878	1.48	5.45e-12	-
Roadmap-HMM15	BLD.CD14.MONO	14_ReprPCWk	4851/51594	2645653/26922878	0.96	0.00124	-
Roadmap-HMM15	BLD.CD14.MONO	10_TssBiv	38/51594	11848/26922878	1.67	0.00193	-
Roadmap-HMM15	BLD.CD14.MONO	12_EnhBiv	146/51594	62473/26922878	1.22	0.02	-
Roadmap-HMM15	BLD.CD14.MONO	11_BivFlnk	141/51594	68998/26922878	1.07	0.47	-
Roadmap-HMM15	BLD.CD14.MONO	13_ReprPC	1754/51594	909409/26922878	1.01	0.79	-
Roadmap-HMM15	BLD.CD14.MONO	15_Quies	21060/51594	14773706/26922878	0.74	<4.94E-324	-
Roadmap-HMM15	BLD.CD14.PC	9_Het	2672/51594	1919302/26922878	0.73	2.99e-66	-
Roadmap-HMM15	BLD.CD14.PC	8_ZNF/Rpts	220/51594	89117/26922878	1.29	0.000192	-
Roadmap-HMM15	BLD.CD14.PC	12_EnhBiv	224/51594	97067/26922878	1.2	0.00596	-
Roadmap-HMM15	BLD.CD14.PC	3_TxFlnk	27/51594	9162/26922878	1.54	0.03	-
Roadmap-HMM15	BLD.CD14.PC	13_ReprPC	1322/51594	722188/26922878	0.96	0.09	-
Roadmap-HMM15	BLD.CD14.PC	11_BivFlnk	55/51594	29923/26922878	0.96	0.81	-
Roadmap-HMM15	BLD.CD14.PC	14_ReprPCWk	4216/51594	2202822/26922878	1	0.94	-
Roadmap-HMM15	BLD.CD14.PC	10_TssBiv	9/51594	5011/26922878	0.94	0.97	-
Roadmap-HMM15	BLD.CD14.PC	15_Quies	21877/51594	14707764/26922878	0.78	<4.94E-324	-
Roadmap-HMM15	BLD.CD15.PC	8_ZNF/Rpts	187/51594	48692/26922878	2	5.57e-22	-
Roadmap-HMM15	BLD.CD15.PC	14_ReprPCWk	6556/51594	3197285/26922878	1.07	5.77e-09	-
Roadmap-HMM15	BLD.CD15.PC	9_Het	1557/51594	929208/26922878	0.87	7.51e-08	-
Roadmap-HMM15	BLD.CD15.PC	11_BivFlnk	87/51594	33814/26922878	1.34	0.00706	-
Roadmap-HMM15	BLD.CD15.PC	12_EnhBiv	99/51594	47918/26922878	1.08	0.49	-
Roadmap-HMM15	BLD.CD15.PC	10_TssBiv	15/51594	7252/26922878	1.08	0.87	-
Roadmap-HMM15	BLD.CD15.PC	13_ReprPC	1151/51594	598217/26922878	1	0.9	-
Roadmap-HMM15	BLD.CD15.PC	15_Quies	23799/51594	15917968/26922878	0.78	<4.94E-324	-
Roadmap-HMM15	BLD.CD19.CPC	13_ReprPC	1036/51594	395346/26922878	1.37	3.08e-24	-
Roadmap-HMM15	BLD.CD19.CPC	9_Het	1072/51594	423907/26922878	1.32	5.54e-20	-
Roadmap-HMM15	BLD.CD19.CPC	14_ReprPCWk	7156/51594	4092481/26922878	0.91	4.22e-17	-
Roadmap-HMM15	BLD.CD19.CPC	8_ZNF/Rpts	301/51594	104492/26922878	1.5	1.36e-12	-
Roadmap-HMM15	BLD.CD19.CPC	10_TssBiv	29/51594	7476/26922878	2.02	0.000186	-
Roadmap-HMM15	BLD.CD19.CPC	12_EnhBiv	101/51594	40506/26922878	1.3	0.00946	-
Roadmap-HMM15	BLD.CD19.CPC	11_BivFlnk	43/51594	17804/26922878	1.26	0.15	-
Roadmap-HMM15	BLD.CD19.CPC	15_Quies	19807/51594	14348132/26922878	0.72	<4.94E-324	-
Roadmap-HMM15	BLD.CD19.PPC	8_ZNF/Rpts	239/51594	80620/26922878	1.55	1.4e-11	-
Roadmap-HMM15	BLD.CD19.PPC	14_ReprPCWk	6140/51594	3086898/26922878	1.04	0.002	-
Roadmap-HMM15	BLD.CD19.PPC	3_TxFlnk	46/51594	15329/26922878	1.57	0.00297	-
Roadmap-HMM15	BLD.CD19.PPC	11_BivFlnk	63/51594	23529/26922878	1.4	0.00959	-
Roadmap-HMM15	BLD.CD19.PPC	13_ReprPC	476/51594	230533/26922878	1.08	0.11	-
Roadmap-HMM15	BLD.CD19.PPC	10_TssBiv	3/51594	2640/26922878	0.59	0.49	-
Roadmap-HMM15	BLD.CD19.PPC	9_Het	1301/51594	691920/26922878	0.98	0.5	-
Roadmap-HMM15	BLD.CD19.PPC	12_EnhBiv	206/51594	111719/26922878	0.96	0.6	-
Roadmap-HMM15	BLD.CD19.PPC	15_Quies	21701/51594	15588685/26922878	0.73	<4.94E-324	-
Roadmap-HMM15	BLD.CD3.CPC	14_ReprPCWk	5177/51594	3934628/26922878	0.69	2.65e-190	-
Roadmap-HMM15	BLD.CD3.CPC	13_ReprPC	1430/51594	625244/26922878	1.19	1.44e-11	-
Roadmap-HMM15	BLD.CD3.CPC	8_ZNF/Rpts	222/51594	77351/26922878	1.5	1.77e-09	-
Roadmap-HMM15	BLD.CD3.CPC	10_TssBiv	85/51594	30823/26922878	1.44	0.000945	-
Roadmap-HMM15	BLD.CD3.CPC	9_Het	692/51594	330328/26922878	1.09	0.02	-
Roadmap-HMM15	BLD.CD3.CPC	11_BivFlnk	42/51594	21232/26922878	1.03	0.9	-
Roadmap-HMM15	BLD.CD3.CPC	12_EnhBiv	38/51594	20075/26922878	0.99	1	-
Roadmap-HMM15	BLD.CD3.CPC	15_Quies	21266/51594	14070804/26922878	0.79	<4.94E-324	-
Roadmap-HMM15	BLD.CD3.PPC	15_Quies	15155/51594	9782081/26922878	0.81	1.74e-236	-
Roadmap-HMM15	BLD.CD3.PPC	13_ReprPC	2294/51594	1415237/26922878	0.85	1.85e-16	-
Roadmap-HMM15	BLD.CD3.PPC	8_ZNF/Rpts	135/51594	39479/26922878	1.78	1.39e-11	-
Roadmap-HMM15	BLD.CD3.PPC	11_BivFlnk	136/51594	54605/26922878	1.3	0.00256	-
Roadmap-HMM15	BLD.CD3.PPC	10_TssBiv	6/51594	6548/26922878	0.48	0.09	-
Roadmap-HMM15	BLD.CD3.PPC	9_Het	654/51594	319855/26922878	1.07	0.1	-
Roadmap-HMM15	BLD.CD3.PPC	12_EnhBiv	438/51594	216516/26922878	1.06	0.27	-
Roadmap-HMM15	BLD.CD3.PPC	14_ReprPCWk	12045/51594	8484903/26922878	0.74	<4.94E-324	-
Roadmap-HMM15	BLD.CD34.CC	14_ReprPCWk	6457/51594	3825880/26922878	0.88	3.27e-28	-
Roadmap-HMM15	BLD.CD34.CC	8_ZNF/Rpts	424/51594	159812/26922878	1.38	1.94e-11	-
Roadmap-HMM15	BLD.CD34.CC	9_Het	1474/51594	675339/26922878	1.14	4.6e-07	-
Roadmap-HMM15	BLD.CD34.CC	11_BivFlnk	74/51594	29156/26922878	1.32	0.02	-
Roadmap-HMM15	BLD.CD34.CC	3_TxFlnk	112/51594	47308/26922878	1.24	0.03	-
Roadmap-HMM15	BLD.CD34.CC	10_TssBiv	11/51594	3313/26922878	1.73	0.1	-
Roadmap-HMM15	BLD.CD34.CC	13_ReprPC	664/51594	359322/26922878	0.96	0.36	-
Roadmap-HMM15	BLD.CD34.CC	12_EnhBiv	107/51594	55830/26922878	1	1	-
Roadmap-HMM15	BLD.CD34.CC	15_Quies	20209/51594	13861139/26922878	0.76	<4.94E-324	-
Roadmap-HMM15	BLD.CD34.PC	14_ReprPCWk	4308/51594	3119768/26922878	0.72	1.32e-116	-
Roadmap-HMM15	BLD.CD34.PC	13_ReprPC	1065/51594	435404/26922878	1.28	1.04e-15	-
Roadmap-HMM15	BLD.CD34.PC	9_Het	1787/51594	784861/26922878	1.19	1.56e-13	-
Roadmap-HMM15	BLD.CD34.PC	8_ZNF/Rpts	431/51594	163560/26922878	1.38	3.51e-11	-
Roadmap-HMM15	BLD.CD34.PC	10_TssBiv	23/51594	6068/26922878	1.98	0.00146	-
Roadmap-HMM15	BLD.CD34.PC	11_BivFlnk	46/51594	19354/26922878	1.24	0.17	-
Roadmap-HMM15	BLD.CD34.PC	3_TxFlnk	14/51594	4983/26922878	1.47	0.2	-
Roadmap-HMM15	BLD.CD34.PC	12_EnhBiv	71/51594	37491/26922878	0.99	0.97	-
Roadmap-HMM15	BLD.CD34.PC	15_Quies	22676/51594	14668240/26922878	0.81	<4.94E-324	-
Roadmap-HMM15	BLD.CD4.CD25.CD127M.TREGPC	8_ZNF/Rpts	168/51594	53000/26922878	1.65	6.23e-11	-
Roadmap-HMM15	BLD.CD4.CD25.CD127M.TREGPC	14_ReprPCWk	7513/51594	4089449/26922878	0.96	7.41e-05	-
Roadmap-HMM15	BLD.CD4.CD25.CD127M.TREGPC	11_BivFlnk	108/51594	45342/26922878	1.24	0.03	-
Roadmap-HMM15	BLD.CD4.CD25.CD127M.TREGPC	9_Het	779/51594	433361/26922878	0.94	0.07	-
Roadmap-HMM15	BLD.CD4.CD25.CD127M.TREGPC	10_TssBiv	34/51594	12912/26922878	1.37	0.08	-
Roadmap-HMM15	BLD.CD4.CD25.CD127M.TREGPC	13_ReprPC	735/51594	367231/26922878	1.04	0.24	-
Roadmap-HMM15	BLD.CD4.CD25.CD127M.TREGPC	12_EnhBiv	72/51594	37896/26922878	0.99	0.99	-
Roadmap-HMM15	BLD.CD4.CD25.CD127M.TREGPC	15_Quies	22369/51594	15650994/26922878	0.75	<4.94E-324	-
Roadmap-HMM15	BLD.CD4.CD25I.CD127.TMEMPC	14_ReprPCWk	3071/51594	1949289/26922878	0.82	1.81e-29	-
Roadmap-HMM15	BLD.CD4.CD25I.CD127.TMEMPC	8_ZNF/Rpts	85/51594	25925/26922878	1.71	8.06e-07	-
Roadmap-HMM15	BLD.CD4.CD25I.CD127.TMEMPC	12_EnhBiv	35/51594	28578/26922878	0.64	0.00924	-
Roadmap-HMM15	BLD.CD4.CD25I.CD127.TMEMPC	9_Het	284/51594	137352/26922878	1.08	0.21	-
Roadmap-HMM15	BLD.CD4.CD25I.CD127.TMEMPC	13_ReprPC	164/51594	94004/26922878	0.91	0.24	-
Roadmap-HMM15	BLD.CD4.CD25I.CD127.TMEMPC	10_TssBiv	20/51594	8458/26922878	1.23	0.41	-
Roadmap-HMM15	BLD.CD4.CD25I.CD127.TMEMPC	11_BivFlnk	34/51594	18773/26922878	0.95	0.81	-
Roadmap-HMM15	BLD.CD4.CD25I.CD127.TMEMPC	15_Quies	28945/51594	18670631/26922878	0.81	<4.94E-324	-
Roadmap-HMM15	BLD.CD4.CD25M.CD45RA.NPC	14_ReprPCWk	3532/51594	2148123/26922878	0.86	2.49e-21	-
Roadmap-HMM15	BLD.CD4.CD25M.CD45RA.NPC	13_ReprPC	328/51594	151234/26922878	1.13	0.03	-
Roadmap-HMM15	BLD.CD4.CD25M.CD45RA.NPC	8_ZNF/Rpts	107/51594	47362/26922878	1.18	0.1	-
Roadmap-HMM15	BLD.CD4.CD25M.CD45RA.NPC	10_TssBiv	19/51594	7306/26922878	1.36	0.23	-
Roadmap-HMM15	BLD.CD4.CD25M.CD45RA.NPC	11_BivFlnk	36/51594	22487/26922878	0.84	0.32	-
Roadmap-HMM15	BLD.CD4.CD25M.CD45RA.NPC	12_EnhBiv	70/51594	37399/26922878	0.98	0.89	-
Roadmap-HMM15	BLD.CD4.CD25M.CD45RA.NPC	9_Het	510/51594	265467/26922878	1	0.97	-
Roadmap-HMM15	BLD.CD4.CD25M.CD45RA.NPC	15_Quies	26927/51594	17587695/26922878	0.8	<4.94E-324	-
Roadmap-HMM15	BLD.CD4.CD25M.CD45RO.MPC	14_ReprPCWk	5092/51594	3047094/26922878	0.87	3.41e-25	-
Roadmap-HMM15	BLD.CD4.CD25M.CD45RO.MPC	13_ReprPC	366/51594	159939/26922878	1.19	0.000735	-
Roadmap-HMM15	BLD.CD4.CD25M.CD45RO.MPC	8_ZNF/Rpts	77/51594	28091/26922878	1.43	0.00202	-
Roadmap-HMM15	BLD.CD4.CD25M.CD45RO.MPC	10_TssBiv	8/51594	1934/26922878	2.16	0.05	-
Roadmap-HMM15	BLD.CD4.CD25M.CD45RO.MPC	11_BivFlnk	23/51594	8244/26922878	1.46	0.09	-
Roadmap-HMM15	BLD.CD4.CD25M.CD45RO.MPC	9_Het	361/51594	181270/26922878	1.04	0.48	-
Roadmap-HMM15	BLD.CD4.CD25M.CD45RO.MPC	12_EnhBiv	102/51594	54243/26922878	0.98	0.89	-
Roadmap-HMM15	BLD.CD4.CD25M.CD45RO.MPC	15_Quies	26742/51594	17857217/26922878	0.78	<4.94E-324	-
Roadmap-HMM15	BLD.CD4.CD25M.IL17M.PL.TPC	14_ReprPCWk	5855/51594	4242600/26922878	0.72	4.32e-166	-
Roadmap-HMM15	BLD.CD4.CD25M.IL17M.PL.TPC	8_ZNF/Rpts	139/51594	52623/26922878	1.38	0.000178	-
Roadmap-HMM15	BLD.CD4.CD25M.IL17M.PL.TPC	10_TssBiv	19/51594	6126/26922878	1.62	0.05	-
Roadmap-HMM15	BLD.CD4.CD25M.IL17M.PL.TPC	9_Het	564/51594	278477/26922878	1.06	0.19	-
Roadmap-HMM15	BLD.CD4.CD25M.IL17M.PL.TPC	13_ReprPC	655/51594	355876/26922878	0.96	0.31	-
Roadmap-HMM15	BLD.CD4.CD25M.IL17M.PL.TPC	12_EnhBiv	117/51594	67249/26922878	0.91	0.32	-
Roadmap-HMM15	BLD.CD4.CD25M.IL17M.PL.TPC	11_BivFlnk	55/51594	32341/26922878	0.89	0.41	-
Roadmap-HMM15	BLD.CD4.CD25M.IL17M.PL.TPC	15_Quies	22474/51594	15028196/26922878	0.78	<4.94E-324	-
Roadmap-HMM15	BLD.CD4.CD25M.IL17P.PL.TPC	14_ReprPCWk	5214/51594	3547690/26922878	0.77	2.56e-94	-
Roadmap-HMM15	BLD.CD4.CD25M.IL17P.PL.TPC	8_ZNF/Rpts	80/51594	26217/26922878	1.59	3.73e-05	-
Roadmap-HMM15	BLD.CD4.CD25M.IL17P.PL.TPC	9_Het	305/51594	181535/26922878	0.88	0.02	-
Roadmap-HMM15	BLD.CD4.CD25M.IL17P.PL.TPC	11_BivFlnk	37/51594	14932/26922878	1.29	0.14	-
Roadmap-HMM15	BLD.CD4.CD25M.IL17P.PL.TPC	13_ReprPC	425/51594	232761/26922878	0.95	0.33	-
Roadmap-HMM15	BLD.CD4.CD25M.IL17P.PL.TPC	10_TssBiv	11/51594	4280/26922878	1.34	0.42	-
Roadmap-HMM15	BLD.CD4.CD25M.IL17P.PL.TPC	12_EnhBiv	83/51594	43652/26922878	0.99	0.99	-
Roadmap-HMM15	BLD.CD4.CD25M.IL17P.PL.TPC	15_Quies	24877/51594	16515437/26922878	0.79	<4.94E-324	-
Roadmap-HMM15	BLD.CD4.CD25M.TPC	14_ReprPCWk	5066/51594	3861334/26922878	0.68	1.57e-188	-
Roadmap-HMM15	BLD.CD4.CD25M.TPC	8_ZNF/Rpts	149/51594	52160/26922878	1.49	1.22e-06	-
Roadmap-HMM15	BLD.CD4.CD25M.TPC	13_ReprPC	644/51594	288476/26922878	1.16	0.000108	-
Roadmap-HMM15	BLD.CD4.CD25M.TPC	9_Het	820/51594	407463/26922878	1.05	0.16	-
Roadmap-HMM15	BLD.CD4.CD25M.TPC	11_BivFlnk	49/51594	29482/26922878	0.87	0.35	-
Roadmap-HMM15	BLD.CD4.CD25M.TPC	12_EnhBiv	104/51594	58248/26922878	0.93	0.5	-
Roadmap-HMM15	BLD.CD4.CD25M.TPC	10_TssBiv	8/51594	4565/26922878	0.91	0.93	-
Roadmap-HMM15	BLD.CD4.CD25M.TPC	15_Quies	23498/51594	15406881/26922878	0.8	<4.94E-324	-
Roadmap-HMM15	BLD.CD4.MPC	14_ReprPCWk	3292/51594	1619752/26922878	1.06	0.000526	-
Roadmap-HMM15	BLD.CD4.MPC	13_ReprPC	124/51594	54825/26922878	1.18	0.07	-
Roadmap-HMM15	BLD.CD4.MPC	8_ZNF/Rpts	43/51594	16889/26922878	1.33	0.08	-
Roadmap-HMM15	BLD.CD4.MPC	9_Het	263/51594	133010/26922878	1.03	0.63	-
Roadmap-HMM15	BLD.CD4.MPC	12_EnhBiv	51/51594	28500/26922878	0.93	0.67	-
Roadmap-HMM15	BLD.CD4.MPC	10_TssBiv	5/51594	1985/26922878	1.31	0.72	-
Roadmap-HMM15	BLD.CD4.MPC	11_BivFlnk	11/51594	6622/26922878	0.87	0.74	-
Roadmap-HMM15	BLD.CD4.MPC	15_Quies	28686/51594	19340286/26922878	0.77	<4.94E-324	-
Roadmap-HMM15	BLD.CD4.NPC	13_ReprPC	171/51594	58483/26922878	1.53	3.45e-08	-
Roadmap-HMM15	BLD.CD4.NPC	8_ZNF/Rpts	69/51594	24466/26922878	1.47	0.00161	-
Roadmap-HMM15	BLD.CD4.NPC	9_Het	195/51594	82863/26922878	1.23	0.00459	-
Roadmap-HMM15	BLD.CD4.NPC	12_EnhBiv	60/51594	27627/26922878	1.13	0.37	-
Roadmap-HMM15	BLD.CD4.NPC	14_ReprPCWk	2528/51594	1305986/26922878	1.01	0.61	-
Roadmap-HMM15	BLD.CD4.NPC	10_TssBiv	8/51594	3549/26922878	1.18	0.79	-
Roadmap-HMM15	BLD.CD4.NPC	11_BivFlnk	15/51594	8269/26922878	0.95	0.93	-
Roadmap-HMM15	BLD.CD4.NPC	15_Quies	29496/51594	19423559/26922878	0.79	<4.94E-324	-
Roadmap-HMM15	BLD.CD56.PC	9_Het	919/51594	715497/26922878	0.67	4.6e-35	-
Roadmap-HMM15	BLD.CD56.PC	14_ReprPCWk	5963/51594	3325060/26922878	0.94	4.72e-08	-
Roadmap-HMM15	BLD.CD56.PC	8_ZNF/Rpts	118/51594	41646/26922878	1.48	2.48e-05	-
Roadmap-HMM15	BLD.CD56.PC	13_ReprPC	633/51594	289057/26922878	1.14	0.000801	-
Roadmap-HMM15	BLD.CD56.PC	11_BivFlnk	46/51594	20390/26922878	1.18	0.3	-
Roadmap-HMM15	BLD.CD56.PC	10_TssBiv	7/51594	2812/26922878	1.3	0.63	-
Roadmap-HMM15	BLD.CD56.PC	12_EnhBiv	195/51594	105294/26922878	0.97	0.66	-
Roadmap-HMM15	BLD.CD56.PC	15_Quies	21978/51594	15319643/26922878	0.75	<4.94E-324	-
Roadmap-HMM15	BLD.CD8.MPC	14_ReprPCWk	3362/51594	1985897/26922878	0.88	8.75e-14	-
Roadmap-HMM15	BLD.CD8.MPC	8_ZNF/Rpts	60/51594	20309/26922878	1.54	0.000984	-
Roadmap-HMM15	BLD.CD8.MPC	13_ReprPC	194/51594	81797/26922878	1.24	0.00332	-
Roadmap-HMM15	BLD.CD8.MPC	12_EnhBiv	67/51594	27867/26922878	1.25	0.07	-
Roadmap-HMM15	BLD.CD8.MPC	9_Het	201/51594	95756/26922878	1.1	0.21	-
Roadmap-HMM15	BLD.CD8.MPC	11_BivFlnk	18/51594	7573/26922878	1.24	0.43	-
Roadmap-HMM15	BLD.CD8.MPC	10_TssBiv	6/51594	4265/26922878	0.73	0.56	-
Roadmap-HMM15	BLD.CD8.MPC	15_Quies	29250/51594	18994187/26922878	0.8	<4.94E-324	-
Roadmap-HMM15	BLD.CD8.NPC	14_ReprPCWk	4843/51594	2912105/26922878	0.87	1.63e-25	-
Roadmap-HMM15	BLD.CD8.NPC	13_ReprPC	362/51594	151402/26922878	1.25	2.72e-05	-
Roadmap-HMM15	BLD.CD8.NPC	8_ZNF/Rpts	88/51594	31640/26922878	1.45	0.000566	-
Roadmap-HMM15	BLD.CD8.NPC	9_Het	420/51594	191511/26922878	1.14	0.00601	-
Roadmap-HMM15	BLD.CD8.NPC	12_EnhBiv	67/51594	41098/26922878	0.85	0.2	-
Roadmap-HMM15	BLD.CD8.NPC	11_BivFlnk	12/51594	9107/26922878	0.69	0.24	-
Roadmap-HMM15	BLD.CD8.NPC	10_TssBiv	12/51594	4384/26922878	1.43	0.29	-
Roadmap-HMM15	BLD.CD8.NPC	15_Quies	27585/51594	17751847/26922878	0.81	<4.94E-324	-
Roadmap-HMM15	BLD.GM12878	8_ZNF/Rpts	684/51594	200014/26922878	1.78	2.83e-53	-
Roadmap-HMM15	BLD.GM12878	14_ReprPCWk	6439/51594	3857287/26922878	0.87	5.87e-33	-
Roadmap-HMM15	BLD.GM12878	9_Het	2081/51594	916519/26922878	1.18	3.84e-15	-
Roadmap-HMM15	BLD.GM12878	12_EnhBiv	62/51594	23487/26922878	1.38	0.01	-
Roadmap-HMM15	BLD.GM12878	13_ReprPC	238/51594	145051/26922878	0.86	0.02	-
Roadmap-HMM15	BLD.GM12878	10_TssBiv	10/51594	8811/26922878	0.59	0.12	-
Roadmap-HMM15	BLD.GM12878	11_BivFlnk	33/51594	13308/26922878	1.29	0.17	-
Roadmap-HMM15	BLD.GM12878	15_Quies	21265/51594	14884586/26922878	0.75	<4.94E-324	-
Roadmap-HMM15	BLD.MOB.CD34.PC.F	14_ReprPCWk	3574/51594	2517545/26922878	0.74	1.43e-79	-
Roadmap-HMM15	BLD.MOB.CD34.PC.F	8_ZNF/Rpts	492/51594	167222/26922878	1.54	1.06e-21	-
Roadmap-HMM15	BLD.MOB.CD34.PC.F	6_EnhG	392/51594	167577/26922878	1.22	8.35e-05	-
Roadmap-HMM15	BLD.MOB.CD34.PC.F	9_Het	2131/51594	1040066/26922878	1.07	0.00172	-
Roadmap-HMM15	BLD.MOB.CD34.PC.F	13_ReprPC	1278/51594	724838/26922878	0.92	0.00266	-
Roadmap-HMM15	BLD.MOB.CD34.PC.F	12_EnhBiv	121/51594	81474/26922878	0.77	0.00554	-
Roadmap-HMM15	BLD.MOB.CD34.PC.F	11_BivFlnk	89/51594	56156/26922878	0.83	0.08	-
Roadmap-HMM15	BLD.MOB.CD34.PC.F	3_TxFlnk	29/51594	11035/26922878	1.37	0.11	-
Roadmap-HMM15	BLD.MOB.CD34.PC.F	10_TssBiv	2/51594	2503/26922878	0.42	0.29	-
Roadmap-HMM15	BLD.MOB.CD34.PC.F	15_Quies	22769/51594	14837337/26922878	0.8	<4.94E-324	-
Roadmap-HMM15	BLD.MOB.CD34.PC.M	14_ReprPCWk	3962/51594	2915775/26922878	0.71	3.93e-117	-
Roadmap-HMM15	BLD.MOB.CD34.PC.M	8_ZNF/Rpts	809/51594	312535/26922878	1.35	7.81e-18	-
Roadmap-HMM15	BLD.MOB.CD34.PC.M	13_ReprPC	2156/51594	1298414/26922878	0.87	9.69e-12	-
Roadmap-HMM15	BLD.MOB.CD34.PC.M	3_TxFlnk	80/51594	29015/26922878	1.44	0.00137	-
Roadmap-HMM15	BLD.MOB.CD34.PC.M	9_Het	2904/51594	1581471/26922878	0.96	0.02	-
Roadmap-HMM15	BLD.MOB.CD34.PC.M	12_EnhBiv	136/51594	84443/26922878	0.84	0.05	-
Roadmap-HMM15	BLD.MOB.CD34.PC.M	11_BivFlnk	171/51594	81576/26922878	1.09	0.26	-
Roadmap-HMM15	BLD.MOB.CD34.PC.M	10_TssBiv	9/51594	5400/26922878	0.87	0.79	-
Roadmap-HMM15	BLD.MOB.CD34.PC.M	15_Quies	19612/51594	12660326/26922878	0.81	<4.94E-324	-
Roadmap-HMM15	BLD.PER.MONUC.PC	14_ReprPCWk	6011/51594	3898023/26922878	0.8	2.81e-74	-
Roadmap-HMM15	BLD.PER.MONUC.PC	3_TxFlnk	44/51594	13947/26922878	1.65	0.0012	-
Roadmap-HMM15	BLD.PER.MONUC.PC	11_BivFlnk	32/51594	26343/26922878	0.63	0.01	-
Roadmap-HMM15	BLD.PER.MONUC.PC	8_ZNF/Rpts	81/51594	34369/26922878	1.23	0.07	-
Roadmap-HMM15	BLD.PER.MONUC.PC	13_ReprPC	580/51594	316276/26922878	0.96	0.3	-
Roadmap-HMM15	BLD.PER.MONUC.PC	12_EnhBiv	60/51594	28869/26922878	1.08	0.57	-
Roadmap-HMM15	BLD.PER.MONUC.PC	9_Het	786/51594	404014/26922878	1.02	0.68	-
Roadmap-HMM15	BLD.PER.MONUC.PC	10_TssBiv	38/51594	21297/26922878	0.93	0.72	-
Roadmap-HMM15	BLD.PER.MONUC.PC	15_Quies	23292/51594	15447031/26922878	0.79	<4.94E-324	-
Roadmap-Histone	BLD.CD14.MONO	H3K9me3	6695/51594	5115353/26922878	0.68	4.81e-266	-
Roadmap-Histone	BLD.CD14.PC	H3K9me3	5928/51594	4020736/26922878	0.77	1.39e-106	-
Roadmap-Histone	BLD.CD15.PC	H3K9me3	8233/51594	6151651/26922878	0.7	1e-303	-
Roadmap-Histone	BLD.CD19.CPC	H3K9me3	4983/51594	2206803/26922878	1.18	1.36e-33	-
Roadmap-Histone	BLD.CD19.PPC	H3K9me3	4984/51594	3328431/26922878	0.78	1.83e-77	-
Roadmap-Histone	BLD.CD3.CPC	H3K9me3	2839/51594	1475551/26922878	1	0.83	-
Roadmap-Histone	BLD.CD3.PPC	H3K9me3	9575/51594	6412002/26922878	0.78	1.24e-172	-
Roadmap-Histone	BLD.CD34.CC	H3K9me3	10667/51594	5812846/26922878	0.96	4.51e-07	-
Roadmap-Histone	BLD.CD34.PC	H3K9me3	8089/51594	4484476/26922878	0.94	2.61e-09	-
Roadmap-Histone	BLD.CD4.CD25.CD127M.TREGPC	H3K9me3	7450/51594	5488183/26922878	0.71	6.73e-246	-
Roadmap-Histone	BLD.CD4.CD25I.CD127.TMEMPC	H3K9me3	8724/51594	5990306/26922878	0.76	1.14e-186	-
Roadmap-Histone	BLD.CD4.CD25M.CD45RA.NPC	H3K9me3	8916/51594	6387032/26922878	0.73	7.54e-259	-
Roadmap-Histone	BLD.CD4.CD25M.CD45RO.MPC	H3K9me3	9243/51594	6014987/26922878	0.8	1.77e-128	-
Roadmap-Histone	BLD.CD4.CD25M.IL17M.PL.TPC	H3K9me3	8454/51594	5788940/26922878	0.76	1.09e-175	-
Roadmap-Histone	BLD.CD4.CD25M.IL17P.PL.TPC	H3K9me3	7508/51594	5095975/26922878	0.77	9.41e-142	-
Roadmap-Histone	BLD.CD4.CD25M.TPC	H3K9me3	6980/51594	5481012/26922878	0.66	4.94E-324	-
Roadmap-Histone	BLD.CD4.MPC	H3K9me3	7327/51594	5142048/26922878	0.74	6.97e-176	-
Roadmap-Histone	BLD.CD4.NPC	H3K9me3	9240/51594	6174961/26922878	0.78	4.27e-162	-
Roadmap-Histone	BLD.CD56.PC	H3K9me3	8085/51594	5697768/26922878	0.74	1.59e-204	-
Roadmap-Histone	BLD.CD8.MPC	H3K9me3	7810/51594	5234907/26922878	0.78	1.31e-134	-
Roadmap-Histone	BLD.CD8.NPC	H3K9me3	6916/51594	5041279/26922878	0.72	2.67e-210	-
Roadmap-Histone	BLD.GM12878	H3K9me3	6901/51594	3057906/26922878	1.18	3.87e-47	-
Roadmap-Histone	BLD.MOB.CD34.PC.F	H3K9me3	10552/51594	6319936/26922878	0.87	7.28e-59	-
Roadmap-Histone	BLD.MOB.CD34.PC.M	H3K9me3	9288/51594	5486995/26922878	0.88	6.59e-41	-
Roadmap-Histone	BLD.PER.MONUC.PC	H3K9me3	6292/51594	4771915/26922878	0.69	8.61e-237	-
Roadmap-Histone	BLD.PER.MONUC.PC	H3K4me3	7428/51594	3827240/26922878	1.01	0.24	-
Encode-TFBS-blood	GM06990	CTCF	337/51594	144615/26922878	1.22	0.000355	-
Encode-TFBS-blood	GM08714	ZNF274	3/51594	2008/26922878	0.78	0.86	-
Encode-TFBS-blood	GM12801	CTCF	19/51594	10652/26922878	0.93	0.84	-
Encode-TFBS-blood	GM12865	CTCF	291/51594	129048/26922878	1.18	0.00595	-
Encode-TFBS-blood	GM12874	CTCF	264/51594	109690/26922878	1.26	0.000234	-
Encode-TFBS-blood	GM12875	CTCF	279/51594	116567/26922878	1.25	0.000223	-
Encode-TFBS-blood	GM12878	Rad21	423/51594	183717/26922878	1.2	0.000168	-
Encode-TFBS-blood	GM12878	E2F4	53/51594	17210/26922878	1.61	0.000687	-
Encode-TFBS-blood	GM12878	SIX5	55/51594	18568/26922878	1.55	0.00154	-
Encode-TFBS-blood	GM12878	NRSF	80/51594	29508/26922878	1.41	0.00229	-
Encode-TFBS-blood	GM12878	SMC3	241/51594	104171/26922878	1.21	0.00379	-
Encode-TFBS-blood	GM12878	USF-1	98/51594	38382/26922878	1.33	0.00526	-
Encode-TFBS-blood	GM12878	NF-YA	31/51594	9934/26922878	1.63	0.00871	-
Encode-TFBS-blood	GM12878	ZBTB33	29/51594	9801/26922878	1.54	0.03	-
Encode-TFBS-blood	GM12878	Znf143	174/51594	79382/26922878	1.14	0.08	-
Encode-TFBS-blood	GM12878	c-Fos	24/51594	9676/26922878	1.29	0.25	-
Encode-TFBS-blood	GM12878	TR4	12/51594	8129/26922878	0.77	0.44	-
Encode-TFBS-blood	GM12878	ZZZ3	3/51594	2732/26922878	0.57	0.45	-
Encode-TFBS-blood	GM12878	ZNF274	1/51594	367/26922878	1.42	0.51	-
Encode-TFBS-blood	GM12878	EZH2	21/51594	9417/26922878	1.16	0.56	-
Encode-TFBS-blood	GM12878	ATF3	10/51594	5291/26922878	0.99	1	-
Encode-TFBS-blood	GM12878	BRCA1	5/51594	2629/26922878	0.99	1	-
Encode-TFBS-blood	GM12878	NF-E2	7/51594	3396/26922878	1.08	1	-
Encode-TFBS-blood	GM12891	CTCF	242/51594	103363/26922878	1.22	0.00202	-
Encode-TFBS-blood	GM19239	CTCF	231/51594	97251/26922878	1.24	0.00122	-
Note: Epigenetic annotation was compared between all autoimmune positive SNPs and backgound SNPs using epigenetic data across 47 blood immune cell types collected from Roadmap and ENCODE Project (n = 606). Active epigenetic features significantly enriched for autoimmune positive SNPs (P < 0.05/606, FC > 1) across 40 blood immune cell types were selected for the following SNP funtional scoring (Ta…
URL for four types of epigentic data:
	Roadmap-HMM15: https://egg2.wustl.edu/roadmap/data/byFileType/chromhmmSegmentations/ChmmModels/coreMarks/jointModel/final/
	Roadmap-Histone: https://egg2.wustl.edu/roadmap/data/byFileType/peaks/consolidated/narrowPeak/
	Roadmap-DHS: https://egg2.wustl.edu/roadmap/data/byFileType/peaks/consolidated/narrowPeak/
	Encode-TFBS-blood: http://hgdownload.cse.ucsc.edu/goldenPath/hg19/encodeDCC/wgEncodeAwgTfbsUniform/

## Sheet: S3
Table S3. Summary of intermediate molecular QTL datasets
Dataset	Type	Cell types	Authors & Pubmed ID	Link
Cell2015_hQTL_dsQTL	hQTL(H3K27ac;H3K4me1), dsQTL(DHS)	LCLs	Grubert F et al. (26300125)	http://www.zaugg.embl.de/data-and-tools/distal-chromatin-qtls/
Cell2016_5TFs_H3K4me3_bQTL_hQTL	bQTLs(JunD;NF-κB;PU.1;Pou2f1;Stat1), hQTLs(H3K4me3)	LCLs	Tehranchi AK et al. (27087447)	original report (supplemental materials)
Nature2012-dsQTL	dsQTLs(DHS)	LCLs	Degner JF et al. (22307276)	GEO: GSE31388
Nature_method2015-hQTL	hQTLs(H3K27ac)	LCLs	del Rosario RC et al. (25799442)	http://collaborations.gis.a-star.edu.sg/~cmb6/G-SCI_test/
NC2018_hQTL-SLE	hQTLs(H3K27ac;H3K4me1)	LCLs from SLE patients	Pelikan RC et al. (30046115)	GEO: GSE116193
NG2018_stimutation_caQTL	caQTLs(ATAC)	naive macrophage cells and 3 stimulus-specific macrophages infection/stimulation with either IFNg, SL1344, or both IFNg and SL1344 (IFNg_SL1344).	Alasoo K et al. (29379200)	https://zenodo.org/communities/macrophage-gene-expression-genetics/
NG2018_Tcell_caQTL	caQTLs(ATAC)	Primary CD4+ T cells	Gate RE et al. (29988122)	original report (supplemental materials)
NG2019_PHM_caQTL	caQTLs(ATAC)	LCLs	Kumasaka N et al. (30478436)	https://doi.org/10.5281/zenodo.1405945
Note: All intermediate molecular QTL datasets and allele-specific motif prediction were integrated for prioririzing autoimmune SNPs with potential allele-specific regulatory activity.
hQTL: histone modification quantitative trait loci
dsQTL: DNase-I hypersensitivity quantitative trait loci
bQTL: transcription factor binding quantitative trait loci
caQTL: chromatin accessibility quantitative trait loci
LCLs: lymphoblastoid cell lines

## Sheet: S4
Table S4. Prioritizing potential functioanl autoimmune SNPs by combing epigenetic functional scoring and allele-specific regulatory activity analysis
Chr	Positiona	SNP	Locib	CytoBand	Ref/Alt	Risk allelec	Locus	Near_gene	Diseases	Functional scoresd					Allele-specific regulatory activityf
										Roadmap-DHS	Roadmap-Histone	HMM-15-model	Encode-TFBS	Epigenetic functionality supporte
chr1	101375854	rs17408326	chr1:100240893-102486061	1p21.2	C/G	C	intronic	SLC30A7	MS	0	39.85	37.76	0	HMM-15-model	motif
chr1	101382165	rs12750448	chr1:100240893-102486061	1p21.2	A/C	A	intronic	SLC30A7	MS	0	40.52	37.63	0	HMM-15-model	motif
chr1	101388868	rs71662913	chr1:100240893-102486061	1p21.2	G/A	G	intronic	SLC30A7	MS	0	41.17	39.45	0	HMM-15-model	motif
chr1	101393409	rs58029001	chr1:100240893-102486061	1p21.2	G/A	G	intronic	SLC30A7	MS	3.54	92.5	43.46	0	Roadmap-DNAI;Roadmap-Histone;HMM-15-model	motif
chr1	101396560	rs11583674	chr1:100240893-102486061	1p21.2	G/C	G	intronic	SLC30A7	MS	1.79	73.39	43.01	0	Roadmap-DNAI;Roadmap-Histone;HMM-15-model	motif
chr1	101396591	rs11578327	chr1:100240893-102486061	1p21.2	A/T	A	intronic	SLC30A7	MS	1.79	76.79	43.01	0	Roadmap-DNAI;Roadmap-Histone;HMM-15-model	motif
chr1	101415707	rs6577219	chr1:100240893-102486061	1p21.2	G/A	G	intronic	SLC30A7	MS	0	75.65	44.34	0	Roadmap-Histone;HMM-15-model	motif
chr1	101418569	rs6675403	chr1:100240893-102486061	1p21.2	G/T	G	intronic	SLC30A7	MS	0	64.31	21.34	0	Roadmap-Histone	motif
chr1	101418697	rs72734281	chr1:100240893-102486061	1p21.2	G/C	G	intronic	SLC30A7	MS	0	61.55	25.98	0	Roadmap-Histone	motif
chr1	101418719	rs75437067	chr1:100240893-102486061	1p21.2	T/A	T	intronic	SLC30A7	MS	0	61.55	25.98	0	Roadmap-Histone	motif
chr1	101420502	rs6577222	chr1:100240893-102486061	1p21.2	G/C	G	intronic	SLC30A7	MS	0	34.05	38.97	0	HMM-15-model	motif
chr1	101420957	rs3903905	chr1:100240893-102486061	1p21.2	T/G	T	intronic	SLC30A7	MS	0	40.61	39.97	0	HMM-15-model	motif
chr1	101422409	rs17525451	chr1:100240893-102486061	1p21.2	G/A	G	intronic	SLC30A7	MS	0	34.61	38.51	0	HMM-15-model	motif
chr1	101422963	rs56678847	chr1:100240893-102486061	1p21.2	C/T	C	intronic	SLC30A7	MS	0	37.06	38.51	0	HMM-15-model	motif
chr1	101433886	rs12741674	chr1:100240893-102486061	1p21.2	A/G	A	intronic	SLC30A7	MS	0	21.41	38.2	0	HMM-15-model	motif
chr1	101443395	rs41306171	chr1:100240893-102486061	1p21.2	T/C	T	UTR3	SLC30A7(ENST00000370112.4:c.*2666T>C)	MS	0	18.21	37.66	0	HMM-15-model	motif
chr1	101443582	rs41312668	chr1:100240893-102486061	1p21.2	T/C	T	UTR3	SLC30A7(ENST00000370112.4:c.*2853T>C)	MS	0	19.25	37.66	0	HMM-15-model	motif
chr1	101445821	rs10493941	chr1:100240893-102486061	1p21.2	T/C	T	UTR3	SLC30A7(ENST00000370112.4:c.*5092T>C)	MS	0	43.02	37.88	0	HMM-15-model	motif
chr1	101446276	rs12726628	chr1:100240893-102486061	1p21.2	G/A	G	UTR3	SLC30A7(ENST00000370112.4:c.*5547G>A)	MS	0	32.23	37.77	0	HMM-15-model	motif
chr1	101451263	rs201234300	chr1:100240893-102486061	1p21.2	C/A	C	intergenic	SLC30A7(dist=3954),DPH5(dist=4356)	MS	0	24.61	38.15	0	HMM-15-model	motif
chr1	101451643	rs7523594	chr1:100240893-102486061	1p21.2	C/T	C	intergenic	SLC30A7(dist=4334),DPH5(dist=3976)	MS	0	21.72	38.11	0	HMM-15-model	motif
chr1	101459625	rs6675353	chr1:100240893-102486061	1p21.2	T/A	T	intronic	DPH5	MS	0	7.52	38.11	0	HMM-15-model	motif
chr1	101460976	rs6681932	chr1:100240893-102486061	1p21.2	C/T	C	intronic	DPH5	MS	0	70.77	43.67	0	Roadmap-Histone;HMM-15-model	motif
chr1	101472559	rs12747736	chr1:100240893-102486061	1p21.2	C/T	C	intronic	DPH5	MS	0	53.12	41.39	0	Roadmap-Histone;HMM-15-model	bQTL
chr1	101485768	rs11582826	chr1:100240893-102486061	1p21.2	C/T	C	intronic	DPH5	MS	0	51.61	39.22	0	Roadmap-Histone;HMM-15-model	motif
chr1	101489698	rs2391573	chr1:100240893-102486061	1p21.2	C/T	C	intronic	DPH5	MS	0	74.62	43.4	0	Roadmap-Histone;HMM-15-model	motif
chr1	101494276	rs6677329	chr1:100240893-102486061	1p21.2	T/C	T	ncRNA_intronic	RP11-421L21.3	MS	0	88.8	42.53	9.27	Roadmap-Histone;HMM-15-model;Encode-TFBS-blood	motif
chr1	101494825	rs17123626	chr1:100240893-102486061	1p21.2	A/G	A	ncRNA_intronic	RP11-421L21.3	MS	0	78.9	42.73	0	Roadmap-Histone;HMM-15-model	motif
chr1	10276718	rs2027331	chr1:173611-11353112	1p36.22	T/C	T	intronic	KIF1B	MS	0	74.1	31.06	0	Roadmap-Histone	motif
chr1	10276719	rs2027332	chr1:173611-11353112	1p36.22	T/C	T	intronic	KIF1B	MS	0	74.1	31.06	0	Roadmap-Histone	motif
chr1	10313839	rs4846208	chr1:173611-11353112	1p36.22	C/T	C	intronic	KIF1B	MS	1.45	47.45	12.02	0	Roadmap-Histone	motif
chr1	10350581	rs7524693	chr1:173611-11353112	1p36.22	C/T	C	intronic	KIF1B	MS	0	2.4	38.21	0	HMM-15-model	motif
chr1	10350849	rs12125535	chr1:173611-11353112	1p36.22	A/T	A	intronic	KIF1B	MS	0	0	38.13	0	HMM-15-model	motif
chr1	10352800	rs12127604	chr1:173611-11353112	1p36.22	G/T	G	intronic	KIF1B	MS	0	14.69	38.03	0	HMM-15-model	motif
chr1	10359944	rs12130220	chr1:173611-11353112	1p36.22	G/T	G	intronic	KIF1B	MS	0	19.47	38.74	0	HMM-15-model	motif
chr1	10360092	rs11121537	chr1:173611-11353112	1p36.22	T/C	T	intronic	KIF1B	MS	0	13.44	38.11	0	HMM-15-model	motif
chr1	10361679	rs34215045	chr1:173611-11353112	1p36.22	A/G	A	intronic	KIF1B	MS	0	5.54	38.1	0	HMM-15-model	motif
chr1	10385471	rs17401966	chr1:173611-11353112	1p36.22	G/A	G	intronic	KIF1B	MS	0	46.82	37.15	0	Roadmap-Histone	motif
chr1	10424801	rs61778399	chr1:173611-11353112	1p36.22	T/A	T	intronic	KIF1B	MS	0	2.39	38.2	0	HMM-15-model	motif
chr1	10427459	rs34636442	chr1:173611-11353112	1p36.22	G/T	G	intronic	KIF1B	MS	0	2.39	38.21	0	HMM-15-model	motif
chr1	10427496	rs61778402	chr1:173611-11353112	1p36.22	G/A	G	intronic	KIF1B	MS	0	1.12	38.21	0	HMM-15-model	motif
chr1	10427659	rs61778403	chr1:173611-11353112	1p36.22	T/C	T	intronic	KIF1B	MS	0	1.12	38.21	0	HMM-15-model	motif
chr1	10428452	rs12130563	chr1:173611-11353112	1p36.22	A/G	A	intronic	KIF1B	MS	0	9.12	37.78	0	HMM-15-model	motif
chr1	10428952	rs12131441	chr1:173611-11353112	1p36.22	A/G	A	intronic	KIF1B	MS	0	12.87	37.97	0	HMM-15-model	motif
chr1	10429971	rs58697740	chr1:173611-11353112	1p36.22	G/C	G	intronic	KIF1B	MS	0	2.44	38.05	0	HMM-15-model	motif
chr1	10430479	rs12132635	chr1:173611-11353112	1p36.22	A/G	A	intronic	KIF1B	MS	0	3.59	37.85	0	HMM-15-model	motif
chr1	10432720	rs184097020	chr1:173611-11353112	1p36.22	C/A	C	intronic	KIF1B	MS	0	0	37.97	0	HMM-15-model	motif
chr1	10432721	rs188880781	chr1:173611-11353112	1p36.22	T/G	T	intronic	KIF1B	MS	0	0	37.97	0	HMM-15-model	motif
chr1	10432879	rs61778404	chr1:173611-11353112	1p36.22	G/A	G	intronic	KIF1B	MS	0	0	38.06	0	HMM-15-model	motif
chr1	10438892	rs1002076	chr1:173611-11353112	1p36.22	A/G	A	UTR3	KIF1B(ENST00000377086.1:c.*2247A>G,ENST00000377081.1:c.*432A>G)	MS	0	42.1	34.41	1.54	Encode-TFBS-blood	motif
chr1	10447622	rs11587854	chr1:173611-11353112	1p36.22	A/G	A	intergenic	KIF1B(dist=5961),RN7SL721P(dist=2437)	MS	0	46.73	27.85	0	Roadmap-Histone	motif
chr1	10448999	rs11587495	chr1:173611-11353112	1p36.22	C/T	C	intergenic	KIF1B(dist=7338),RN7SL721P(dist=1060)	MS	0	50.99	17.07	0	Roadmap-Histone	motif
chr1	10457540	rs12409754	chr1:173611-11353112	1p36.22	C/T	C	intergenic	RN7SL721P(dist=7187),PGD(dist=1586)	MS	0	56.79	14.18	0	Roadmap-Histone	motif
chr1	10458378	rs6674843	chr1:173611-11353112	1p36.22	T/A	T	upstream	PGD(dist=748)	MS	9.81	106.13	40.74	0	Roadmap-DNAI;Roadmap-Histone;HMM-15-model	motif
chr1	10459779	rs3737155	chr1:173611-11353112	1p36.22	A/G	A	intronic	PGD	MS	4.86	107.69	44.77	1.88	Roadmap-DNAI;Roadmap-Histone;HMM-15-model;Encode-TFBS-blood	motif
chr1	10461107	rs11121560	chr1:173611-11353112	1p36.22	C/T	C	intronic	PGD	MS	0	73.44	38.79	0	Roadmap-Histone;HMM-15-model	motif
chr1	10465299	rs35716098	chr1:173611-11353112	1p36.22	A/G	A	intronic	PGD	MS	0	8.64	37.83	0	HMM-15-model	motif
chr1	10475120	rs11576384	chr1:173611-11353112	1p36.22	C/G	C	intronic	PGD	MS	0	74.44	37.6	0	Roadmap-Histone;HMM-15-model	motif
chr1	10480866	rs12755363	chr1:173611-11353112	1p36.22	T/C	T	downstream	PGD(dist=665)	MS	0	15.8	37.84	0	HMM-15-model	motif
chr1	10482504	rs12746885	chr1:173611-11353112	1p36.22	G/A	G	intergenic	PGD(dist=2303),RP4-736L20.3(dist=7434)	MS	0	11.69	38.21	0	HMM-15-model	motif
chr1	113931145	rs12567622	chr1:112819380-115564892	1p13.2	C/T	C	intergenic	LRIG2(dist=256263),MAGI3(dist=2226)	T1D;RA	1.79	33.42	0	0	Roadmap-DNAI	motif
chr1	113931805	rs1112543	chr1:112819380-115564892	1p13.2	C/T	C	intergenic	LRIG2(dist=256923),MAGI3(dist=1566)	T1D;RA	0	94.81	31.37	0	Roadmap-Histone	motif
chr1	113932681	rs4839320	chr1:112819380-115564892	1p13.2	C/T	C	upstream	MAGI3(dist=690)	T1D;RA	11.56	104.48	43.33	2.29	Roadmap-DNAI;Roadmap-Histone;HMM-15-model;Encode-TFBS-blood	motif
chr1	114217355	rs17274620	chr1:112819380-115564892	1p13.2	T/A	A	intronic	MAGI3	T1D;RA	0	6.76	5.83	2.02	Encode-TFBS-blood	motif
chr1	114218451	rs1230658	chr1:112819380-115564892	1p13.2	C/G	C	intronic	MAGI3	T1D;RA	1.48	18.48	7.38	0	Roadmap-DNAI	motif
chr1	114244177	rs1230649	chr1:112819380-115564892	1p13.2	G/T	G	intronic	PHTF1	T1D;RA	7.66	59.2	32.29	3.16	Roadmap-DNAI;Roadmap-Histone;Encode-TFBS-blood	caQTL
chr1	114298420	rs1230678	chr1:112819380-115564892	1p13.2	G/T	G	intronic	PHTF1	T1D;RA	0	56.29	30	0	Roadmap-Histone	motif
chr1	114299516	rs2359167	chr1:112819380-115564892	1p13.2	A/G	A	intronic	PHTF1	T1D;RA	0	63.47	36.06	0	Roadmap-Histone	motif
chr1	114303808	rs6679677	chr1:112819380-115564892	1p13.2	A/C	-	downstream	RSBN1(dist=646)	T1D;ATD;JIA;RA;SLE;CRO	0	54.69	38.2	0	Roadmap-Histone;HMM-15-model	motif
chr1	114311768	rs10858018	chr1:112819380-115564892	1p13.2	A/G	A	intronic	RSBN1	T1D;RA	0	61.38	38.49	0	Roadmap-Histone;HMM-15-model	motif
chr1	114312623	rs2040041	chr1:112819380-115564892	1p13.2	T/C	-	intronic	RSBN1	T1D;RA	0	73.66	42.77	0	Roadmap-Histone;HMM-15-model	motif
chr1	114317791	rs1935838	chr1:112819380-115564892	1p13.2	T/C	T	intronic	RSBN1	T1D;RA	0	12.03	37.72	0	HMM-15-model	motif
chr1	114318727	rs3789598	chr1:112819380-115564892	1p13.2	A/C	A	intronic	RSBN1	T1D;RA	0	27.3	37.84	0	HMM-15-model	bQTL
chr1	114320927	rs12562643	chr1:112819380-115564892	1p13.2	C/T	T	intronic	RSBN1	T1D;RA	0	37.45	38.55	0	HMM-15-model	motif
chr1	114325914	rs2636008	chr1:112819380-115564892	1p13.2	G/A	-	intronic	RSBN1	T1D;RA	3.2	104	44.98	1.88	Roadmap-DNAI;Roadmap-Histone;HMM-15-model;Encode-TFBS-blood	motif
chr1	114328921	rs10127930	chr1:112819380-115564892	1p13.2	C/T	T	intronic	RSBN1	T1D;RA	0	68.86	43.92	0	Roadmap-Histone;HMM-15-model	motif
chr1	114330202	rs2797409	chr1:112819380-115564892	1p13.2	C/T	C	intronic	RSBN1	T1D;RA	0	56.49	39.91	0	Roadmap-Histone;HMM-15-model	motif
chr1	114330453	rs6668829	chr1:112819380-115564892	1p13.2	T/C	C	intronic	RSBN1	T1D;RA	0	50.77	39.91	0	Roadmap-Histone;HMM-15-model	motif
chr1	114334222	rs3789600	chr1:112819380-115564892	1p13.2	C/T	C	intronic	RSBN1	T1D;RA	0	64.05	43.61	0	Roadmap-Histone;HMM-15-model	motif
chr1	114334690	rs1539437	chr1:112819380-115564892	1p13.2	C/A	C	intronic	RSBN1	T1D;RA	0	69.38	43.7	0	Roadmap-Histone;HMM-15-model	motif
chr1	114335788	rs61817618	chr1:112819380-115564892	1p13.2	C/T	-	intronic	RSBN1	T1D;RA	0	76.53	44.17	0	Roadmap-Histone;HMM-15-model	motif
chr1	114341332	rs6703387	chr1:112819380-115564892	1p13.2	C/T	T	intronic	RSBN1	T1D;RA	0	57.65	39.52	0	Roadmap-Histone;HMM-15-model	motif
chr1	114343336	rs1217380	chr1:112819380-115564892	1p13.2	G/A	G	intronic	RSBN1	T1D;RA	1.74	60.15	43.56	8.33	Roadmap-DNAI;Roadmap-Histone;HMM-15-model;Encode-TFBS-blood	motif
chr1	114344083	rs1217379	chr1:112819380-115564892	1p13.2	C/T	C	intronic	RSBN1	T1D;RA	0	67.72	42.83	0	Roadmap-Histone;HMM-15-model	motif
chr1	114345418	rs1217378	chr1:112819380-115564892	1p13.2	C/T	C	intronic	RSBN1	T1D;RA	0	59.16	40.36	0	Roadmap-Histone;HMM-15-model	motif
chr1	114345750	rs1217377	chr1:112819380-115564892	1p13.2	C/T	C	intronic	RSBN1	T1D;RA	0	56	39.85	0	Roadmap-Histone;HMM-15-model	motif
chr1	114346749	rs1217376	chr1:112819380-115564892	1p13.2	A/C	A	intronic	RSBN1	T1D;RA	0	68.83	41.73	0	Roadmap-Histone;HMM-15-model	motif
chr1	114346904	rs1217375	chr1:112819380-115564892	1p13.2	A/G	-	intronic	RSBN1	T1D;RA	0	68.47	41.4	0	Roadmap-Histone;HMM-15-model	motif
chr1	114351706	rs6537798	chr1:112819380-115564892	1p13.2	C/A	C	intronic	RSBN1	T1D;RA	0	98.59	44.25	0	Roadmap-Histone;HMM-15-model	bQTL
chr1	114353324	rs17509390	chr1:112819380-115564892	1p13.2	C/T	T	intronic	RSBN1	T1D;RA	0	106.73	43.42	0	Roadmap-Histone;HMM-15-model	motif
chr1	114357211	rs1217412	chr1:112819380-115564892	1p13.2	G/A	G	ncRNA_intronic	RP5-1073O3.2	T1D;RA	0	22.37	38.21	0	HMM-15-model	motif
chr1	114357750	rs1217413	chr1:112819380-115564892	1p13.2	G/A	G	ncRNA_intronic	RP5-1073O3.2	T1D;RA	0	22.53	38.21	0	HMM-15-model	motif
chr1	114360067	rs9429730	chr1:112819380-115564892	1p13.2	T/G	T	ncRNA_intronic	RP5-1073O3.2	T1D;RA	0	20.28	37.94	0	HMM-15-model	motif
chr1	114363459	rs2476599	chr1:112819380-115564892	1p13.2	A/G	-	ncRNA_intronic	RP5-1073O3.2	T1D;RA	0	11.93	37.97	0	HMM-15-model	motif
chr1	114364104	rs1237682	chr1:112819380-115564892	1p13.2	T/C	T	ncRNA_intronic	RP5-1073O3.2	T1D;RA	0	8.93	37.97	0	HMM-15-model	motif
chr1	114366434	rs3789607	chr1:112819380-115564892	1p13.2	C/T	T	ncRNA_intronic	RP5-1073O3.2	T1D;RA	0	13	37.71	0	HMM-15-model	motif
chr1	114367343	rs12735104	chr1:112819380-115564892	1p13.2	A/G	G	ncRNA_intronic	RP5-1073O3.2	T1D;RA	0	3.75	37.73	0	HMM-15-model	motif
chr1	114369468	rs4991898	chr1:112819380-115564892	1p13.2	T/G	T	ncRNA_intronic	RP5-1073O3.2	T1D;RA	0	3.89	37.76	0	HMM-15-model	motif
chr1	114369523	rs1746857	chr1:112819380-115564892	1p13.2	T/C	-	ncRNA_intronic	RP5-1073O3.2	T1D;RA	0	3.89	37.76	0	HMM-15-model	motif
chr1	114373503	rs1310182	chr1:112819380-115564892	1p13.2	A/G	A	intronic	PTPN22	T1D;RA	0	21.53	38.17	0	HMM-15-model	motif
chr1	114374435	rs1217395	chr1:112819380-115564892	1p13.2	C/T	C	intronic	PTPN22	T1D;RA	0	13.7	37.99	0	HMM-15-model	motif
chr1	114382025	rs974404	chr1:112819380-115564892	1p13.2	G/T	G	intronic	PTPN22	T1D;RA	0	27.78	37.7	0	HMM-15-model	motif
chr1	114383637	rs1217386	chr1:112819380-115564892	1p13.2	A/G	A	intronic	PTPN22	T1D;RA	0	7.77	37.66	0	HMM-15-model	motif
chr1	114384259	rs7533391	chr1:112819380-115564892	1p13.2	T/C	C	intronic	PTPN22	T1D;RA	0	14.73	37.66	0	HMM-15-model	motif
chr1	114384431	rs7555354	chr1:112819380-115564892	1p13.2	A/G	G	intronic	PTPN22	T1D;RA	0	10.81	37.66	0	HMM-15-model	motif
chr1	114384474	rs7533605	chr1:112819380-115564892	1p13.2	T/C	C	intronic	PTPN22	T1D;RA	0	10.81	37.66	0	HMM-15-model	motif
chr1	114384600	rs36115604	chr1:112819380-115564892	1p13.2	A/G	G	intronic	PTPN22	T1D;RA	0	14.06	42.17	0	HMM-15-model	motif
chr1	114386083	rs2185827	chr1:112819380-115564892	1p13.2	G/A	-	intronic	PTPN22	T1D;RA	0	12.46	37.8	0	HMM-15-model	motif
chr1	114387905	rs12748727	chr1:112819380-115564892	1p13.2	A/G	G	intronic	PTPN22	T1D;RA	0	19.66	37.91	0	HMM-15-model	motif
chr1	114393153	rs1217406	chr1:112819380-115564892	1p13.2	A/C	A	intronic	PTPN22	T1D;RA	0	73.58	41.74	0	Roadmap-Histone;HMM-15-model	motif
chr1	114393748	rs1217407	chr1:112819380-115564892	1p13.2	A/G	A	intronic	PTPN22	T1D;RA	0	55.87	42.35	0	Roadmap-Histone;HMM-15-model	motif
chr1	114396280	rs1217408	chr1:112819380-115564892	1p13.2	C/T	-	intronic	PTPN22	T1D;RA	0	5.57	38.14	0	HMM-15-model	motif
chr1	114396369	rs34877889	chr1:112819380-115564892	1p13.2	A/T	T	intronic	PTPN22	T1D;RA	0	5.57	38.14	0	HMM-15-model	motif
chr1	114396735	rs1217409	chr1:112819380-115564892	1p13.2	C/G	C	intronic	PTPN22	T1D;RA	0	8.52	38.03	0	HMM-15-model	motif
chr1	114401231	rs1217418	chr1:112819380-115564892	1p13.2	A/G	A	ncRNA_intronic	AP4B1-AS1	T1D;RA	9.88	72.62	38.02	16.94	Roadmap-DNAI;Roadmap-Histone;HMM-15-model;Encode-TFBS-blood	motif
chr1	114402751	rs1217420	chr1:112819380-115564892	1p13.2	A/G	A	ncRNA_intronic	AP4B1-AS1	T1D;RA	3.38	104.31	45.49	7.7	Roadmap-DNAI;Roadmap-Histone;HMM-15-model;Encode-TFBS-blood	motif
chr1	114402846	rs1217421	chr1:112819380-115564892	1p13.2	G/C	G	ncRNA_intronic	AP4B1-AS1	T1D;RA	0	103.06	44.41	3.89	Roadmap-Histone;HMM-15-model;Encode-TFBS-blood	bQTL;motif
chr1	114406451	rs2488458	chr1:112819380-115564892	1p13.2	T/C	T	ncRNA_intronic	AP4B1-AS1	T1D;RA	0	39.45	38.26	0	HMM-15-model	motif
chr1	114407321	rs7549685	chr1:112819380-115564892	1p13.2	A/G	G	ncRNA_intronic	AP4B1-AS1	T1D;RA	0	41.91	38	0	HMM-15-model	motif
chr1	114415368	rs2488457	chr1:112819380-115564892	1p13.2	G/C	G	ncRNA_intronic	AP4B1-AS1	T1D;RA	9.74	108.25	44.27	1.77	Roadmap-DNAI;Roadmap-Histone;HMM-15-model;Encode-TFBS-blood	motif
chr1	114417437	rs1235005	chr1:112819380-115564892	1p13.2	C/G	C	ncRNA_intronic	AP4B1-AS1	T1D;RA	6.82	89.6	41.34	17.8	Roadmap-DNAI;Roadmap-Histone;HMM-15-model;Encode-TFBS-blood	motif
chr1	114417843	rs6665194	chr1:112819380-115564892	1p13.2	A/G	A	ncRNA_intronic	AP4B1-AS1	T1D;RA	0	70	38.67	0	Roadmap-Histone;HMM-15-model	motif
chr1	114418205	rs1217385	chr1:112819380-115564892	1p13.2	A/C	A	ncRNA_intronic	AP4B1-AS1	T1D;RA	0	59.62	37.73	0	Roadmap-Histone;HMM-15-model	motif
chr1	114423653	rs1217382	chr1:112819380-115564892	1p13.2	T/C	-	ncRNA_intronic	AP4B1-AS1	T1D;RA	1.74	91.25	40.34	4.58	Roadmap-DNAI;Roadmap-Histone;HMM-15-model;Encode-TFBS-blood	motif;caQTL;hQTL
chr1	114429461	rs2358994	chr1:112819380-115564892	1p13.2	A/G	A	ncRNA_intronic	AP4B1-AS1	T1D;ATD;RA	0	52.06	38.34	0	Roadmap-Histone;HMM-15-model	motif
chr1	114429515	rs2358995	chr1:112819380-115564892	1p13.2	C/A	C	ncRNA_intronic	AP4B1-AS1	T1D;ATD;RA	0	53.75	38.34	0	Roadmap-Histone;HMM-15-model	motif
chr1	114430356	rs1539438	chr1:112819380-115564892	1p13.2	C/T	-	ncRNA_intronic	AP4B1-AS1	T1D;RA	0	69.81	40.35	0	Roadmap-Histone;HMM-15-model	motif
chr1	114436970	rs10745340	chr1:112819380-115564892	1p13.2	C/T	-	ncRNA_intronic	AP4B1-AS1	T1D;ATD;RA	0	46.9	37.48	0	Roadmap-Histone	motif
chr1	114446341	rs10858022	chr1:112819380-115564892	1p13.2	G/A	-	intronic	AP4B1	T1D;ATD;RA	10.11	105.6	44.95	3.16	Roadmap-DNAI;Roadmap-Histone;HMM-15-model;Encode-TFBS-blood	motif
chr1	114447034	rs6661817	chr1:112819380-115564892	1p13.2	C/G	-	intronic	AP4B1	T1D;ATD;RA	13.13	111.12	44.78	2.17	Roadmap-DNAI;Roadmap-Histone;HMM-15-model;Encode-TFBS-blood	motif
chr1	114447565	rs1217397	chr1:112819380-115564892	1p13.2	A/G	-	UTR5	AP4B1(ENST00000369569.1:c.-226T>C,ENST00000256658.4:c.-226T>C)	T1D;RA	14.57	103.29	45.67	67.24	Roadmap-DNAI;Roadmap-Histone;HMM-15-model;Encode-TFBS-blood	motif;caQTL;hQTL
chr1	114447776	rs1217398	chr1:112819380-115564892	1p13.2	C/G	-	UTR5	DCLRE1B(ENST00000369563.3:c.-433C>G)	T1D;RA	14.57	103.29	46.08	103.27	Roadmap-DNAI;Roadmap-Histone;HMM-15-model;Encode-TFBS-blood	caQTL
chr1	114447914	rs971173	chr1:112819380-115564892	1p13.2	T/G	-	UTR5	DCLRE1B(ENST00000369563.3:c.-295T>G)	T1D;RA	14.57	103.29	46.08	126.05	Roadmap-DNAI;Roadmap-Histone;HMM-15-model;Encode-TFBS-blood	caQTL
chr1	114450964	rs11102702	chr1:112819380-115564892	1p13.2	C/T	C	intronic	DCLRE1B	T1D;ATD;RA	0	51.71	38.15	0	Roadmap-Histone;HMM-15-model	motif
chr1	114451386	rs12046289	chr1:112819380-115564892	1p13.2	A/G	-	intronic	DCLRE1B	T1D;RA	0	43.05	38.15	0	HMM-15-model	motif
chr1	114471189	rs1000528	chr1:112819380-115564892	1p13.2	C/T	T	ncRNA_intronic	RP5-1073O3.7	RA	6.4	108.26	45.59	6.1	Roadmap-DNAI;Roadmap-Histone;HMM-15-model;Encode-TFBS-blood	motif
chr1	114472218	rs1217441	chr1:112819380-115564892	1p13.2	A/G	G	intronic	HIPK1	RA	14.57	83.12	46.59	95.9	Roadmap-DNAI;Roadmap-Histone;HMM-15-model;Encode-TFBS-blood	motif
chr1	114477497	rs11102704	chr1:112819380-115564892	1p13.2	G/A	G	intronic	HIPK1	T1D;RA	5	95.72	44.85	0	Roadmap-DNAI;Roadmap-Histone;HMM-15-model	motif
chr1	114479430	rs7545038	chr1:112819380-115564892	1p13.2	A/G	G	intronic	HIPK1	RA	0	82.05	44.04	0	Roadmap-Histone;HMM-15-model	motif
chr1	114480818	rs6658209	chr1:112819380-115564892	1p13.2	G/A	A	intronic	HIPK1	RA	0	91.61	44.46	0	Roadmap-Histone;HMM-15-model	motif
chr1	114481586	rs57429064	chr1:112819380-115564892	1p13.2	A/T	A	intronic	HIPK1	T1D;RA	0	89.25	44.56	0	Roadmap-Histone;HMM-15-model	motif
chr1	114489769	rs4381184	chr1:112819380-115564892	1p13.2	A/C	C	intronic	HIPK1	RA	0	108.34	44.1	0	Roadmap-Histone;HMM-15-model	motif
chr1	114521883	rs6702833	chr1:112819380-115564892	1p13.2	C/G	G	upstream	OLFML3(dist=180)	RA	1.73	66.74	24.79	2.13	Roadmap-DNAI;Roadmap-Histone;Encode-TFBS-blood	motif
chr1	114525588	rs3006981	chr1:112819380-115564892	1p13.2	A/C	A	downstream	OLFML3(dist=712)	T1D;RA	0	44.75	15.14	1.88	Roadmap-Histone;Encode-TFBS-blood	motif;caQTL
chr1	114525636	rs2938319	chr1:112819380-115564892	1p13.2	T/A	T	downstream	OLFML3(dist=760)	T1D;RA	0	44.75	13.56	0	Roadmap-Histone	motif;caQTL
chr1	114527534	rs1158912	chr1:112819380-115564892	1p13.2	T/C	-	intergenic	OLFML3(dist=2658),SYT6(dist=104380)	T1D;RA	1.79	23.53	7.13	0	Roadmap-DNAI	motif
chr1	114534454	rs872661	chr1:112819380-115564892	1p13.2	A/G	G	intergenic	OLFML3(dist=9578),SYT6(dist=97460)	RA	1.74	6.91	1.45	0	Roadmap-DNAI	motif
chr1	1151973	rs75972122	chr1:173611-11353112	1p36.33	C/G	-	downstream	SDF4(dist=315)	PSC,AS,CRO,UC,PSO	0	65.11	42.48	0	Roadmap-Histone;HMM-15-model	motif
chr1	1163804	rs7515488	chr1:173611-11353112	1p36.33	T/C	-	intronic	SDF4	PSC,AS,CRO,UC,PSO	0	44.36	40.06	0	Roadmap-Histone;HMM-15-model	motif
chr1	117040622	rs956184	chr1:116032885-118287354	1p13.1	G/C	-	ncRNA_intronic	RP5-1086K13.1	MS	4.77	40.97	18.39	0	Roadmap-DNAI	motif;caQTL
chr1	117046263	rs1109190	chr1:116032885-118287354	1p13.1	C/G	-	intergenic	RP5-1086K13.1(dist=4429),CD58(dist=10894)	MS	8.21	96.63	45.7	2.17	Roadmap-DNAI;Roadmap-Histone;HMM-15-model;Encode-TFBS-blood	motif
chr1	117048330	rs4143029	chr1:116032885-118287354	1p13.1	T/C	-	intergenic	RP5-1086K13.1(dist=6496),CD58(dist=8827)	MS	0	89.18	44.7	0	Roadmap-Histone;HMM-15-model	motif
chr1	117048903	rs10924104	chr1:116032885-118287354	1p13.1	A/G	-	intergenic	RP5-1086K13.1(dist=7069),CD58(dist=8254)	MS	4.75	79.66	41.23	6.01	Roadmap-DNAI;Roadmap-Histone;HMM-15-model;Encode-TFBS-blood	motif;caQTL
chr1	117050164	rs10737769	chr1:116032885-118287354	1p13.1	T/A	-	intergenic	RP5-1086K13.1(dist=8330),CD58(dist=6993)	MS	0	46.82	38.47	0	Roadmap-Histone;HMM-15-model	motif
chr1	117075505	rs1034919	chr1:116032885-118287354	1p13.1	C/G	-	intronic	CD58	MS	0	38.34	32.37	2.35	Encode-TFBS-blood	motif
chr1	117080166	rs6677309	chr1:116032885-118287354	1p13.1	C/A	-	intronic	CD58	MS	4.77	54.75	33.66	2.35	Roadmap-DNAI;Roadmap-Histone;Encode-TFBS-blood	motif
chr1	117081810	rs758518	chr1:116032885-118287354	1p13.1	G/A	-	intronic	CD58	MS	0	85.06	38.81	2.29	Roadmap-Histone;HMM-15-model;Encode-TFBS-blood	motif
chr1	117082183	rs2300746	chr1:116032885-118287354	1p13.1	G/C	-	intronic	CD58	MS	0	81.63	38.47	0	Roadmap-Histone;HMM-15-model	motif
chr1	117087502	rs12044773	chr1:116032885-118287354	1p13.1	A/C	-	intronic	CD58	MS	3.38	76.77	41.71	79.96	Roadmap-DNAI;Roadmap-Histone;HMM-15-model;Encode-TFBS-blood	motif
chr1	117087779	rs12044852	chr1:116032885-118287354	1p13.1	A/C	-	intronic	CD58	MS	1.74	77.2	41.19	60.72	Roadmap-DNAI;Roadmap-Histone;HMM-15-model;Encode-TFBS-blood	bQTL
chr1	117100957	rs1335532	chr1:116032885-118287354	1p13.1	G/A	-	intronic	CD58	MS	11.68	78.85	40.57	122.41	Roadmap-DNAI;Roadmap-Histone;HMM-15-model;Encode-TFBS-blood	caQTL
chr1	1173611	rs6697886	chr1:173611-11353112	1p36.33	A/G	-	intergenic	B3GALT6(dist=3190),FAM132A(dist=4222)	PSC,AS,CRO,UC,PSO	3.38	30.48	7.98	4	Roadmap-DNAI;Encode-TFBS-blood	motif
chr1	120451352	rs947273	chr1:119258970-121451190	1p12	A/C	C	downstream	RP5-1042I8.7(dist=526)	CRO	1.48	15.27	4.55	0	Roadmap-DNAI	motif
chr1	120531133	rs1493698	chr1:119258970-121451190	1p12	C/T	T	intronic	NOTCH2	CRO	3.01	87.75	43.72	0	Roadmap-DNAI;Roadmap-Histone;HMM-15-model	motif
chr1	120608444	rs12084158	chr1:119258970-121451190	1p11.2	G/A	A	intronic	NOTCH2	CRO	0	48.78	38.34	0	Roadmap-Histone;HMM-15-model	hQTL
chr1	151801680	rs4845604	chr1:150801680-158770241	1q21.3	A/G	-	intronic	RORC	IBD;UC;PSC,AS,CRO,UC,PSO	6.16	96.44	45.15	0	Roadmap-DNAI;Roadmap-Histone;HMM-15-model	bQTL
chr1	152550018	rs4085613	chr1:150801680-158770241	1q21.3	T/G	G	intergenic	LCE3E(dist=10770),LCE3D(dist=1839)	PSO;PSC,AS,CRO,UC,PSO	0	5.84	1.48	4.21	Encode-TFBS-blood	motif
chr1	152730216	rs4845479	chr1:150801680-158770241	1q21.3	T/C	C	upstream	KPRP(dist=290)	PSO	0	2.51	0	1.54	Encode-TFBS-blood	motif
chr1	152750256	rs913997	chr1:150801680-158770241	1q21.3	A/G	G	downstream	LCE1F(dist=811)	PSO	0	0	0	11.32	Encode-TFBS-blood	motif
chr1	152759010	rs10888516	chr1:150801680-158770241	1q21.3	C/T	T	intronic	LCE1E	PSO	0	6.06	0	4.62	Encode-TFBS-blood	motif
chr1	154298374	rs1205591	chr1:150801680-158770241	1q21.3	T/G	T	intronic	ATP8B2	JIA	0	103.26	42.39	0	Roadmap-Histone;HMM-15-model	motif
chr1	154320191	rs148299382	chr1:150801680-158770241	1q21.3	T/C	T	intronic	ATP8B2	JIA	0	55.73	40.23	0	Roadmap-Histone;HMM-15-model	motif
chr1	154359411	rs9651053	chr1:150801680-158770241	1q21.3	A/G	A	intergenic	ATP8B2(dist=35628),RP11-350G8.5(dist=15393)	JIA	8.66	93.97	35.99	24.89	Roadmap-DNAI;Roadmap-Histone;Encode-TFBS-blood	motif;caQTL;hQTL
chr1	154395212	rs4133213	chr1:150801680-158770241	1q21.3	A/C	C	intronic	IL6R	RA	0	75.61	40.95	0	Roadmap-Histone;HMM-15-model	motif
chr1	154395839	rs6684439	chr1:150801680-158770241	1q21.3	T/C	C	intronic	IL6R	AS;RA;PSC,AS,CRO,UC,PSO	1.48	81.1	40.12	0	Roadmap-DNAI;Roadmap-Histone;HMM-15-model	motif
chr1	154405024	rs56383622	chr1:150801680-158770241	1q21.3	G/A	A	intronic	IL6R	AS;RA;PSC,AS,CRO,UC,PSO	0	88.92	38.51	0	Roadmap-Histone;HMM-15-model	motif
chr1	154407713	rs7521458	chr1:150801680-158770241	1q21.3	C/T	T	intronic	IL6R	AS;RA;PSC,AS,CRO,UC,PSO	0	49.01	35.8	0	Roadmap-Histone	motif
chr1	154414086	rs4453032	chr1:150801680-158770241	1q21.3	G/A	A	intronic	IL6R	AS;RA;PSC,AS,CRO,UC,PSO	0	85.57	40.6	0	Roadmap-Histone;HMM-15-model	motif
chr1	154414296	rs6664201	chr1:150801680-158770241	1q21.3	T/C	C	intronic	IL6R	AS;RA;PSC,AS,CRO,UC,PSO	4.98	84.14	40.77	0	Roadmap-DNAI;Roadmap-Histone;HMM-15-model	motif
chr1	154415396	rs4845372	chr1:150801680-158770241	1q21.3	A/C	C	intronic	IL6R	AS;RA;PSC,AS,CRO,UC,PSO	0	61.87	42.35	0	Roadmap-Histone;HMM-15-model	motif
chr1	154416935	rs12753254	chr1:150801680-158770241	1q21.3	A/G	G	intronic	IL6R	AS;RA;PSC,AS,CRO,UC,PSO	0	48.22	40.95	0	Roadmap-Histone;HMM-15-model	motif
chr1	154416969	rs12730036	chr1:150801680-158770241	1q21.3	T/C	C	intronic	IL6R	AS;RA;PSC,AS,CRO,UC,PSO	0	48.22	40.95	0	Roadmap-Histone;HMM-15-model	bQTL;motif
chr1	154417829	rs4845373	chr1:150801680-158770241	1q21.3	T/C	C	intronic	IL6R	AS;RA;PSC,AS,CRO,UC,PSO	4.94	66.31	42.89	29.53	Roadmap-DNAI;Roadmap-Histone;HMM-15-model;Encode-TFBS-blood	motif
chr1	154418415	rs11265613	chr1:150801680-158770241	1q21.3	C/T	T	intronic	IL6R	AS;RA;PSC,AS,CRO,UC,PSO	0	48.27	39.29	0	Roadmap-Histone;HMM-15-model	motif
chr1	154418879	rs4537545	chr1:150801680-158770241	1q21.3	T/C	C	intronic	IL6R	AS;RA;PSC,AS,CRO,UC,PSO	0	45.45	37.94	0	Roadmap-Histone;HMM-15-model	motif
chr1	154425456	rs12126142	chr1:150801680-158770241	1q21.3	A/G	G	intronic	IL6R	AS;RA;PSC,AS,CRO,UC,PSO	0	48.21	33.29	0	Roadmap-Histone	motif
chr1	154426264	rs4129267	chr1:150801680-158770241	1q21.3	T/C	C	intronic	IL6R	AS;RA;PSC,AS,CRO,UC,PSO	3.01	82.23	40.7	2.05	Roadmap-DNAI;Roadmap-Histone;HMM-15-model;Encode-TFBS-blood	motif
chr1	155100265	rs11264331	chr1:150801680-158770241	1q22	G/A	-	UTR5	EFNA1(ENST00000368407.3:c.-189G>A)	PSC,AS,CRO,UC,PSO	4.71	106.83	27.46	0	Roadmap-DNAI;Roadmap-Histone	motif
chr1	155139509	rs7556304	chr1:150801680-158770241	1q22	C/T	-	intergenic	RNU7-150P(dist=23701),KRTCAP2(dist=2375)	PSC,AS,CRO,UC,PSO	6.28	65.77	21.36	0	Roadmap-DNAI;Roadmap-Histone	motif
chr1	155218446	rs734074	chr1:150801680-158770241	1q22	G/A	-	intronic	FAM189B	CRO	3.24	9.26	34.98	0	Roadmap-DNAI	motif
chr1	155221837	rs2072647	chr1:150801680-158770241	1q22	A/C	-	intronic	FAM189B	CRO	0	18.06	38.04	0	HMM-15-model	motif
chr1	155222177	rs12748155	chr1:150801680-158770241	1q22	T/C	-	intronic	FAM189B	CRO	0	1.55	38.05	0	HMM-15-model	motif
chr1	155223007	rs11264346	chr1:150801680-158770241	1q22	A/T	-	intronic	FAM189B	CRO	0	1.12	38.11	0	HMM-15-model	motif
chr1	155224091	rs2075566	chr1:150801680-158770241	1q22	A/C	-	intronic	FAM189B	CRO	3.47	78.34	43.26	0	Roadmap-DNAI;Roadmap-Histone;HMM-15-model	motif
chr1	155224301	rs2242577	chr1:150801680-158770241	1q22	A/C	-	intronic	FAM189B	CRO	0	87.12	44.6	0	Roadmap-Histone;HMM-15-model	motif
chr1	155229222	rs9729564	chr1:150801680-158770241	1q22	A/G	-	intronic	SCAMP3	CRO	0	35.24	37.77	0	HMM-15-model	motif
chr1	155229915	rs11264348	chr1:150801680-158770241	1q22	T/G	-	intronic	SCAMP3	CRO	0	52.23	38.21	0	Roadmap-Histone;HMM-15-model	motif
chr1	155232074	rs1046188	chr1:150801680-158770241	1q22	T/C	-	UTR5	SCAMP3(ENST00000355379.3:c.-132A>G)	CRO	14.57	109.53	45.57	143.73	Roadmap-DNAI;Roadmap-Histone;HMM-15-model;Encode-TFBS-blood	motif
chr1	155241103	rs2236864	chr1:150801680-158770241	1q22	G/A	-	intronic	CLK2	CRO	0	57.65	38.97	0	Roadmap-Histone;HMM-15-model	motif
chr1	155244092	rs12563994	chr1:150801680-158770241	1q22	T/C	-	intronic	CLK2	CRO	0	42.65	38.78	0	HMM-15-model	motif
chr1	155245318	rs10128085	chr1:150801680-158770241	1q22	G/A	-	intronic	CLK2	CRO	0	6.07	38.11	0	HMM-15-model	motif
chr1	155247707	rs12749306	chr1:150801680-158770241	1q22	T/G	-	intronic	HCN3	CRO	1.79	109.77	39.43	1.71	Roadmap-DNAI;Roadmap-Histone;HMM-15-model;Encode-TFBS-blood	motif
chr1	155248575	rs7549276	chr1:150801680-158770241	1q22	A/G	-	intronic	HCN3	CRO	3.44	82.26	25.64	0	Roadmap-DNAI;Roadmap-Histone	motif
chr1	155277963	rs6672284	chr1:150801680-158770241	1q22	T/C	-	upstream	FDPS(dist=576)	CRO	13.13	105.92	41.63	0	Roadmap-DNAI;Roadmap-Histone;HMM-15-model	motif
chr1	155279482	rs2297480	chr1:150801680-158770241	1q22	G/T	-	intronic	FDPS	CRO	6.2	109.53	42.91	9.76	Roadmap-DNAI;Roadmap-Histone;HMM-15-model;Encode-TFBS-blood	motif
chr1	155280164	rs11264358	chr1:150801680-158770241	1q22	C/T	-	intronic	FDPS	CRO	0	85.99	42.38	0	Roadmap-Histone;HMM-15-model	motif
chr1	155282829	rs11264359	chr1:150801680-158770241	1q22	G/A	-	intronic	FDPS	CRO	0	31.23	37.91	0	HMM-15-model	motif
chr1	155284261	rs10796941	chr1:150801680-158770241	1q22	T/C	-	intronic	FDPS	CRO	0	18.66	37.8	0	HMM-15-model	motif
chr1	155284586	rs11264360	chr1:150801680-158770241	1q22	A/T	-	intronic	FDPS	CRO	0	15	37.8	0	HMM-15-model	motif
chr1	155285854	rs10908462	chr1:150801680-158770241	1q22	C/T	-	intronic	FDPS	CRO	0	9.82	38.05	0	HMM-15-model	motif
chr1	155304327	rs6692183	chr1:150801680-158770241	1q22	G/T	-	downstream	ASH1L(dist=732)	CRO	0	8.18	37.79	0	HMM-15-model	motif
chr1	155304581	rs6677385	chr1:150801680-158770241	1q22	A/C	-	downstream	ASH1L(dist=478)	CRO	0	14.12	37.85	0	HMM-15-model	motif
chr1	155332994	rs11264365	chr1:150801680-158770241	1q22	A/G	-	intronic	ASH1L	CRO	0	3.72	38.08	0	HMM-15-model	motif
chr1	155335411	rs11264366	chr1:150801680-158770241	1q22	T/A	-	intronic	ASH1L	CRO	0	11.22	37.89	0	HMM-15-model	bQTL;motif
chr1	155337338	rs11264367	chr1:150801680-158770241	1q22	C/T	-	intronic	ASH1L	CRO	0	10.79	37.97	0	HMM-15-model	motif
chr1	155359830	rs11264369	chr1:150801680-158770241	1q22	T/C	T	intronic	ASH1L	CRO	0	22.9	37.95	0	HMM-15-model	motif
chr1	155360578	rs6670014	chr1:150801680-158770241	1q22	A/G	-	intronic	ASH1L	CRO	0	8.22	37.89	0	HMM-15-model	motif
chr1	155368203	rs7556102	chr1:150801680-158770241	1q22	C/A	-	intronic	ASH1L	CRO	0	24.76	37.87	0	HMM-15-model	motif
chr1	155369302	rs12025532	chr1:150801680-158770241	1q22	T/C	-	intronic	ASH1L	CRO	0	26.45	37.8	0	HMM-15-model	motif
chr1	155372672	rs1886905	chr1:150801680-158770241	1q22	T/C	-	intronic	ASH1L	CRO	0	18.17	37.86	0	HMM-15-model	motif
chr1	155382426	rs12046473	chr1:150801680-158770241	1q22	C/T	-	intronic	ASH1L	CRO	0	39.72	38	0	HMM-15-model	bQTL
chr1	155389688	rs10908465	chr1:150801680-158770241	1q22	T/C	-	intronic	ASH1L	CRO	0	32.92	38.52	0	HMM-15-model	motif
chr1	155413304	rs1325908	chr1:150801680-158770241	1q22	C/A	-	intronic	ASH1L	CRO	0	43.17	38.11	0	HMM-15-model	motif
chr1	155421512	rs11264374	chr1:150801680-158770241	1q22	C/A	-	intronic	ASH1L	CRO	0	7.21	37.65	0	HMM-15-model	motif
chr1	155424065	rs11264375	chr1:150801680-158770241	1q22	C/T	-	intronic	ASH1L	CRO	0	1.12	37.99	0	HMM-15-model	motif
chr1	155433942	rs12724079	chr1:150801680-158770241	1q22	T/C	-	intronic	ASH1L	CRO	0	49.04	39.26	7.51	Roadmap-Histone;HMM-15-model;Encode-TFBS-blood	motif
chr1	155439062	rs10908467	chr1:150801680-158770241	1q22	C/T	-	intronic	ASH1L	CRO	0	44.28	39.46	0	Roadmap-Histone;HMM-15-model	motif
chr1	155473356	rs1360554	chr1:150801680-158770241	1q22	C/T	-	intronic	ASH1L	CRO	0	52.26	35.47	0	Roadmap-Histone	motif
chr1	155477570	rs11582072	chr1:150801680-158770241	1q22	T/C	-	intronic	ASH1L	CRO	0	70.26	41.21	0	Roadmap-Histone;HMM-15-model	motif
chr1	155478897	rs6688636	chr1:150801680-158770241	1q22	T/C	-	intronic	ASH1L	CRO	0	61.27	38.42	0	Roadmap-Histone;HMM-15-model	motif
chr1	155501014	rs35615695	chr1:150801680-158770241	1q22	T/C	-	intronic	ASH1L	CRO	0	50.18	38.96	0	Roadmap-Histone;HMM-15-model	motif
chr1	155505967	rs12746592	chr1:150801680-158770241	1q22	A/G	-	intronic	ASH1L	CRO	8.36	97.33	44.57	5.74	Roadmap-DNAI;Roadmap-Histone;HMM-15-model;Encode-TFBS-blood	motif
chr1	155509107	rs10752611	chr1:150801680-158770241	1q22	T/C	-	intronic	ASH1L	CRO	0	66.3	42.57	0	Roadmap-Histone;HMM-15-model	motif
chr1	155515577	rs7411786	chr1:150801680-158770241	1q22	C/T	-	intronic	ASH1L	CRO	0	37.95	38.11	0	HMM-15-model	motif
chr1	155520144	rs11264380	chr1:150801680-158770241	1q22	C/T	-	intronic	ASH1L	CRO	0	61.21	41.78	0	Roadmap-Histone;HMM-15-model	motif
chr1	155521234	rs56747346	chr1:150801680-158770241	1q22	A/G	-	intronic	ASH1L	CRO	0	25.67	39.08	0	HMM-15-model	motif
chr1	155522572	rs11264381	chr1:150801680-158770241	1q22	C/T	-	intronic	ASH1L	CRO	0	43.41	38.45	0	HMM-15-model	motif
chr1	155527013	rs10908470	chr1:150801680-158770241	1q22	G/T	-	intronic	ASH1L	CRO	0	47.02	41.5	0	Roadmap-Histone;HMM-15-model	motif
chr1	155606224	rs4971095	chr1:150801680-158770241	1q22	G/A	-	intronic	MSTO1	CRO	0	96.06	42.67	0	Roadmap-Histone;HMM-15-model	motif
chr1	155606929	rs12047626	chr1:150801680-158770241	1q22	T/C	-	intronic	MSTO1	CRO	0	106.7	44.13	0	Roadmap-Histone;HMM-15-model	motif
chr1	155618630	rs2048431	chr1:150801680-158770241	1q22	A/G	-	intronic	MSTO1	CRO	4.77	25.02	11.98	1.22	Roadmap-DNAI;Encode-TFBS-blood	motif
chr1	155652398	rs6672128	chr1:150801680-158770241	1q22	C/T	-	intronic	MSTO1,YY1AP1	CRO	0	50.42	38.5	0	Roadmap-Histone;HMM-15-model	motif
chr1	155688580	rs821551	chr1:150801680-158770241	1q22	A/C	-	intronic	DAP3,MSTO1	CRO	0	9.72	37.79	0	HMM-15-model	motif
chr1	155698645	rs7546258	chr1:150801680-158770241	1q22	A/T	A	intronic	DAP3,MSTO1	CRO	0	25.42	37.73	0	HMM-15-model	motif
chr1	155710460	rs6665227	chr1:150801680-158770241	1q22	C/T	-	intronic	MSTO1	CRO	0	9.41	38.11	0	HMM-15-model	motif
chr1	155713650	rs10908481	chr1:150801680-158770241	1q22	G/T	G	intronic	MSTO1	CRO	0	8.49	38.11	0	HMM-15-model	motif
chr1	155715641	rs11264409	chr1:150801680-158770241	1q22	A/G	-	intronic	MSTO1	CRO	0	77.57	41.81	2.24	Roadmap-Histone;HMM-15-model;Encode-TFBS-blood	motif
chr1	155749870	rs2985707	chr1:150801680-158770241	1q22	G/A	-	intronic	GON4L	CRO	0	2.74	37.65	0	HMM-15-model	motif
chr1	155750365	rs2948071	chr1:150801680-158770241	1q22	T/C	-	intronic	GON4L	CRO	0	8.08	37.66	0	HMM-15-model	motif
chr1	155777840	rs12024187	chr1:150801680-158770241	1q22	A/T	-	intronic	GON4L	CRO	0	10.53	37.71	0	HMM-15-model	motif
chr1	155780314	rs35698157	chr1:150801680-158770241	1q22	T/C	-	intronic	GON4L	CRO	0	9.13	37.73	0	HMM-15-model	motif
chr1	155822971	rs822490	chr1:150801680-158770241	1q22	C/T	-	intronic	GON4L	CRO	0	44.57	37.91	0	Roadmap-Histone;HMM-15-model	motif
chr1	155825697	rs822494	chr1:150801680-158770241	1q22	C/T	-	intronic	GON4L	CRO	0	68.69	39.92	0	Roadmap-Histone;HMM-15-model	motif
chr1	155829511	rs3820594	chr1:150801680-158770241	1q22	T/C	-	UTR5	SYT11(ENST00000368324.4:c.-42T>C,ENST00000539162.1:c.-20840T>C)	CRO	14.57	109.58	43.54	20.81	Roadmap-DNAI;Roadmap-Histone;HMM-15-model;Encode-TFBS-blood	motif
chr1	155852123	rs729022	chr1:150801680-158770241	1q22	C/T	-	UTR3	SYT11(ENST00000368324.4:c.*824C>T)	CRO	1.74	19.93	27.61	5.66	Roadmap-DNAI;Encode-TFBS-blood	motif
chr1	155866153	rs72708205	chr1:150801680-158770241	1q22	C/G	-	intergenic	RNU4-19P(dist=1976),RIT1(dist=1446)	CRO	0	11.88	38.19	0	HMM-15-model	motif
chr1	155866159	rs7538214	chr1:150801680-158770241	1q22	C/G	C	intergenic	RNU4-19P(dist=1982),RIT1(dist=1440)	IBD;CRO	0	10.33	38.19	0	HMM-15-model	motif
chr1	155877029	rs12037177	chr1:150801680-158770241	1q22	C/T	-	intronic	RIT1	CRO	0	29.08	37.59	0	HMM-15-model	motif
chr1	155877895	rs656737	chr1:150801680-158770241	1q22	A/C	A	intronic	RIT1	IBD;CRO	0	28.46	37.69	0	HMM-15-model	motif
chr1	155878106	rs12144175	chr1:150801680-158770241	1q22	T/C	-	intronic	RIT1	CRO	0	28.33	37.79	0	HMM-15-model	motif
chr1	155878605	rs7545308	chr1:150801680-158770241	1q22	T/C	-	intronic	RIT1	CRO	0	42.42	39.26	0	HMM-15-model	motif
chr1	155878732	rs670523	chr1:150801680-158770241	1q22	A/G	A	intronic	RIT1	IBD;CRO	0	49.88	39.26	0	Roadmap-Histone;HMM-15-model	motif
chr1	155880008	rs867548	chr1:150801680-158770241	1q22	C/G	-	intronic	RIT1	CRO	9.55	106.82	44.61	0	Roadmap-DNAI;Roadmap-Histone;HMM-15-model	motif
chr1	155880159	rs867549	chr1:150801680-158770241	1q22	C/T	-	intronic	RIT1	CRO	0	108.03	44.61	0	Roadmap-Histone;HMM-15-model	motif
chr1	155880391	rs867550	chr1:150801680-158770241	1q22	C/T	-	intronic	RIT1	CRO	3.1	111.12	44.48	0	Roadmap-DNAI;Roadmap-Histone;HMM-15-model	motif
chr1	155880952	rs490498	chr1:150801680-158770241	1q22	G/A	G	intronic	RIT1	IBD;CRO	8.1	111.12	45.8	18.4	Roadmap-DNAI;Roadmap-Histone;HMM-15-model;Encode-TFBS-blood	motif
chr1	155899020	rs539602	chr1:150801680-158770241	1q22	A/T	A	intronic	KIAA0907	IBD;CRO	1.74	46.91	38.36	0	Roadmap-DNAI;Roadmap-Histone;HMM-15-model	motif
chr1	155903408	rs4661151	chr1:150801680-158770241	1q22	C/T	C	intronic	KIAA0907	IBD;CRO	1.74	111.12	47	2.13	Roadmap-DNAI;Roadmap-Histone;HMM-15-model;Encode-TFBS-blood	motif
chr1	155907823	rs11264422	chr1:150801680-158770241	1q22	T/A	T	intergenic	KIAA0907(dist=3633),RXFP4(dist=3657)	IBD;CRO	0	32.53	38.11	0	HMM-15-model	motif
chr1	155908910	rs12024880	chr1:150801680-158770241	1q22	T/C	T	intergenic	KIAA0907(dist=4720),RXFP4(dist=2570)	IBD;CRO	0	42.31	38.72	0	HMM-15-model	motif
chr1	155908930	rs12027412	chr1:150801680-158770241	1q22	G/A	G	intergenic	KIAA0907(dist=4740),RXFP4(dist=2550)	IBD;CRO	0	42.31	38.72	0	HMM-15-model	motif
chr1	155914772	rs915181	chr1:150801680-158770241	1q22	T/C	-	intergenic	RXFP4(dist=2147),ARHGEF2(dist=1858)	CRO	1.65	87.86	43.39	15.28	Roadmap-DNAI;Roadmap-Histone;HMM-15-model;Encode-TFBS-blood	motif
chr1	155940948	rs11264426	chr1:150801680-158770241	1q22	T/G	-	intronic	ARHGEF2	CRO	6.31	107.35	45.64	0	Roadmap-DNAI;Roadmap-Histone;HMM-15-model	motif
chr1	155944189	rs11585845	chr1:150801680-158770241	1q22	T/G	-	intronic	ARHGEF2	CRO	1.74	109.91	42.89	1.22	Roadmap-DNAI;Roadmap-Histone;HMM-15-model;Encode-TFBS-blood	motif
chr1	155946399	rs7534858	chr1:150801680-158770241	1q22	A/C	-	intronic	ARHGEF2	CRO	6.42	109.53	44.68	12.38	Roadmap-DNAI;Roadmap-Histone;HMM-15-model;Encode-TFBS-blood	motif
chr1	155947930	rs1889533	chr1:150801680-158770241	1q22	T/C	-	UTR5	ARHGEF2(ENST00000313695.7:c.-8857A>G)	CRO	8.4	83.06	46.27	6.99	Roadmap-DNAI;Roadmap-Histone;HMM-15-model;Encode-TFBS-blood	motif
chr1	155948645	rs61813286	chr1:150801680-158770241	1q22	G/C	-	ncRNA_intronic	RP11-336K24.12	CRO	11.19	101.58	44.24	18.35	Roadmap-DNAI;Roadmap-Histone;HMM-15-model;Encode-TFBS-blood	motif
chr1	155960185	rs4661218	chr1:150801680-158770241	1q22	A/G	-	upstream	ARHGEF2,RP11-336K24.5(dist=996)	CRO	3.01	67.75	17.04	0	Roadmap-DNAI;Roadmap-Histone	motif
chr1	1567206	rs28456011	chr1:173611-11353112	1p36.33	A/G	-	upstream	MMP23B(dist=268)	UC	3.44	83.56	20.45	0	Roadmap-DNAI;Roadmap-Histone	motif
chr1	160710157	rs2295616	chr1:159711804-162610993	1q23.3	A/G	G	intronic	SLAMF7	MS	5.28	70.33	26.22	35.44	Roadmap-DNAI;Roadmap-Histone;Encode-TFBS-blood	motif;caQTL
chr1	160711477	rs3766370	chr1:159711804-162610993	1q23.3	T/C	C	intronic	SLAMF7	MS	3.49	74.4	28.04	22.69	Roadmap-DNAI;Roadmap-Histone;Encode-TFBS-blood	motif;hQTL
chr1	160711804	rs35967351	chr1:159711804-162610993	1q23.3	T/A	A	intronic	SLAMF7	MS	5.03	80.31	31.43	11.21	Roadmap-DNAI;Roadmap-Histone;Encode-TFBS-blood	motif;hQTL
chr1	160714724	rs3766373	chr1:159711804-162610993	1q23.3	G/A	A	intronic	SLAMF7	MS	1.75	76.08	32.15	2.05	Roadmap-DNAI;Roadmap-Histone;Encode-TFBS-blood	hQTL
chr1	160715819	rs11588524	chr1:159711804-162610993	1q23.3	G/A	A	intronic	SLAMF7	MS	0	42.61	27.07	3.95	Encode-TFBS-blood	motif
chr1	160717741	rs17313062	chr1:159711804-162610993	1q23.3	G/A	A	intronic	SLAMF7	MS	0	44.95	26.4	0	Roadmap-Histone	bQTL;motif
chr1	160720554	rs3766374	chr1:159711804-162610993	1q23.3	A/G	G	intronic	SLAMF7	MS	1.75	55.06	19.01	2.1	Roadmap-DNAI;Roadmap-Histone;Encode-TFBS-blood	motif
chr1	160722550	rs489286	chr1:159711804-162610993	1q23.3	A/G	G	intronic	SLAMF7	MS	0	32.06	17.59	2.1	Encode-TFBS-blood	motif
chr1	160723448	rs11265473	chr1:159711804-162610993	1q23.3	G/T	T	UTR3	SLAMF7(ENST00000441662.2:c.*481G>T,ENST00000368043.3:c.*481G>T,ENST00000368042.3:c.*481G>T,ENST00000458602.2:c.*481G>T,ENST00000359331.4:c.*494G>T)	MS	1.74	20.76	16.98	4.43	Roadmap-DNAI;Encode-TFBS-blood	motif
chr1	160837622	rs4017458	chr1:159711804-162610993	1q23.3	G/A	A	intergenic	CD244(dist=4930),ITLN1(dist=8707)	CRO;PSC,AS,CRO,UC,PSO	7.66	36.19	9.96	0	Roadmap-DNAI	motif;hQTL
chr1	160837812	rs12041508	chr1:159711804-162610993	1q23.3	T/A	A	intergenic	CD244(dist=5120),ITLN1(dist=8517)	CRO;PSC,AS,CRO,UC,PSO	0	45.66	11.61	0	Roadmap-Histone	motif
chr1	160838107	rs4656945	chr1:159711804-162610993	1q23.3	C/T	T	intergenic	CD244(dist=5415),ITLN1(dist=8222)	CRO;PSC,AS,CRO,UC,PSO	11.05	46.06	11.61	1.54	Roadmap-DNAI;Roadmap-Histone;Encode-TFBS-blood	motif;bQTL;caQTL
chr1	160839467	rs869168	chr1:159711804-162610993	1q23.3	T/C	C	intergenic	CD244(dist=6775),ITLN1(dist=6862)	CRO;PSC,AS,CRO,UC,PSO	1.79	31.27	8.57	0	Roadmap-DNAI	motif
chr1	160845489	rs11578752	chr1:159711804-162610993	1q23.3	C/T	T	downstream	ITLN1(dist=840)	IBD;CRO;UC;PSC,AS,CRO,UC,PSO	3.01	15.81	8.81	0	Roadmap-DNAI	motif;caQTL
chr1	160846934	rs34067571	chr1:159711804-162610993	1q23.3	G/A	A	intronic	ITLN1	IBD;CRO;UC;PSC,AS,CRO,UC,PSO	0	53.87	30.37	0	Roadmap-Histone	motif;caQTL
chr1	160847064	rs17387157	chr1:159711804-162610993	1q23.3	G/A	A	intronic	ITLN1	IBD;CRO;UC;PSC,AS,CRO,UC,PSO	4.99	51.08	32.47	7.14	Roadmap-DNAI;Roadmap-Histone;Encode-TFBS-blood	motif;bQTL;caQTL
chr1	160847617	rs4656956	chr1:159711804-162610993	1q23.3	C/T	T	intronic	ITLN1	IBD;CRO;UC;PSC,AS,CRO,UC,PSO	0	31.72	17.47	1.93	Encode-TFBS-blood	motif
chr1	160848993	rs3766357	chr1:159711804-162610993	1q23.3	G/A	A	intronic	ITLN1	IBD;CRO;UC;PSC,AS,CRO,UC,PSO	3.54	31.71	18.51	0	Roadmap-DNAI	motif
chr1	160849030	rs3766358	chr1:159711804-162610993	1q23.3	T/A	A	intronic	ITLN1	IBD;CRO;UC;PSC,AS,CRO,UC,PSO	3.54	31.71	16.57	0	Roadmap-DNAI	motif
chr1	160850280	rs4656957	chr1:159711804-162610993	1q23.3	G/A	A	intronic	ITLN1	IBD;CRO;UC;PSC,AS,CRO,UC,PSO	3.01	16.53	6.07	0	Roadmap-DNAI	motif
chr1	160854387	rs3818724	chr1:159711804-162610993	1q23.3	C/T	T	intronic	ITLN1	IBD;CRO;UC;PSC,AS,CRO,UC,PSO	3.33	42.15	6	1.71	Roadmap-DNAI;Encode-TFBS-blood	motif
chr1	160854526	rs2297559	chr1:159711804-162610993	1q23.3	G/A	A	intronic	ITLN1	IBD;CRO;UC;PSC,AS,CRO,UC,PSO	5.08	37.62	6	14.28	Roadmap-DNAI;Encode-TFBS-blood	motif
chr1	160856964	rs4656958	chr1:159711804-162610993	1q23.3	A/G	G	intergenic	ITLN1(dist=2004),RP11-312J18.6(dist=44565)	IBD;CRO;UC;PSC,AS,CRO,UC,PSO	3.01	15.05	3.08	0	Roadmap-DNAI	motif
chr1	160879985	rs12135639	chr1:159711804-162610993	1q23.3	C/T	T	intergenic	ITLN1(dist=25025),RP11-312J18.6(dist=21544)	IBD;UC	0	4.48	0	1.56	Encode-TFBS-blood	motif
chr1	161285292	rs16832809	chr1:159711804-162610993	1q23.3	G/A	A	intronic	SDHC	PSO	0	89.73	45.39	0	Roadmap-Histone;HMM-15-model	motif
chr1	161293804	rs55747162	chr1:159711804-162610993	1q23.3	C/T	T	intronic	SDHC	PSO	0	30.94	37.99	0	HMM-15-model	motif
chr1	161293888	rs16832826	chr1:159711804-162610993	1q23.3	G/T	T	intronic	SDHC	PSO	0	36.78	37.99	0	HMM-15-model	motif
chr1	161294176	rs56411570	chr1:159711804-162610993	1q23.3	C/T	T	intronic	SDHC	PSO	0	44.53	39.05	0	Roadmap-Histone;HMM-15-model	motif
chr1	161294598	rs77341632	chr1:159711804-162610993	1q23.3	G/A	A	intronic	SDHC	PSO	0	26.23	38.04	0	HMM-15-model	motif
chr1	161294937	rs10159083	chr1:159711804-162610993	1q23.3	C/T	T	intronic	SDHC	PSO	0	20.62	38.04	0	HMM-15-model	motif
chr1	161295245	rs55955603	chr1:159711804-162610993	1q23.3	A/G	G	intronic	SDHC	PSO	0	12.82	37.8	0	HMM-15-model	motif
chr1	161296295	rs111818479	chr1:159711804-162610993	1q23.3	G/A	A	intronic	SDHC	PSO	0	18.05	37.74	0	HMM-15-model	motif
chr1	161296523	rs112114322	chr1:159711804-162610993	1q23.3	C/A	A	intronic	SDHC	PSO	0	15.22	37.74	0	HMM-15-model	motif
chr1	161297234	rs74127622	chr1:159711804-162610993	1q23.3	G/T	T	intronic	SDHC	PSO	0	7.2	37.8	0	HMM-15-model	motif
chr1	161297353	rs74884887	chr1:159711804-162610993	1q23.3	T/A	A	intronic	SDHC	PSO	0	6.98	37.8	0	HMM-15-model	motif
chr1	161297354	rs79290777	chr1:159711804-162610993	1q23.3	A/T	T	intronic	SDHC	PSO	0	6.98	37.8	0	HMM-15-model	motif
chr1	161297501	rs78331431	chr1:159711804-162610993	1q23.3	A/G	G	intronic	SDHC	PSO	0	6.98	37.8	0	HMM-15-model	motif
chr1	161297993	rs60345130	chr1:159711804-162610993	1q23.3	C/T	T	intronic	SDHC	PSO	0	4.18	37.8	0	HMM-15-model	motif
chr1	161300650	rs77237059	chr1:159711804-162610993	1q23.3	G/T	T	intronic	SDHC	PSO	0	12.71	37.64	0	HMM-15-model	motif
chr1	161307723	rs4463689	chr1:159711804-162610993	1q23.3	T/A	A	intronic	SDHC	PSO	0	25.09	37.83	0	HMM-15-model	motif
chr1	161307907	rs7412460	chr1:159711804-162610993	1q23.3	C/T	T	intronic	SDHC	PSO	0	25.06	37.85	0	HMM-15-model	motif
chr1	161308408	rs74127640	chr1:159711804-162610993	1q23.3	G/A	A	intronic	SDHC	PSO	0	20.36	37.65	0	HMM-15-model	motif
chr1	161308524	rs74127641	chr1:159711804-162610993	1q23.3	T/C	C	intronic	SDHC	PSO	0	20.21	37.65	0	HMM-15-model	motif
chr1	161308749	rs59747425	chr1:159711804-162610993	1q23.3	T/C	C	intronic	SDHC	PSO	0	14.52	37.65	0	HMM-15-model	motif
chr1	161308929	rs58842513	chr1:159711804-162610993	1q23.3	C/T	T	intronic	SDHC	PSO	0	14.52	37.71	0	HMM-15-model	motif
chr1	161309192	rs59774375	chr1:159711804-162610993	1q23.3	T/C	C	intronic	SDHC	PSO	0	11.14	37.61	0	HMM-15-model	motif
chr1	161309935	rs79823281	chr1:159711804-162610993	1q23.3	T/C	C	intronic	SDHC	PSO	0	12.61	37.7	0	HMM-15-model	motif
chr1	161310519	rs9970904	chr1:159711804-162610993	1q23.3	T/C	C	intronic	SDHC	PSO	1.79	18.4	37.7	0	Roadmap-DNAI;HMM-15-model	motif
chr1	161311642	rs16832835	chr1:159711804-162610993	1q23.3	A/G	G	intronic	SDHC	PSO	0	25.26	37.64	0	HMM-15-model	motif
chr1	161313252	rs16832842	chr1:159711804-162610993	1q23.3	C/T	T	intronic	SDHC	PSO	0	22.02	37.78	0	HMM-15-model	motif
chr1	161313652	rs16832846	chr1:159711804-162610993	1q23.3	A/T	T	intronic	SDHC	PSO	0	12.71	37.91	0	HMM-15-model	motif
chr1	161313922	rs60982690	chr1:159711804-162610993	1q23.3	A/C	C	intronic	SDHC	PSO	0	11.22	37.91	0	HMM-15-model	motif
chr1	161314034	rs4077289	chr1:159711804-162610993	1q23.3	C/T	T	intronic	SDHC	PSO	0	11.22	37.91	0	HMM-15-model	motif
chr1	161315301	rs4525064	chr1:159711804-162610993	1q23.3	C/T	T	intronic	SDHC	PSO	0	2.64	37.82	0	HMM-15-model	motif
chr1	161316257	rs74349299	chr1:159711804-162610993	1q23.3	A/T	T	intronic	SDHC	PSO	0	6.4	37.61	0	HMM-15-model	motif
chr1	161316280	rs112828491	chr1:159711804-162610993	1q23.3	G/C	C	intronic	SDHC	PSO	0	6.4	37.61	0	HMM-15-model	motif
chr1	161316478	rs56007456	chr1:159711804-162610993	1q23.3	G/A	A	intronic	SDHC	PSO	0	7.94	37.61	0	HMM-15-model	motif
chr1	161317954	rs79028594	chr1:159711804-162610993	1q23.3	G/T	T	intronic	SDHC	PSO	0	5.96	38.08	0	HMM-15-model	motif
chr1	161318590	rs75692182	chr1:159711804-162610993	1q23.3	A/T	T	intronic	SDHC	PSO	0	6.8	38.11	0	HMM-15-model	motif
chr1	161320607	rs55694670	chr1:159711804-162610993	1q23.3	T/C	C	intronic	SDHC	PSO	2.92	48.01	37.72	0	Roadmap-DNAI;Roadmap-Histone;HMM-15-model	motif;hQTL
chr1	161321567	rs4481873	chr1:159711804-162610993	1q23.3	G/A	A	intronic	SDHC	PSO	3.01	46.24	37.94	0	Roadmap-DNAI;Roadmap-Histone;HMM-15-model	bQTL;motif
chr1	161322518	rs76055913	chr1:159711804-162610993	1q23.3	C/T	T	intronic	SDHC	PSO	0	20.11	38.1	0	HMM-15-model	motif
chr1	161322623	rs58418155	chr1:159711804-162610993	1q23.3	T/C	C	intronic	SDHC	PSO	0	20.11	38.01	0	HMM-15-model	motif
chr1	161323171	rs74127657	chr1:159711804-162610993	1q23.3	T/C	C	intronic	SDHC	PSO	0	25.21	37.98	0	HMM-15-model	motif
chr1	161323280	rs60405593	chr1:159711804-162610993	1q23.3	G/T	T	intronic	SDHC	PSO	0	27.92	38.07	0	HMM-15-model	motif
chr1	161326274	rs80246038	chr1:159711804-162610993	1q23.3	G/A	A	intronic	SDHC	PSO	0	13	38.07	0	HMM-15-model	motif
chr1	161327870	rs76703105	chr1:159711804-162610993	1q23.3	G/A	A	intronic	SDHC	PSO	0	24.79	37.82	0	HMM-15-model	motif
chr1	161327900	rs4631719	chr1:159711804-162610993	1q23.3	T/C	C	intronic	SDHC	PSO	0	24.79	37.82	0	HMM-15-model	motif
chr1	161328140	rs4634926	chr1:159711804-162610993	1q23.3	G/C	C	intronic	SDHC	PSO	0	25.05	37.88	0	HMM-15-model	motif
chr1	161328179	rs4469725	chr1:159711804-162610993	1q23.3	A/G	G	intronic	SDHC	PSO	0	25.05	37.88	0	HMM-15-model	motif
chr1	161328351	rs80312901	chr1:159711804-162610993	1q23.3	C/T	T	intronic	SDHC	PSO	0	25.07	37.91	0	HMM-15-model	motif
chr1	161328416	rs113563654	chr1:159711804-162610993	1q23.3	A/C	C	intronic	SDHC	PSO	0	21.9	37.89	0	HMM-15-model	motif
chr1	161329135	rs60882053	chr1:159711804-162610993	1q23.3	G/T	T	intronic	SDHC	PSO	0	44.88	37.93	0	Roadmap-Histone;HMM-15-model	motif
chr1	161329401	rs4474277	chr1:159711804-162610993	1q23.3	A/G	G	intronic	SDHC	PSO	2.92	52.87	37.9	0	Roadmap-DNAI;Roadmap-Histone;HMM-15-model	motif
chr1	161329823	rs200843971	chr1:159711804-162610993	1q23.3	G/T	T	intronic	SDHC	PSO	0	43.74	38.19	0	HMM-15-model	motif
chr1	161330241	rs55898518	chr1:159711804-162610993	1q23.3	C/G	G	intronic	SDHC	PSO	0	12.06	38.03	0	HMM-15-model	motif
chr1	161330373	rs59037769	chr1:159711804-162610993	1q23.3	C/T	T	intronic	SDHC	PSO	0	10.61	38.03	0	HMM-15-model	motif
chr1	161330419	rs55783815	chr1:159711804-162610993	1q23.3	C/T	T	intronic	SDHC	PSO	0	10.61	38.03	0	HMM-15-model	motif
chr1	161330530	rs60179510	chr1:159711804-162610993	1q23.3	T/A	A	intronic	SDHC	PSO	0	6.83	38.03	0	HMM-15-model	motif
chr1	161330894	rs74963273	chr1:159711804-162610993	1q23.3	T/C	C	intronic	SDHC	PSO	0	6.95	38.03	0	HMM-15-model	motif
chr1	161330999	rs78969943	chr1:159711804-162610993	1q23.3	A/G	G	intronic	SDHC	PSO	0	6.14	38.03	0	HMM-15-model	motif
chr1	161331581	rs74653919	chr1:159711804-162610993	1q23.3	C/T	T	intronic	SDHC	PSO	0	3.84	38.02	0	HMM-15-model	motif
chr1	161332346	rs140761234	chr1:159711804-162610993	1q23.3	G/C	C	UTR3	SDHC(ENST00000367975.2:c.*123G>C,ENST00000342751.4:c.*16G>C)	PSO	0	2.64	37.81	0	HMM-15-model	motif
chr1	161332608	rs8266	chr1:159711804-162610993	1q23.3	A/G	G	UTR3	SDHC(ENST00000367975.2:c.*385A>G,ENST00000342751.4:c.*278A>G)	PSO	0	1.12	37.76	0	HMM-15-model	motif
chr1	161334275	rs12239492	chr1:159711804-162610993	1q23.3	G/C	C	downstream	C1orf192(dist=246)	PSO	0	16.14	38.29	0	HMM-15-model	motif
chr1	161335281	rs13374037	chr1:159711804-162610993	1q23.3	A/T	T	intronic	C1orf192	PSO	0	23.01	37.86	0	HMM-15-model	motif
chr1	161336569	rs75243626	chr1:159711804-162610993	1q23.3	C/T	T	intronic	C1orf192	PSO	0	35.13	38.31	0	HMM-15-model	motif
chr1	161336691	rs59690240	chr1:159711804-162610993	1q23.3	T/G	G	intronic	C1orf192	PSO	0	38.29	38.26	0	HMM-15-model	motif
chr1	161336802	rs34872203	chr1:159711804-162610993	1q23.3	T/C	C	intronic	C1orf192	PSO	0	41.28	38.04	0	HMM-15-model	motif
chr1	161337509	rs10494351	chr1:159711804-162610993	1q23.3	G/A	A	intronic	C1orf192	PSO	1.65	74.33	39.29	1.76	Roadmap-DNAI;Roadmap-Histone;HMM-15-model;Encode-TFBS-blood	motif
chr1	161337604	rs41270861	chr1:159711804-162610993	1q23.3	A/G	G	intronic	C1orf192	PSO	11.56	74.08	34.14	12.04	Roadmap-DNAI;Roadmap-Histone;Encode-TFBS-blood	motif
chr1	161343505	rs16832897	chr1:159711804-162610993	1q23.3	T/G	G	intergenic	RP11-122G18.5(dist=1751),RP11-122G18.8(dist=1047)	PSO	0	10.49	4.48	1.54	Encode-TFBS-blood	motif
chr1	161344255	rs16832900	chr1:159711804-162610993	1q23.3	T/G	G	upstream	RP11-122G18.8(dist=297)	PSO	0	15.49	4.41	4.92	Encode-TFBS-blood	hQTL
chr1	161348992	rs4534404	chr1:159711804-162610993	1q23.3	C/T	T	intergenic	RP11-122G18.8(dist=3862),RNU6-481P(dist=22087)	PSO	0	20.79	4.95	2.3	Encode-TFBS-blood	motif;hQTL
chr1	161349026	rs4534405	chr1:159711804-162610993	1q23.3	C/T	T	intergenic	RP11-122G18.8(dist=3896),RNU6-481P(dist=22053)	PSO	0	19.61	4.95	4.67	Encode-TFBS-blood	hQTL
chr1	161356050	rs78104342	chr1:159711804-162610993	1q23.3	C/T	T	intergenic	RP11-122G18.8(dist=10920),RNU6-481P(dist=15029)	PSO	1.79	43.98	17.68	0	Roadmap-DNAI	motif
chr1	161357092	rs76781011	chr1:159711804-162610993	1q23.3	T/C	C	intergenic	RP11-122G18.8(dist=11962),RNU6-481P(dist=13987)	PSO	0	49.94	23.45	0	Roadmap-Histone	motif
chr1	161359042	rs111285412	chr1:159711804-162610993	1q23.3	C/T	T	intergenic	RP11-122G18.8(dist=13912),RNU6-481P(dist=12037)	PSO	0	78.45	39.28	0	Roadmap-Histone;HMM-15-model	motif
chr1	161359070	rs113560757	chr1:159711804-162610993	1q23.3	A/C	C	intergenic	RP11-122G18.8(dist=13940),RNU6-481P(dist=12009)	PSO	0	81.37	39.28	0	Roadmap-Histone;HMM-15-model	motif
chr1	161360057	rs57474688	chr1:159711804-162610993	1q23.3	T/C	C	intergenic	RP11-122G18.8(dist=14927),RNU6-481P(dist=11022)	PSO	14.57	111.12	45.76	32.75	Roadmap-DNAI;Roadmap-Histone;HMM-15-model;Encode-TFBS-blood	motif;hQTL
chr1	161360134	rs61219424	chr1:159711804-162610993	1q23.3	G/T	T	intergenic	RP11-122G18.8(dist=15004),RNU6-481P(dist=10945)	PSO	14.57	111.12	45.76	32.88	Roadmap-DNAI;Roadmap-Histone;HMM-15-model;Encode-TFBS-blood	motif
chr1	161368770	rs58840032	chr1:159711804-162610993	1q23.3	C/G	G	intergenic	RP11-122G18.8(dist=23640),RNU6-481P(dist=2309)	PSO	6.62	111.12	44.67	4.75	Roadmap-DNAI;Roadmap-Histone;HMM-15-model;Encode-TFBS-blood	motif
chr1	161369437	rs74124933	chr1:159711804-162610993	1q23.3	T/C	C	intergenic	RP11-122G18.8(dist=24307),RNU6-481P(dist=1642)	PSO	14.57	98.48	46.27	101.83	Roadmap-DNAI;Roadmap-Histone;HMM-15-model;Encode-TFBS-blood	motif
chr1	161369479	rs16832948	chr1:159711804-162610993	1q23.3	A/G	G	intergenic	RP11-122G18.8(dist=24349),RNU6-481P(dist=1600)	PSO	14.57	98.48	46.27	69.86	Roadmap-DNAI;Roadmap-Histone;HMM-15-model;Encode-TFBS-blood	motif
chr1	161369594	rs16832949	chr1:159711804-162610993	1q23.3	A/T	T	intergenic	RP11-122G18.8(dist=24464),RNU6-481P(dist=1485)	PSO	14.57	98.48	46.27	62.19	Roadmap-DNAI;Roadmap-Histone;HMM-15-model;Encode-TFBS-blood	motif
chr1	161370667	rs111984755	chr1:159711804-162610993	1q23.3	T/C	C	upstream	RNU6-481P(dist=412)	PSO	0	90.46	37.05	0	Roadmap-Histone	bQTL;motif
chr1	161470042	rs7551957	chr1:159711804-162610993	1q23.3	C/T	C	intergenic	RNU6-481P(dist=98857),FCGR2A(dist=5178)	SLE;AS;IBD;UC	0	54.31	12.23	0	Roadmap-Histone	bQTL
chr1	161474961	rs9427065	chr1:159711804-162610993	1q23.3	T/G	-	upstream	FCGR2A(dist=259)	PSC,AS,CRO,UC,PSO	0	43.4	13.67	1.56	Encode-TFBS-blood	motif
chr1	161476533	rs9427399	chr1:159711804-162610993	1q23.3	C/T	-	intronic	FCGR2A	PSC,AS,CRO,UC,PSO	9.4	74.6	17.88	3.94	Roadmap-DNAI;Roadmap-Histone;Encode-TFBS-blood	motif
chr1	161477066	rs7539468	chr1:159711804-162610993	1q23.3	A/G	-	intronic	FCGR2A	PSC,AS,CRO,UC,PSO	0	66.33	15.07	0	Roadmap-Histone	motif
chr1	161477204	rs9427400	chr1:159711804-162610993	1q23.3	T/C	-	intronic	FCGR2A	PSC,AS,CRO,UC,PSO	0	63.48	13.83	0	Roadmap-Histone	motif
chr1	161494322	rs9427403	chr1:159711804-162610993	1q23.3	C/A	-	ncRNA_intronic	RP11-25K21.6	UC	13.03	100.26	43.44	0	Roadmap-DNAI;Roadmap-Histone;HMM-15-model	motif
chr1	161499460	rs11578245	chr1:159711804-162610993	1q23.3	G/A	-	ncRNA_intronic	RP11-25K21.6	IBD;UC	0	77.05	34.22	0	Roadmap-Histone	motif
chr1	161500875	rs10919347	chr1:159711804-162610993	1q23.3	C/T	-	ncRNA_intronic	RP11-25K21.6	IBD;UC	14.57	100.06	45.9	64.78	Roadmap-DNAI;Roadmap-Histone;HMM-15-model;Encode-TFBS-blood	motif
chr1	161509155	rs12032664	chr1:159711804-162610993	1q23.3	A/G	A	ncRNA_intronic	RP11-25K21.6	SLE;UC	0	66.59	17.63	0	Roadmap-Histone	motif
chr1	161525876	rs151272476	chr1:159711804-162610993	1q23.3	A/G	-	ncRNA_intronic	RP11-25K21.6	IBD;UC	0	46.05	16.94	0	Roadmap-Histone	motif
chr1	161532477	rs201117888	chr1:159711804-162610993	1q23.3	G/A	A	ncRNA_intronic	RP11-25K21.6	IBD;UC	4.77	28.84	12.32	0	Roadmap-DNAI	motif
chr1	161617673	rs140315354	chr1:159711804-162610993	1q23.3	A/G	G	intronic	FCGR2B	UC	4.94	31.88	11.26	4.46	Roadmap-DNAI;Encode-TFBS-blood	motif
chr1	167405132	rs1723023	chr1:166411384-168420425	1q24.2	A/G	-	intronic	CD247	CEL,RA	3.54	59.45	30.51	0	Roadmap-DNAI;Roadmap-Histone	motif
chr1	167405418	rs1723022	chr1:166411384-168420425	1q24.2	T/G	-	intronic	CD247	CEL,RA	0	59.59	31.41	0	Roadmap-Histone	motif
chr1	167408670	rs840016	chr1:166411384-168420425	1q24.2	T/C	-	intronic	CD247	CEL,RA	11.56	102.68	36.41	9.65	Roadmap-DNAI;Roadmap-Histone;Encode-TFBS-blood	motif;caQTL
chr1	167409114	rs840015	chr1:166411384-168420425	1q24.2	A/G	-	intronic	CD247	CEL,RA	1.65	91.99	39.07	0	Roadmap-DNAI;Roadmap-Histone;HMM-15-model	caQTL
chr1	167411384	rs864537	chr1:166411384-168420425	1q24.2	G/A	-	intronic	CD247	CEL,RA	6.93	69.62	30.36	0	Roadmap-DNAI;Roadmap-Histone	motif
chr1	167419839	rs2988279	chr1:166411384-168420425	1q24.2	A/G	-	intronic	CD247	SSc	1.79	72.37	35.76	0	Roadmap-DNAI;Roadmap-Histone	motif
chr1	167420299	rs2056625	chr1:166411384-168420425	1q24.2	A/G	-	intronic	CD247	SSc	3.54	81.63	34.28	0	Roadmap-DNAI;Roadmap-Histone	motif
chr1	167420425	rs2056626	chr1:166411384-168420425	1q24.2	G/T	-	intronic	CD247	SSc	3.54	79.04	35.13	0	Roadmap-DNAI;Roadmap-Histone	motif
chr1	167421763	rs1773560	chr1:166411384-168420425	1q24.2	G/A	-	intronic	CD247	SSc	3.54	69.2	35.71	0	Roadmap-DNAI;Roadmap-Histone	motif
chr1	167426424	rs1214598	chr1:166411384-168420425	1q24.2	A/G	-	intronic	CD247	SSc	0	71.96	30.78	0	Roadmap-Histone	motif
chr1	167427557	rs1214595	chr1:166411384-168420425	1q24.2	A/G	-	ncRNA_intronic	RP11-104L21.2,RP11-104L21.3	SSc	0	62.64	28.97	0	Roadmap-Histone	motif
chr1	167431193	rs2995089	chr1:166411384-168420425	1q24.2	A/G	-	intronic	CD247	SSc	0	64.85	28.84	0	Roadmap-Histone	motif
chr1	167432949	rs1773542	chr1:166411384-168420425	1q24.2	C/T	-	intronic	CD247	SSc	0	57.19	27.8	0	Roadmap-Histone	motif
chr1	167433420	rs1723018	chr1:166411384-168420425	1q24.2	G/A	-	intronic	CD247	SSc	0	60.47	27.77	0	Roadmap-Histone	motif
chr1	167434277	rs2995091	chr1:166411384-168420425	1q24.2	C/T	-	intronic	CD247	SSc	0	68.2	28.57	0	Roadmap-Histone	motif
chr1	167436300	rs1617988	chr1:166411384-168420425	1q24.2	C/T	-	intronic	CD247	SSc	0	52.45	28.66	0	Roadmap-Histone	motif
chr1	172677174	rs10798178	chr1:171673583-174364086	1q24.3	C/T	T	intergenic	FASLG(dist=41160),RP1-15D23.2(dist=67871)	CEL;PSO	0	44.57	25.64	0	Roadmap-Histone	motif
chr1	172715702	rs78037977	chr1:171673583-174364086	1q24.3	G/A	-	intergenic	FASLG(dist=79688),RP1-15D23.2(dist=29343)	IGE;VIT	14.57	100.05	44.19	66.74	Roadmap-DNAI;Roadmap-Histone;HMM-15-model;Encode-TFBS-blood	caQTL
chr1	172807254	rs7519046	chr1:171673583-174364086	1q24.3	G/A	-	ncRNA_intronic	RP1-15D23.2	CRO	0	52.55	25.76	0	Roadmap-Histone	motif
chr1	172814855	rs12066143	chr1:171673583-174364086	1q24.3	T/C	-	ncRNA_intronic	RP1-15D23.2	CRO	1.79	54.59	25.92	2.09	Roadmap-DNAI;Roadmap-Histone;Encode-TFBS-blood	motif
chr1	172844352	rs6425143	chr1:171673583-174364086	1q24.3	G/T	-	ncRNA_intronic	RP1-15D23.2	IBD;CRO;PSC,AS,CRO,UC,PSO	1.75	35.41	18.19	4.58	Roadmap-DNAI;Encode-TFBS-blood	bQTL;motif
chr1	172844409	rs6425145	chr1:171673583-174364086	1q24.3	A/T	-	ncRNA_intronic	RP1-15D23.2	IBD;CRO;PSC,AS,CRO,UC,PSO	0	36.77	10.26	2.49	Encode-TFBS-blood	motif
chr1	172852913	rs6672265	chr1:171673583-174364086	1q24.3	G/A	G	ncRNA_intronic	RP1-15D23.2	CRO	0	80.96	28.86	17.71	Roadmap-Histone;Encode-TFBS-blood	motif
chr1	172862984	rs11801183	chr1:171673583-174364086	1q24.3	T/C	C	ncRNA_intronic	RP1-15D23.2	CEL	0	55.24	13.74	0	Roadmap-Histone	motif
chr1	172863101	rs6699678	chr1:171673583-174364086	1q24.3	T/G	-	ncRNA_intronic	RP1-15D23.2	IBD;CRO;PSC,AS,CRO,UC,PSO	0	58.55	13.37	0	Roadmap-Histone	motif
chr1	172863647	rs61828386	chr1:171673583-174364086	1q24.3	C/T	T	ncRNA_intronic	RP1-15D23.2	CEL	1.79	80.29	36.53	6.36	Roadmap-DNAI;Roadmap-Histone;Encode-TFBS-blood	motif;bQTL;caQTL
chr1	172864183	rs2187892	chr1:171673583-174364086	1q24.3	A/G	-	ncRNA_intronic	RP1-15D23.2	IBD;CRO;PSC,AS,CRO,UC,PSO	1.79	96.35	38.99	0	Roadmap-DNAI;Roadmap-Histone;HMM-15-model	motif
chr1	172864224	rs5028523	chr1:171673583-174364086	1q24.3	G/A	G	ncRNA_intronic	RP1-15D23.2	CRO	3.54	96.35	39.59	0	Roadmap-DNAI;Roadmap-Histone;HMM-15-model	caQTL
chr1	172864652	rs12142280	chr1:171673583-174364086	1q24.3	A/T	T	ncRNA_intronic	RP1-15D23.2	CEL	1.75	95.03	38.41	7.81	Roadmap-DNAI;Roadmap-Histone;HMM-15-model;Encode-TFBS-blood	motif;caQTL
chr1	172865492	rs4916285	chr1:171673583-174364086	1q24.3	G/A	-	ncRNA_intronic	RP1-15D23.2	IBD;CRO;PSC,AS,CRO,UC,PSO	0	57.62	31.5	0	Roadmap-Histone	bQTL;motif
chr1	172869674	rs12025176	chr1:171673583-174364086	1q24.3	T/G	-	ncRNA_intronic	RP1-15D23.2	IBD;CRO;PSC,AS,CRO,UC,PSO	7.56	62.94	34.71	0	Roadmap-DNAI;Roadmap-Histone	caQTL
chr1	172870004	rs4145468	chr1:171673583-174364086	1q24.3	T/C	-	ncRNA_intronic	RP1-15D23.2	IBD;CRO;PSC,AS,CRO,UC,PSO	0	58.89	32.7	0	Roadmap-Histone	motif;caQTL
chr1	173145017	rs6676785	chr1:171673583-174364086	1q25.1	G/A	G	upstream	RP3-395P12.2(dist=375)	NAR	2.9	28.49	7.77	0	Roadmap-DNAI	motif;caQTL
chr1	173164787	rs4916313	chr1:171673583-174364086	1q25.1	C/T	C	intronic	TNFSF4	NAR	3.49	56	24.01	14.88	Roadmap-DNAI;Roadmap-Histone;Encode-TFBS-blood	bQTL
chr1	173171673	rs11811856	chr1:171673583-174364086	1q25.1	G/C	G	intronic	TNFSF4	NAR	14.57	50.88	21.38	8.72	Roadmap-DNAI;Roadmap-Histone;Encode-TFBS-blood	caQTL
chr1	173177392	rs1234314	chr1:171673583-174364086	1q25.1	G/C	-	upstream	TNFSF4(dist=940)	SLE	0	48.7	9.12	0	Roadmap-Histone	motif
chr1	173191371	rs2205959	chr1:171673583-174364086	1q25.1	G/A	-	intergenic	TNFSF4(dist=14919),snoU13(dist=58845)	SLE	0	12.14	1.62	18.58	Encode-TFBS-blood	motif
chr1	173191475	rs2205960	chr1:171673583-174364086	1q25.1	T/G	-	intergenic	TNFSF4(dist=15023),snoU13(dist=58741)	SLE	1.74	13.53	1.62	27.13	Roadmap-DNAI;Encode-TFBS-blood	motif
chr1	173224343	rs844649	chr1:171673583-174364086	1q25.1	C/T	-	intergenic	TNFSF4(dist=47891),snoU13(dist=25873)	SLE	1.74	32.17	6.18	0	Roadmap-DNAI	motif
chr1	173236716	rs34313362	chr1:171673583-174364086	1q25.1	C/T	-	intergenic	TNFSF4(dist=60264),snoU13(dist=13500)	SLE	3.18	18.5	3.08	14.29	Roadmap-DNAI;Encode-TFBS-blood	motif
chr1	173299743	rs61828284	chr1:171673583-174364086	1q25.1	T/C	-	intergenic	snoU13(dist=49434),RP11-296O14.3(dist=87189)	RA	9.4	76.87	25.85	0	Roadmap-DNAI;Roadmap-Histone	motif
chr1	173301766	rs61828285	chr1:171673583-174364086	1q25.1	A/G	-	intergenic	snoU13(dist=51457),RP11-296O14.3(dist=85166)	RA	0	23.17	6.08	5.65	Encode-TFBS-blood	motif
chr1	173324296	rs2422341	chr1:171673583-174364086	1q25.1	G/A	A	intergenic	snoU13(dist=73987),RP11-296O14.3(dist=62636)	SLE	0	24.77	3.26	7.65	Encode-TFBS-blood	motif
chr1	173325726	rs6680010	chr1:171673583-174364086	1q25.1	G/A	A	intergenic	snoU13(dist=75417),RP11-296O14.3(dist=61206)	SLE	1.74	38.17	13.79	28.55	Roadmap-DNAI;Encode-TFBS-blood	motif
chr1	173341999	rs10912602	chr1:171673583-174364086	1q25.1	G/A	-	intergenic	snoU13(dist=91690),RP11-296O14.3(dist=44933)	SLE;RA	0	1.27	2.99	3.58	Encode-TFBS-blood	motif
chr1	173345584	rs10753071	chr1:171673583-174364086	1q25.1	G/A	A	intergenic	snoU13(dist=95275),RP11-296O14.3(dist=41348)	SLE	0	8.24	1.54	1.56	Encode-TFBS-blood	motif
chr1	17638752	rs10888017	chr1:16643054-18674402	1p36.13	T/C	T	intronic	PADI4	RA	0	51.8	13.09	0	Roadmap-Histone	motif
chr1	17662907	rs1748031	chr1:16643054-18674402	1p36.13	A/T	A	intronic	AC004824.2,PADI4	RA	0	19.21	7.66	1.85	Encode-TFBS-blood	bQTL
chr1	183274239	rs10911300	chr1:181549019-185649503	1q25.3	G/C	C	intronic	NMNAT2	SLE	0	8.62	1.62	1.88	Encode-TFBS-blood	motif
chr1	183442324	rs78517564	chr1:181549019-185649503	1q25.3	C/A	-	intronic	SMG7	SLE	11.33	106.53	44.21	19.64	Roadmap-DNAI;Roadmap-Histone;HMM-15-model;Encode-TFBS-blood	motif
chr1	183446104	rs11802011	chr1:181549019-185649503	1q25.3	A/G	-	intronic	SMG7	SLE	0	76.95	43.49	0	Roadmap-Histone;HMM-15-model	motif
chr1	183454188	rs10911342	chr1:181549019-185649503	1q25.3	G/A	-	intronic	SMG7	SLE	0	47.16	38.11	0	Roadmap-Histone;HMM-15-model	motif
chr1	183464292	rs10797884	chr1:181549019-185649503	1q25.3	G/A	-	intronic	SMG7	SLE	0	42.47	38.16	0	HMM-15-model	motif
chr1	183466305	rs12035803	chr1:181549019-185649503	1q25.3	C/T	-	intronic	SMG7	SLE	0	50.66	41.42	0	Roadmap-Histone;HMM-15-model	motif
chr1	183468420	rs10911346	chr1:181549019-185649503	1q25.3	G/T	-	intronic	SMG7	SLE	0	65.16	40.65	0	Roadmap-Histone;HMM-15-model	motif
chr1	183525620	rs789180	chr1:181549019-185649503	1q25.3	T/A	-	intronic	NCF2	SLE	0	35.14	38.25	0	HMM-15-model	motif
chr1	183527258	rs789183	chr1:181549019-185649503	1q25.3	T/C	-	intronic	NCF2	SLE	0	14.75	38.34	0	HMM-15-model	motif
chr1	183527990	rs789184	chr1:181549019-185649503	1q25.3	C/G	-	intronic	NCF2	SLE	0	10.72	38.44	0	HMM-15-model	motif
chr1	183547032	rs10797888	chr1:181549019-185649503	1q25.3	C/T	-	intronic	NCF2	SLE	0	49.64	26.76	0	Roadmap-Histone	motif
chr1	183549757	rs10911363	chr1:181549019-185649503	1q25.3	T/G	T	intronic	NCF2	SLE	12.78	89.57	45.66	11.3	Roadmap-DNAI;Roadmap-Histone;HMM-15-model;Encode-TFBS-blood	dsQTL;motif;caQTL;hQTL
chr1	183558174	rs12094036	chr1:181549019-185649503	1q25.3	C/T	T	intronic	NCF2	SLE	4.75	104.09	42.16	0	Roadmap-DNAI;Roadmap-Histone;HMM-15-model	motif
chr1	183558357	rs34459587	chr1:181549019-185649503	1q25.3	G/A	A	intronic	NCF2	SLE	4.75	100.31	42.16	0	Roadmap-DNAI;Roadmap-Histone;HMM-15-model	motif
chr1	183558423	rs35667872	chr1:181549019-185649503	1q25.3	A/G	G	intronic	NCF2	SLE	0	100.31	42.32	0	Roadmap-Histone;HMM-15-model	motif
chr1	183558438	rs35423398	chr1:181549019-185649503	1q25.3	G/A	A	intronic	NCF2	SLE	0	100.31	42.32	0	Roadmap-Histone;HMM-15-model	motif
chr1	183559105	rs10911365	chr1:181549019-185649503	1q25.3	A/G	G	intronic	NCF2	SLE	4.75	106.11	42.48	13.1	Roadmap-DNAI;Roadmap-Histone;HMM-15-model;Encode-TFBS-blood	bQTL
chr1	183559704	rs2274065	chr1:181549019-185649503	1q25.3	C/A	A	UTR5	NCF2(ENST00000418089.1:c.-240G>T,ENST00000413720.1:c.-240G>T,ENST00000367535.3:c.-240G>T)	SLE	14.57	101.82	40.03	152.19	Roadmap-DNAI;Roadmap-Histone;HMM-15-model;Encode-TFBS-blood	motif;hQTL
chr1	183559841	rs12091406	chr1:181549019-185649503	1q25.3	A/G	G	intronic	NCF2	SLE	12.78	99.31	37.61	143.73	Roadmap-DNAI;Roadmap-Histone;HMM-15-model;Encode-TFBS-blood	motif
chr1	183559861	rs2333681	chr1:181549019-185649503	1q25.3	C/T	T	intronic	NCF2	SLE	14.57	96.84	37.61	131.84	Roadmap-DNAI;Roadmap-Histone;HMM-15-model;Encode-TFBS-blood	motif
chr1	183560035	rs13306580	chr1:181549019-185649503	1q25.3	A/G	G	upstream	NCF2(dist=24)	SLE	11.33	87.91	29.55	29.11	Roadmap-DNAI;Roadmap-Histone;Encode-TFBS-blood	motif
chr1	183560192	rs4987080	chr1:181549019-185649503	1q25.3	T/C	C	upstream	NCF2(dist=181)	SLE	11.33	86.37	29.55	41.31	Roadmap-DNAI;Roadmap-Histone;Encode-TFBS-blood	motif
chr1	183560196	rs4987079	chr1:181549019-185649503	1q25.3	T/C	C	upstream	NCF2(dist=185)	SLE	11.33	86.37	29.55	41.31	Roadmap-DNAI;Roadmap-Histone;Encode-TFBS-blood	bQTL;motif
chr1	183560761	rs2333682	chr1:181549019-185649503	1q25.3	G/A	A	upstream	NCF2(dist=750)	SLE	0	52.12	15.5	0	Roadmap-Histone	bQTL;motif
chr1	183561441	rs12057355	chr1:181549019-185649503	1q25.3	G/T	T	intergenic	NCF2(dist=1430),RP1-127C7.6(dist=28540)	SLE	0	46.56	15.93	0	Roadmap-Histone	bQTL;motif
chr1	183561518	rs12086606	chr1:181549019-185649503	1q25.3	C/G	G	intergenic	NCF2(dist=1507),RP1-127C7.6(dist=28463)	SLE	0	45.06	15.93	0	Roadmap-Histone	bQTL;motif;hQTL
chr1	183561524	rs12091848	chr1:181549019-185649503	1q25.3	C/T	T	intergenic	NCF2(dist=1513),RP1-127C7.6(dist=28457)	SLE	0	46.54	15.93	0	Roadmap-Histone	bQTL
chr1	183561725	rs12086699	chr1:181549019-185649503	1q25.3	T/G	G	intergenic	NCF2(dist=1714),RP1-127C7.6(dist=28256)	SLE	0	46.62	15.79	0	Roadmap-Histone	motif
chr1	184667731	rs10489697	chr1:181549019-185649503	1q25.3	C/T	C	intronic	EDEM3	SLE	0	13.77	37.95	0	HMM-15-model	motif
chr1	184669106	rs12060621	chr1:181549019-185649503	1q25.3	G/C	G	intronic	EDEM3	SLE	0	36.07	37.83	0	HMM-15-model	motif
chr1	184693177	rs61823885	chr1:181549019-185649503	1q25.3	A/C	A	intronic	EDEM3	SLE	0	29.43	38.11	0	HMM-15-model	motif
chr1	184693575	rs12094196	chr1:181549019-185649503	1q25.3	T/G	T	intronic	EDEM3	SLE	0	25.85	38.08	0	HMM-15-model	motif
chr1	184697314	rs55896922	chr1:181549019-185649503	1q25.3	C/G	C	intronic	EDEM3	SLE	0	33.03	37.74	0	HMM-15-model	motif
chr1	184701448	rs61823891	chr1:181549019-185649503	1q25.3	C/G	C	intronic	EDEM3	SLE	0	20.77	37.68	0	HMM-15-model	motif
chr1	184710541	rs79982009	chr1:181549019-185649503	1q25.3	C/A	C	intronic	EDEM3	SLE	0	35.63	39.01	0	HMM-15-model	motif
chr1	184722046	rs16823429	chr1:181549019-185649503	1q25.3	C/T	C	intronic	EDEM3	SLE	1.48	101.45	44.25	1.62	Roadmap-DNAI;Roadmap-Histone;HMM-15-model;Encode-TFBS-blood	motif;caQTL
chr1	184723135	rs56741490	chr1:181549019-185649503	1q25.3	C/T	C	intronic	EDEM3	SLE	4.99	106.37	44.33	0	Roadmap-DNAI;Roadmap-Histone;HMM-15-model	motif;hQTL
chr1	186873704	rs1569479	chr1:185875459-188437654	1q31.1	G/T	-	intronic	PLA2G4A	CRO	2.9	22.95	10.09	1.54	Roadmap-DNAI;Encode-TFBS-blood	motif;caQTL
chr1	186890704	rs2891258	chr1:185875459-188437654	1q31.1	G/A	-	intronic	PLA2G4A	CRO	3.18	12.85	10.29	3.16	Roadmap-DNAI;Encode-TFBS-blood	caQTL
chr1	192484489	rs12127098	chr1:190559356-193545099	1q31.2	C/T	T	intergenic	AL136987.1(dist=24139),RP5-1011O1.2(dist=2280)	CEL;MS	0	56.79	38.25	0	Roadmap-Histone;HMM-15-model	motif
chr1	192485394	rs1570482	chr1:190559356-193545099	1q31.2	T/C	C	intergenic	AL136987.1(dist=25044),RP5-1011O1.2(dist=1375)	CEL;MS	0	93.11	41.92	0	Roadmap-Histone;HMM-15-model	motif
chr1	192485470	rs7530193	chr1:190559356-193545099	1q31.2	C/T	T	intergenic	AL136987.1(dist=25120),RP5-1011O1.2(dist=1299)	CEL;MS	0	93.11	41.6	0	Roadmap-Histone;HMM-15-model	motif
chr1	192485919	rs7542295	chr1:190559356-193545099	1q31.2	A/G	G	downstream	RP5-1011O1.2(dist=850)	CEL;MS	14.57	108.65	43.54	18.32	Roadmap-DNAI;Roadmap-Histone;HMM-15-model;Encode-TFBS-blood	bQTL;motif
chr1	192487861	rs10801123	chr1:190559356-193545099	1q31.2	A/G	G	ncRNA_intronic	RP5-1011O1.2	CEL;MS	0	22.28	20.09	17.24	Encode-TFBS-blood	motif
chr1	192500067	rs1535596	chr1:190559356-193545099	1q31.2	G/A	A	ncRNA_intronic	RP5-1011O1.2,RP5-1011O1.3	CEL;MS	0	54.3	24.94	2.17	Roadmap-Histone;Encode-TFBS-blood	motif
chr1	192510030	rs1323299	chr1:190559356-193545099	1q31.2	T/G	G	ncRNA_intronic	RP5-1011O1.2	CEL;MS	1.74	44.9	30.26	3.16	Roadmap-DNAI;Roadmap-Histone;Encode-TFBS-blood	motif
chr1	192513661	rs1853433	chr1:190559356-193545099	1q31.2	T/C	C	ncRNA_intronic	RP5-1011O1.2	CEL;MS	0	49.49	33.95	0	Roadmap-Histone	motif
chr1	192514029	rs10921191	chr1:190559356-193545099	1q31.2	C/A	A	ncRNA_intronic	RP5-1011O1.2	CEL;MS	1.74	65.74	41.71	2.36	Roadmap-DNAI;Roadmap-Histone;HMM-15-model;Encode-TFBS-blood	motif
chr1	192519865	rs1323298	chr1:190559356-193545099	1q31.2	T/C	C	ncRNA_intronic	RP5-1011O1.2	CEL;MS	1.74	79.36	33.53	0	Roadmap-DNAI;Roadmap-Histone	motif
chr1	192524049	rs2760520	chr1:190559356-193545099	1q31.2	G/T	T	ncRNA_intronic	RP5-1011O1.2	CEL;MS	0	45.34	17.09	1.88	Roadmap-Histone;Encode-TFBS-blood	motif
chr1	192524269	rs2816305	chr1:190559356-193545099	1q31.2	C/T	T	ncRNA_intronic	RP5-1011O1.2	CEL;MS	3.38	44.96	17.09	18.75	Roadmap-DNAI;Roadmap-Histone;Encode-TFBS-blood	motif;caQTL
chr1	192524985	rs4658054	chr1:190559356-193545099	1q31.2	G/T	T	ncRNA_intronic	RP5-1011O1.2	CEL;MS	0	28.62	12.68	2.13	Encode-TFBS-blood	motif
chr1	192528509	rs2104260	chr1:190559356-193545099	1q31.2	G/T	T	ncRNA_intronic	RP5-1011O1.2	CEL;MS	0	62.8	17.94	11.42	Roadmap-Histone;Encode-TFBS-blood	motif;hQTL
chr1	192535107	rs12022418	chr1:190559356-193545099	1q31.2	C/A	A	ncRNA_intronic	RP5-1011O1.2	CEL	0	46.89	17	0	Roadmap-Histone	motif
chr1	192535553	rs1359063	chr1:190559356-193545099	1q31.2	G/A	A	ncRNA_intronic	RP5-1011O1.2	CEL;MS	0	44.89	16.84	0	Roadmap-Histone	motif
chr1	192541021	rs1323292	chr1:190559356-193545099	1q31.2	G/A	A	intergenic	RP5-1011O1.2(dist=4674),RGS1(dist=3836)	CEL;MS	5.28	59.06	23.45	0	Roadmap-DNAI;Roadmap-Histone	caQTL
chr1	192541172	rs2984919	chr1:190559356-193545099	1q31.2	A/T	T	intergenic	RP5-1011O1.2(dist=4825),RGS1(dist=3685)	CEL;MS	1.79	60.75	23.45	0	Roadmap-DNAI;Roadmap-Histone	motif
chr1	192543837	rs1547624	chr1:190559356-193545099	1q31.2	A/T	T	intergenic	RP5-1011O1.2(dist=7490),RGS1(dist=1020)	CEL;MS	0	72.14	30.24	0	Roadmap-Histone	motif
chr1	192544795	rs2984920	chr1:190559356-193545099	1q31.2	A/G	G	upstream	RGS1(dist=62)	CEL;MS	14.57	94.23	37.63	165.29	Roadmap-DNAI;Roadmap-Histone;HMM-15-model;Encode-TFBS-blood	caQTL
chr1	192545099	rs7535818	chr1:190559356-193545099	1q31.2	G/A	A	intronic	RGS1	CEL;MS	10.11	103.93	38.09	99.71	Roadmap-DNAI;Roadmap-Histone;HMM-15-model;Encode-TFBS-blood	caQTL
chr1	197645449	rs2224873	chr1:196342380-202026916	1q31.3	A/T	-	intronic	DENND1B	IBD;CRO;PBC;PSC,AS,CRO,UC,PSO	0	47.14	10.89	0	Roadmap-Histone	motif
chr1	197743506	rs1539414	chr1:196342380-202026916	1q31.3	A/G	-	intronic	DENND1B	IBD;CRO;PBC;PSC,AS,CRO,UC,PSO	0	105.72	44.98	0	Roadmap-Histone;HMM-15-model	bQTL
chr1	197812669	rs6692930	chr1:196342380-202026916	1q31.3	G/A	G	intergenic	DENND1B(dist=68214),C1orf53(dist=59108)	PBC	3.01	12.23	0	0	Roadmap-DNAI	motif
chr1	197812823	rs12408939	chr1:196342380-202026916	1q31.3	G/A	G	intergenic	DENND1B(dist=68368),C1orf53(dist=58954)	PBC	1.54	8.23	0	0	Roadmap-DNAI	motif;caQTL
chr1	198126017	rs114192835	chr1:196342380-202026916	1q31.3	C/A	A	upstream	NEK7(dist=76)	PSO	11.65	93.68	46.08	38.16	Roadmap-DNAI;Roadmap-Histone;HMM-15-model;Encode-TFBS-blood	motif
chr1	198127425	rs72749477	chr1:196342380-202026916	1q31.3	G/A	A	intronic	NEK7	PSO	3.54	109.53	44.42	2.19	Roadmap-DNAI;Roadmap-Histone;HMM-15-model;Encode-TFBS-blood	motif
chr1	198147455	rs72749493	chr1:196342380-202026916	1q31.3	C/T	T	intronic	NEK7	PSO	0	71.2	43.62	0	Roadmap-Histone;HMM-15-model	motif
chr1	198149394	rs72749500	chr1:196342380-202026916	1q31.3	C/T	T	intronic	NEK7	PSO	0	91.12	42.17	0	Roadmap-Histone;HMM-15-model	motif
chr1	198152285	rs56258108	chr1:196342380-202026916	1q31.3	T/C	C	intronic	NEK7	PSO	0	59.88	35.74	0	Roadmap-Histone	motif
chr1	198157740	rs55987656	chr1:196342380-202026916	1q31.3	C/G	G	intronic	NEK7	PSO	3.54	89.62	38.12	0	Roadmap-DNAI;Roadmap-Histone;HMM-15-model	caQTL
chr1	198157797	rs56345981	chr1:196342380-202026916	1q31.3	A/T	T	intronic	NEK7	PSO	1.79	89.62	38.12	0	Roadmap-DNAI;Roadmap-Histone;HMM-15-model	motif;caQTL
chr1	198161555	rs72751010	chr1:196342380-202026916	1q31.3	C/T	T	intronic	NEK7	PSO	0	76.79	33.24	0	Roadmap-Histone	motif
chr1	198170977	rs72751018	chr1:196342380-202026916	1q31.3	G/A	A	intronic	NEK7	PSO	0	55.53	37.74	0	Roadmap-Histone;HMM-15-model	motif
chr1	198172833	rs72751019	chr1:196342380-202026916	1q31.3	G/C	C	intronic	NEK7	PSO	0	62.82	36.99	1.88	Roadmap-Histone;Encode-TFBS-blood	motif
chr1	198206159	rs72751044	chr1:196342380-202026916	1q31.3	T/C	C	intronic	NEK7	PSO	0	47.97	31.67	0	Roadmap-Histone	motif
chr1	198206975	rs72731903	chr1:196342380-202026916	1q31.3	A/T	T	intronic	NEK7	PSO	0	52.78	37.96	0	Roadmap-Histone;HMM-15-model	motif
chr1	198223188	rs72731916	chr1:196342380-202026916	1q31.3	G/A	A	intronic	NEK7	PSO	1.45	68.15	40.18	15	Roadmap-Histone;HMM-15-model;Encode-TFBS-blood	motif
chr1	198266982	rs72731936	chr1:196342380-202026916	1q31.3	A/G	G	intronic	NEK7	PSO	0	23.17	38.08	0	HMM-15-model	motif
chr1	198281660	rs138143000	chr1:196342380-202026916	1q31.3	C/T	T	intronic	NEK7	PSO	0	0	38.11	0	HMM-15-model	motif
chr1	198322194	rs72731981	chr1:196342380-202026916	1q31.3	C/G	G	intergenic	NEK7(dist=30644),ATP6V1G3(dist=170158)	PSO	1.74	15.61	1.62	39.97	Roadmap-DNAI;Encode-TFBS-blood	motif
chr1	198469583	rs56063460	chr1:196342380-202026916	1q31.3	C/A	A	intergenic	NEK7(dist=178033),ATP6V1G3(dist=22769)	PSO	1.48	13.78	2.86	0	Roadmap-DNAI	caQTL
chr1	198490690	rs56107469	chr1:196342380-202026916	1q31.3	G/C	C	intergenic	NEK7(dist=199140),ATP6V1G3(dist=1662)	PSO	1.73	68.13	34.06	0	Roadmap-DNAI;Roadmap-Histone	motif
chr1	198498926	rs72733995	chr1:196342380-202026916	1q31.3	C/T	T	intronic	ATP6V1G3	PSO	0	48.02	30.79	0	Roadmap-Histone	motif
chr1	198504267	rs72734000	chr1:196342380-202026916	1q31.3	A/G	G	intronic	ATP6V1G3	PSO	0	98.89	40.24	0	Roadmap-Histone;HMM-15-model	motif
chr1	198506653	rs72734002	chr1:196342380-202026916	1q31.3	G/A	A	intronic	ATP6V1G3	PSO	0	60.49	33.73	0	Roadmap-Histone	motif
chr1	198513306	rs72736005	chr1:196342380-202026916	1q31.3	C/T	T	intergenic	ATP6V1G3(dist=3231),RP11-553K8.2(dist=53548)	PSO	0	80.27	28.8	0	Roadmap-Histone	motif
chr1	198514224	rs72736008	chr1:196342380-202026916	1q31.3	G/A	A	intergenic	ATP6V1G3(dist=4149),RP11-553K8.2(dist=52630)	PSO	0	46.19	14.34	0	Roadmap-Histone	motif
chr1	198519279	rs72736013	chr1:196342380-202026916	1q31.3	G/A	A	intergenic	ATP6V1G3(dist=9204),RP11-553K8.2(dist=47575)	PSO	9.88	64.63	22.69	30.64	Roadmap-DNAI;Roadmap-Histone;Encode-TFBS-blood	motif
chr1	198533991	rs72736025	chr1:196342380-202026916	1q31.3	A/G	G	intergenic	ATP6V1G3(dist=23916),RP11-553K8.2(dist=32863)	PSO	3.54	73.22	28.12	0	Roadmap-DNAI;Roadmap-Histone	motif
chr1	198601705	rs76181804	chr1:196342380-202026916	1q31.3	G/A	G	intergenic	RP11-553K8.2(dist=33707),PTPRC(dist=6441)	IBD;CRO	0	68.46	39.17	0	Roadmap-Histone;HMM-15-model	motif
chr1	198610536	rs75567729	chr1:196342380-202026916	1q31.3	G/A	G	intronic	PTPRC	IBD;CRO	0	95.39	45.61	4.27	Roadmap-Histone;HMM-15-model;Encode-TFBS-blood	motif
chr1	198611449	rs61829717	chr1:196342380-202026916	1q31.3	G/T	T	intronic	PTPRC	PSO	0	103.59	45.41	0	Roadmap-Histone;HMM-15-model	motif
chr1	198622447	rs80099993	chr1:196342380-202026916	1q31.3	A/G	A	intronic	PTPRC	IBD;CRO	0	92.48	44.13	0	Roadmap-Histone;HMM-15-model	motif
chr1	198623842	rs17668272	chr1:196342380-202026916	1q31.3	T/G	T	intronic	PTPRC	IBD;CRO	0	95.64	45.19	0	Roadmap-Histone;HMM-15-model	bQTL;motif
chr1	198625162	rs3767736	chr1:196342380-202026916	1q31.3	C/T	T	intronic	PTPRC	PSO	0	109.82	46.93	0	Roadmap-Histone;HMM-15-model	motif
chr1	198640488	rs17668708	chr1:196342380-202026916	1q31.3	T/C	T	intronic	PTPRC	IBD;CRO	12.82	98.27	45.65	0	Roadmap-DNAI;Roadmap-Histone;HMM-15-model	motif
chr1	198653174	rs17669032	chr1:196342380-202026916	1q31.3	G/A	G	intronic	PTPRC	IBD;CRO	1.79	107.28	44.64	0	Roadmap-DNAI;Roadmap-Histone;HMM-15-model	motif
chr1	198657850	rs3767745	chr1:196342380-202026916	1q31.3	C/T	C	intronic	PTPRC	IBD;CRO	1.79	90.48	46.51	0	Roadmap-DNAI;Roadmap-Histone;HMM-15-model	motif
chr1	198670555	rs17623914	chr1:196342380-202026916	1q31.3	C/T	C	intronic	PTPRC	IBD;CRO	0	75.42	45.39	0	Roadmap-Histone;HMM-15-model	motif;caQTL
chr1	200085004	rs2816972	chr1:196342380-202026916	1q32.1	A/G	G	intronic	NR5A2	IBD;UC;PSC,AS,CRO,UC,PSO	0	11.75	0	3.71	Encode-TFBS-blood	motif
chr1	200088240	rs2737679	chr1:196342380-202026916	1q32.1	T/A	A	intronic	NR5A2	IBD;UC;PSC,AS,CRO,UC,PSO	0	15.71	0	2.39	Encode-TFBS-blood	motif
chr1	200832584	rs7533782	chr1:196342380-202026916	1q32.1	G/A	G	intergenic	CAMSAP2(dist=2752),GPR25(dist=9499)	T1D	1.79	72.32	29.36	2.39	Roadmap-DNAI;Roadmap-Histone;Encode-TFBS-blood	motif;hQTL
chr1	200832857	rs7511678	chr1:196342380-202026916	1q32.1	A/G	A	intergenic	CAMSAP2(dist=3025),GPR25(dist=9226)	T1D	1.79	60.86	27.99	0	Roadmap-DNAI;Roadmap-Histone	motif;hQTL
chr1	200864267	rs184164	chr1:196342380-202026916	1q32.1	C/T	-	intronic	C1orf106	IBD;UC	1.74	22.15	2.99	0	Roadmap-DNAI	motif
chr1	200864982	rs296534	chr1:196342380-202026916	1q32.1	T/C	-	intronic	C1orf106	IBD;UC	3.38	39.61	7.64	10.54	Roadmap-DNAI;Encode-TFBS-blood	motif
chr1	200866131	rs296532	chr1:196342380-202026916	1q32.1	T/C	-	intronic	C1orf106	IBD;UC	1.48	19.24	11.56	0	Roadmap-DNAI	motif
chr1	200873170	rs511104	chr1:196342380-202026916	1q32.1	G/A	-	intronic	C1orf106	IBD;UC	1.75	23.51	14.97	0	Roadmap-DNAI	motif
chr1	200874728	rs55838263	chr1:196342380-202026916	1q32.1	G/A	-	intronic	C1orf106	CEL;IBD;AS;MS;CRO;UC;PSC,AS,CRO,UC,PSO	0	50.09	35.73	0	Roadmap-Histone	motif;caQTL
chr1	200875242	rs12132349	chr1:196342380-202026916	1q32.1	A/T	-	intronic	C1orf106	CEL;IBD;AS;MS;CRO;UC;PSC,AS,CRO,UC,PSO	5.28	49.42	31.61	13.71	Roadmap-DNAI;Roadmap-Histone;Encode-TFBS-blood	motif
chr1	200980698	rs6687260	chr1:196342380-202026916	1q32.1	G/A	-	intronic	KIF21B	IBD;UC	0	70.27	42.08	0	Roadmap-Histone;HMM-15-model	motif
chr1	200980996	rs10920094	chr1:196342380-202026916	1q32.1	G/A	-	intronic	KIF21B	IBD;UC	0	69.92	42.55	0	Roadmap-Histone;HMM-15-model	motif
chr1	200981925	rs2221581	chr1:196342380-202026916	1q32.1	C/T	-	intronic	KIF21B	AS;IBD;UC	0	73.1	45.49	0	Roadmap-Histone;HMM-15-model	motif
chr1	200983489	rs11580823	chr1:196342380-202026916	1q32.1	G/T	-	intronic	KIF21B	IBD;AS;MS;CRO;UC;PSC,AS,CRO,UC,PSO	0	75.89	45.08	0	Roadmap-Histone;HMM-15-model	motif
chr1	200988256	rs7526353	chr1:196342380-202026916	1q32.1	T/C	-	intronic	KIF21B	IBD;UC	0	102.95	44.79	0	Roadmap-Histone;HMM-15-model	motif
chr1	200989441	rs10753887	chr1:196342380-202026916	1q32.1	C/G	-	intronic	KIF21B	IBD;UC	14.57	111.12	43.86	0	Roadmap-DNAI;Roadmap-Histone;HMM-15-model	motif
chr1	200989444	rs11586763	chr1:196342380-202026916	1q32.1	G/C	-	intronic	KIF21B	IBD;AS;MS;CRO;UC;PSC,AS,CRO,UC,PSO	14.57	111.12	43.86	0	Roadmap-DNAI;Roadmap-Histone;HMM-15-model	motif
chr1	201011824	rs1507147	chr1:196342380-202026916	1q32.1	A/G	-	ncRNA_intronic	RP11-168O16.2	AS;IBD;UC	1.79	35.2	11.12	0	Roadmap-DNAI	motif
chr1	201024059	rs10800756	chr1:196342380-202026916	1q32.1	G/A	-	intronic	CACNA1S	IBD;UC	0	13.66	3.34	1.82	Encode-TFBS-blood	motif
chr1	20142270	rs3820333	chr1:19128177-21244408	1p36.13	A/G	-	ncRNA_intronic	RP11-91K11.2	IBD;UC;PSC,AS,CRO,UC,PSO	0	12.1	1.62	1.94	Encode-TFBS-blood	motif;caQTL
chr1	20142413	rs3820330	chr1:19128177-21244408	1p36.13	A/C	-	ncRNA_intronic	RP11-91K11.2	UC	0	11.52	1.62	3.81	Encode-TFBS-blood	motif;caQTL
chr1	20142447	rs3820328	chr1:19128177-21244408	1p36.13	G/A	-	ncRNA_intronic	RP11-91K11.2	IBD;UC;PSC,AS,CRO,UC,PSO	0	11.52	1.62	3.81	Encode-TFBS-blood	motif;caQTL
chr1	20208783	rs72658579	chr1:19128177-21244408	1p36.13	C/T	-	upstream	OTUD3(dist=223)	IBD;UC	14.57	98.11	42.33	72.56	Roadmap-DNAI;Roadmap-Histone;HMM-15-model;Encode-TFBS-blood	motif
chr1	20208825	rs878235	chr1:19128177-21244408	1p36.13	G/C	-	upstream	OTUD3(dist=181)	UC	14.57	103.27	44.1	85.96	Roadmap-DNAI;Roadmap-Histone;HMM-15-model;Encode-TFBS-blood	motif
chr1	20209469	rs12124726	chr1:19128177-21244408	1p36.13	C/A	-	intronic	OTUD3	UC	6.62	107.91	44.39	0	Roadmap-DNAI;Roadmap-Histone;HMM-15-model	motif;hQTL
chr1	20211101	rs4654737	chr1:19128177-21244408	1p36.13	A/G	-	intronic	OTUD3	UC	0	59.23	42.56	0	Roadmap-Histone;HMM-15-model	hQTL
chr1	20211670	rs7541059	chr1:19128177-21244408	1p36.13	A/G	-	intronic	OTUD3	IBD;UC	0	51.63	40.26	0	Roadmap-Histone;HMM-15-model	motif
chr1	20212450	rs61771091	chr1:19128177-21244408	1p36.13	G/A	A	intronic	OTUD3	UC	0	42.24	39.87	0	HMM-15-model	motif
chr1	20213087	rs4654910	chr1:19128177-21244408	1p36.13	A/C	A	intronic	OTUD3	UC	0	37.08	38.62	0	HMM-15-model	motif
chr1	20213866	rs57861750	chr1:19128177-21244408	1p36.13	T/C	-	intronic	OTUD3	UC	0	23.57	38.11	0	HMM-15-model	motif
chr1	20213965	rs10916664	chr1:19128177-21244408	1p36.13	G/A	-	intronic	OTUD3	IBD;UC	0	26.82	38.11	0	HMM-15-model	motif
chr1	20214692	rs72658580	chr1:19128177-21244408	1p36.13	A/G	-	intronic	OTUD3	UC	0	45.15	40.69	0	Roadmap-Histone;HMM-15-model	motif
chr1	20214995	rs10916666	chr1:19128177-21244408	1p36.13	A/T	-	intronic	OTUD3	IBD;UC	0	38.9	39.16	0	HMM-15-model	motif
chr1	20215385	rs67232356	chr1:19128177-21244408	1p36.13	T/C	C	intronic	OTUD3	UC	0	31.57	39.55	0	HMM-15-model	motif
chr1	20216860	rs10799593	chr1:19128177-21244408	1p36.13	A/G	-	intronic	OTUD3	IBD;UC	0	30.43	37.79	0	HMM-15-model	motif
chr1	20217931	rs61769071	chr1:19128177-21244408	1p36.13	G/A	A	intronic	OTUD3	UC	0	16.07	37.64	0	HMM-15-model	motif
chr1	20218236	rs61769072	chr1:19128177-21244408	1p36.13	A/T	T	intronic	OTUD3	UC	0	15.66	37.65	0	HMM-15-model	motif
chr1	20219028	rs72658582	chr1:19128177-21244408	1p36.13	C/T	-	intronic	OTUD3	IBD;UC	0	21.88	37.66	0	HMM-15-model	motif
chr1	20219269	rs61769074	chr1:19128177-21244408	1p36.13	T/G	G	intronic	OTUD3	UC	0	20.96	37.66	0	HMM-15-model	motif
chr1	20227037	rs10916667	chr1:19128177-21244408	1p36.13	C/G	-	intronic	OTUD3	IBD;UC	0	10.86	37.99	0	HMM-15-model	motif
chr1	20227419	rs2315060	chr1:19128177-21244408	1p36.13	G/T	G	intronic	OTUD3	UC	0	9.53	37.99	0	HMM-15-model	motif
chr1	20241578	rs4654756	chr1:19128177-21244408	1p36.13	G/C	G	intergenic	OTUD3(dist=2140),PLA2G2E(dist=4924)	UC	0	8.2	37.74	0	HMM-15-model	motif
chr1	20242016	rs72658592	chr1:19128177-21244408	1p36.13	A/G	A	intergenic	OTUD3(dist=2578),PLA2G2E(dist=4486)	UC	0	6.3	38.03	0	HMM-15-model	motif
chr1	20244408	rs2066130	chr1:19128177-21244408	1p36.13	C/T	-	intergenic	OTUD3(dist=4970),PLA2G2E(dist=2094)	UC	3.38	23.12	20.03	3.39	Roadmap-DNAI;Encode-TFBS-blood	motif
chr1	205452224	rs7540036	chr1:204451555-208026688	1q32.1	C/G	-	intergenic	RP11-576D8.4(dist=14072),CDK18(dist=21499)	T1D	3.54	33.29	8.08	0	Roadmap-DNAI	motif
chr1	205454361	rs11240491	chr1:204451555-208026688	1q32.1	C/G	-	intergenic	RP11-576D8.4(dist=16209),CDK18(dist=19362)	T1D	1.65	20.85	6.42	0	Roadmap-DNAI	motif
chr1	205454904	rs12757749	chr1:204451555-208026688	1q32.1	G/A	-	intergenic	RP11-576D8.4(dist=16752),CDK18(dist=18819)	T1D	12.84	36.61	13.74	15.87	Roadmap-DNAI;Encode-TFBS-blood	bQTL
chr1	206648995	rs12133684	chr1:204451555-208026688	1q32.1	A/G	A	intronic	IKBKE	PSO	0	43.99	37.71	2.42	HMM-15-model;Encode-TFBS-blood	motif
chr1	206654497	rs17022427	chr1:204451555-208026688	1q32.1	C/T	C	intronic	IKBKE	PSO	0	42.44	37.76	2.38	HMM-15-model;Encode-TFBS-blood	motif
chr1	206866387	rs61815610	chr1:204451555-208026688	1q32.1	T/C	-	intronic	MAPKAPK2	IBD	0	72.52	40.32	0	Roadmap-Histone;HMM-15-model	motif
chr1	206893344	rs61815628	chr1:204451555-208026688	1q32.1	C/A	A	intronic	MAPKAPK2	IBD	0	69.74	41.08	0	Roadmap-Histone;HMM-15-model	motif
chr1	206932451	rs4390174	chr1:204451555-208026688	1q32.1	G/A	-	intergenic	Y_RNA(dist=11014),IL10(dist=8496)	UC	0	66.08	32.28	0	Roadmap-Histone	motif
chr1	206939904	rs3024505	chr1:204451555-208026688	1q32.1	A/G	-	intergenic	Y_RNA(dist=18467),IL10(dist=1043)	T1D;IBD;SLE;CRO;UC;PSC,AS,CRO,UC,PSO	14.57	96.23	44.26	70.44	Roadmap-DNAI;Roadmap-Histone;HMM-15-model;Encode-TFBS-blood	motif
chr1	206942413	rs3024495	chr1:204451555-208026688	1q32.1	T/C	-	intronic	IL10	T1D;IBD;SLE;CRO;UC;PSC,AS,CRO,UC,PSO	1.75	73.93	43.96	4.18	Roadmap-DNAI;Roadmap-Histone;HMM-15-model;Encode-TFBS-blood	motif
chr1	206943968	rs3024493	chr1:204451555-208026688	1q32.1	A/C	-	intronic	IL10	T1D;IBD;SLE;CRO;UC;PSC,AS,CRO,UC,PSO	6.54	98.4	44.47	38.89	Roadmap-DNAI;Roadmap-Histone;HMM-15-model;Encode-TFBS-blood	bQTL
chr1	206952748	rs6676671	chr1:204451555-208026688	1q32.1	A/T	T	intergenic	IL10(dist=6909),IL19(dist=19467)	T1D	0	53.16	20.59	0	Roadmap-Histone	motif
chr1	206956116	rs61815643	chr1:204451555-208026688	1q32.1	T/G	T	intergenic	IL10(dist=10277),IL19(dist=16099)	SLE;IBD;UC	6.57	77.71	44	57.11	Roadmap-DNAI;Roadmap-Histone;HMM-15-model;Encode-TFBS-blood	motif
chr1	206957092	rs6667202	chr1:204451555-208026688	1q32.1	C/A	A	intergenic	IL10(dist=11253),IL19(dist=15123)	T1D	0	63.59	41.67	0	Roadmap-Histone;HMM-15-model	motif
chr1	206959527	rs17351243	chr1:204451555-208026688	1q32.1	A/G	-	intergenic	IL10(dist=13688),IL19(dist=12688)	IBD;UC	1.75	53.52	31.29	0	Roadmap-DNAI;Roadmap-Histone	motif
chr1	206961628	rs12075255	chr1:204451555-208026688	1q32.1	A/G	-	intergenic	IL10(dist=15789),IL19(dist=10587)	PSC,AS,CRO,UC,PSO	0	22.03	26.74	1.85	Encode-TFBS-blood	motif
chr1	206972072	rs4845141	chr1:204451555-208026688	1q32.1	T/C	-	upstream	IL19(dist=143)	IBD;UC	0	44.22	29.37	1.85	Roadmap-Histone;Encode-TFBS-blood	motif
chr1	209971628	rs2236907	chr1:208970610-210970610	1q32.2	A/C	A	intronic	IRF6	IBD	0	2.79	0	6.37	Encode-TFBS-blood	caQTL
chr1	209971655	rs2236909	chr1:208970610-210970610	1q32.2	G/A	G	intronic	IRF6	IBD	0	2.79	0	6.37	Encode-TFBS-blood	motif
chr1	209979014	rs12403599	chr1:208970610-210970610	1q32.2	C/G	C	intronic	IRF6	IBD	0	69.51	29.31	0	Roadmap-Histone	motif
chr1	209979635	rs7545542	chr1:208970610-210970610	1q32.2	T/C	T	upstream	IRF6(dist=170)	IBD	11.1	107.84	43.42	9.01	Roadmap-DNAI;Roadmap-Histone;HMM-15-model;Encode-TFBS-blood	motif;caQTL
chr1	22692315	rs12728589	chr1:21681214-26305114	1p36.12	C/G	-	intergenic	MIR4418(dist=99522),ZBTB40(dist=86029)	IBD;UC;PSC,AS,CRO,UC,PSO	0	2.63	0	2.54	Encode-TFBS-blood	motif
chr1	235890096	rs2208384	chr1:235039877-237039877	1q42.3	A/G	G	intronic	LYST	SLE	0	1.14	38.31	0	HMM-15-model	motif
chr1	235907825	rs3768056	chr1:235039877-237039877	1q42.3	G/A	A	intronic	LYST	SLE	0	9.44	37.64	0	HMM-15-model	motif
chr1	235927137	rs2799442	chr1:235039877-237039877	1q42.3	G/A	A	intronic	LYST	SLE	0	20.96	38.5	0	HMM-15-model	motif
chr1	236000305	rs2104125	chr1:235039877-237039877	1q42.3	A/G	G	intronic	LYST	SLE	0	47.95	27.09	0	Roadmap-Histone	motif
chr1	236012331	rs4660115	chr1:235039877-237039877	1q42.3	A/C	C	intronic	LYST	SLE	1.79	69.01	38.58	0	Roadmap-DNAI;Roadmap-Histone;HMM-15-model	motif
chr1	236031533	rs4660117	chr1:235039877-237039877	1q42.3	C/G	G	intronic	LYST	SLE	10.11	111.12	44.17	38.76	Roadmap-DNAI;Roadmap-Histone;HMM-15-model;Encode-TFBS-blood	motif;caQTL;hQTL
chr1	236031654	rs10803116	chr1:235039877-237039877	1q42.3	G/T	T	intronic	LYST	SLE	13.03	108.13	41.97	13.63	Roadmap-DNAI;Roadmap-Histone;HMM-15-model;Encode-TFBS-blood	motif;caQTL
chr1	236032287	rs12046961	chr1:235039877-237039877	1q42.3	T/G	G	intronic	LYST	SLE	0	60.99	36.83	0	Roadmap-Histone	motif
chr1	236032494	rs10754797	chr1:235039877-237039877	1q42.3	C/T	T	intronic	LYST	SLE	0	51.55	32.99	0	Roadmap-Histone	motif
chr1	236033290	rs4659612	chr1:235039877-237039877	1q42.3	G/A	A	intronic	LYST	SLE	0	46.59	31.9	0	Roadmap-Histone	motif
chr1	236035805	rs2385028	chr1:235039877-237039877	1q42.3	T/C	C	intronic	LYST	SLE	0	46.66	29.77	0	Roadmap-Histone	motif
chr1	236039877	rs9782955	chr1:235039877-237039877	1q42.3	T/C	C	intronic	LYST	SLE	5.02	82.11	34.12	0	Roadmap-DNAI;Roadmap-Histone	caQTL
chr1	236040792	rs10803119	chr1:235039877-237039877	1q42.3	T/C	C	intronic	LYST	SLE	0	55.33	21.37	0	Roadmap-Histone	motif
chr1	236040948	rs6673121	chr1:235039877-237039877	1q42.3	C/G	G	intronic	LYST	SLE	0	53.88	20.32	0	Roadmap-Histone	motif
chr1	236041062	rs6673218	chr1:235039877-237039877	1q42.3	C/T	T	intronic	LYST	SLE	0	53.88	20.32	0	Roadmap-Histone	motif
chr1	2432331	rs4648641	chr1:173611-11353112	1p36.32	A/C	A	intronic	PLCH2	UC	0	56.12	40	0	Roadmap-Histone;HMM-15-model	motif
chr1	2432762	rs4648642	chr1:173611-11353112	1p36.32	A/G	A	intronic	PLCH2	UC	0	48.74	37.6	0	Roadmap-Histone;HMM-15-model	motif
chr1	24512055	rs4489498	chr1:21681214-26305114	1p36.11	C/T	T	intronic	IFNLR1	PSO;PSC,AS,CRO,UC,PSO	1.79	59.52	15.61	0	Roadmap-DNAI;Roadmap-Histone	motif
chr1	24512576	rs6424162	chr1:21681214-26305114	1p36.11	T/C	C	intronic	IFNLR1	PSO;PSC,AS,CRO,UC,PSO	1.65	79.94	18.43	0	Roadmap-DNAI;Roadmap-Histone	motif;hQTL
chr1	24512804	rs11249020	chr1:21681214-26305114	1p36.11	A/G	G	intronic	IFNLR1	PSO;PSC,AS,CRO,UC,PSO	1.75	80.91	21.6	0	Roadmap-DNAI;Roadmap-Histone	motif
chr1	24512881	rs11249021	chr1:21681214-26305114	1p36.11	G/T	T	intronic	IFNLR1	PSO;PSC,AS,CRO,UC,PSO	0	83.52	21.6	0	Roadmap-Histone	motif
chr1	24513613	rs78312791	chr1:21681214-26305114	1p36.11	A/C	C	intronic	IFNLR1	PSO;PSC,AS,CRO,UC,PSO	1.79	106.93	29.45	21.58	Roadmap-DNAI;Roadmap-Histone;Encode-TFBS-blood	motif;caQTL
chr1	24513768	rs4090311	chr1:21681214-26305114	1p36.11	G/A	A	intronic	IFNLR1	PSO;PSC,AS,CRO,UC,PSO	10.11	106.93	29.45	34.62	Roadmap-DNAI;Roadmap-Histone;Encode-TFBS-blood	motif;caQTL
chr1	24518206	rs10794648	chr1:21681214-26305114	1p36.11	T/C	T	intergenic	IFNLR1(dist=3757),RP11-10N16.2(dist=8524)	PSO	0	67.87	20.28	3.57	Roadmap-Histone;Encode-TFBS-blood	motif
chr1	24518643	rs7552167	chr1:21681214-26305114	1p36.11	A/G	G	intergenic	IFNLR1(dist=4194),RP11-10N16.2(dist=8087)	PSO;PSC,AS,CRO,UC,PSO	6.5	57.87	16.72	24.44	Roadmap-DNAI;Roadmap-Histone;Encode-TFBS-blood	motif;caQTL
chr1	246444082	rs1780813	chr1:245444082-247444082	1q44	T/C	-	intronic	SMYD3	SLE	5.91	9.99	7.28	3.67	Roadmap-DNAI;Encode-TFBS-blood	motif
chr1	2470848	rs12042279	chr1:173611-11353112	1p36.32	A/G	-	intergenic	HES5(dist=9164),RP3-395M20.12(dist=7056)	IBD;UC;PSC,AS,CRO,UC,PSO	0	27.28	2.88	6.27	Encode-TFBS-blood	motif
chr1	2472081	rs1886731	chr1:173611-11353112	1p36.32	C/T	-	intergenic	HES5(dist=10397),RP3-395M20.12(dist=5823)	IBD;MS;UC;PSC,AS,CRO,UC,PSO	0	53.84	27.95	0	Roadmap-Histone	motif
chr1	2475212	rs10797429	chr1:173611-11353112	1p36.32	C/G	-	intergenic	HES5(dist=13528),RP3-395M20.12(dist=2692)	IBD;UC;PSC,AS,CRO,UC,PSO	0	72.05	33.64	0	Roadmap-Histone	motif
chr1	2477358	rs12097268	chr1:173611-11353112	1p36.32	A/T	-	upstream	RP3-395M20.12(dist=546)	IBD;UC;PSC,AS,CRO,UC,PSO	11.3	100.93	42.12	0	Roadmap-DNAI;Roadmap-Histone;HMM-15-model	motif
chr1	2479983	rs1974044	chr1:173611-11353112	1p36.32	G/A	-	intergenic	RP3-395M20.12(dist=1084),RP3-395M20.8(dist=1376)	IBD;MS;UC;PSC,AS,CRO,UC,PSO	14.57	111.12	44.37	12.03	Roadmap-DNAI;Roadmap-Histone;HMM-15-model;Encode-TFBS-blood	motif
chr1	2484449	rs138402263	chr1:173611-11353112	1p36.32	C/T	-	ncRNA_intronic	RP3-395M20.8	UC	0	13.04	38.11	0	HMM-15-model	motif
chr1	2484748	rs146090614	chr1:173611-11353112	1p36.32	C/T	-	ncRNA_intronic	RP3-395M20.8	IBD;MS;UC;PSC,AS,CRO,UC,PSO	0	9.63	38.11	1.82	HMM-15-model;Encode-TFBS-blood	motif
chr1	2490898	rs2257763	chr1:173611-11353112	1p36.32	A/C	-	intronic	TNFRSF14	IBD;MS;UC;PSC,AS,CRO,UC,PSO	0	70.55	39.48	0	Roadmap-Histone;HMM-15-model	motif
chr1	2490942	rs2281852	chr1:173611-11353112	1p36.32	A/C	-	intronic	TNFRSF14	IBD;MS;UC;PSC,AS,CRO,UC,PSO	0	70.55	39.48	0	Roadmap-Histone;HMM-15-model	motif
chr1	2491205	rs2234161	chr1:173611-11353112	1p36.32	T/C	-	intronic	TNFRSF14	IBD;MS;UC;PSC,AS,CRO,UC,PSO	0	64.95	37.35	2.24	Roadmap-Histone;Encode-TFBS-blood	motif
chr1	2496214	rs10910090	chr1:173611-11353112	1p36.32	T/C	-	downstream	TNFRSF14(dist=946)	IBD;MS;UC;PSC,AS,CRO,UC,PSO	0	42.4	29.31	4.53	Encode-TFBS-blood	motif;hQTL
chr1	2496653	rs7515633	chr1:173611-11353112	1p36.32	G/A	-	intergenic	TNFRSF14(dist=1385),RP3-395M20.7(dist=1196)	IBD;MS;UC;PSC,AS,CRO,UC,PSO	0	37.09	27.48	1.82	Encode-TFBS-blood	motif
chr1	2497641	rs7550231	chr1:173611-11353112	1p36.32	A/G	-	upstream	RP3-395M20.7(dist=208)	MS;UC;PSC,AS,CRO,UC,PSO	0	30.48	21.3	4.34	Encode-TFBS-blood	motif
chr1	2497678	rs11577783	chr1:173611-11353112	1p36.32	G/A	-	upstream	RP3-395M20.7(dist=171)	MS;UC;PSC,AS,CRO,UC,PSO	0	31.76	21.3	4.34	Encode-TFBS-blood	motif
chr1	2498052	rs61054170	chr1:173611-11353112	1p36.32	T/C	-	ncRNA_intronic	RP3-395M20.7	MS;UC;PSC,AS,CRO,UC,PSO	0	27.58	18.24	4.34	Encode-TFBS-blood	motif
chr1	2499254	rs2182176	chr1:173611-11353112	1p36.32	A/G	-	ncRNA_intronic	RP3-395M20.7	IBD;MS;UC;PSC,AS,CRO,UC,PSO	1.65	4.23	16.65	0	Roadmap-DNAI	motif
chr1	2499780	rs143280171	chr1:173611-11353112	1p36.32	A/G	-	ncRNA_intronic	RP3-395M20.7	MS;UC;PSC,AS,CRO,UC,PSO	1.54	0	15.18	0	Roadmap-DNAI	motif
chr1	2499810	rs150913279	chr1:173611-11353112	1p36.32	G/A	-	ncRNA_intronic	RP3-395M20.7	IBD;MS;UC;PSC,AS,CRO,UC,PSO	1.54	0	15.18	0	Roadmap-DNAI	motif
chr1	2507938	rs10752745	chr1:173611-11353112	1p36.32	G/A	-	intergenic	RP3-395M20.7(dist=6611),RP3-395M20.9(dist=5061)	IBD;MS;UC;PSC,AS,CRO,UC,PSO	1.74	94.96	45.43	4.72	Roadmap-DNAI;Roadmap-Histone;HMM-15-model;Encode-TFBS-blood	motif
chr1	2511280	rs10797434	chr1:173611-11353112	1p36.32	T/C	-	intergenic	RP3-395M20.7(dist=9953),RP3-395M20.9(dist=1719)	MS;UC;PSC,AS,CRO,UC,PSO	0	62.94	42.56	0	Roadmap-Histone;HMM-15-model	motif
chr1	2512650	rs4648649	chr1:173611-11353112	1p36.32	C/T	-	upstream	RP3-395M20.9(dist=349)	MS;UC;PSC,AS,CRO,UC,PSO	0	77.41	41.63	0	Roadmap-Histone;HMM-15-model	motif
chr1	2512710	rs10910096	chr1:173611-11353112	1p36.32	C/T	-	upstream	RP3-395M20.9(dist=289)	MS;UC;PSC,AS,CRO,UC,PSO	0	77.41	41.63	0	Roadmap-Histone;HMM-15-model	bQTL
chr1	2513216	rs734999	chr1:173611-11353112	1p36.32	T/C	-	ncRNA_intronic	RP3-395M20.9	MS;UC;PSC,AS,CRO,UC,PSO	6.4	83.27	42.24	2.09	Roadmap-DNAI;Roadmap-Histone;HMM-15-model;Encode-TFBS-blood	motif
chr1	2513632	rs2016175	chr1:173611-11353112	1p36.32	G/C	-	ncRNA_intronic	RP3-395M20.9	MS;UC;PSC,AS,CRO,UC,PSO	0	81.31	40.4	0	Roadmap-Histone;HMM-15-model	bQTL;motif
chr1	2513678	rs2016366	chr1:173611-11353112	1p36.32	T/A	-	ncRNA_intronic	RP3-395M20.9	MS;UC;PSC,AS,CRO,UC,PSO	0	79.65	40.4	0	Roadmap-Histone;HMM-15-model	bQTL;motif
chr1	2514575	rs2094074	chr1:173611-11353112	1p36.32	T/C	-	ncRNA_intronic	RP3-395M20.9	MS;UC;PSC,AS,CRO,UC,PSO	0	75.43	40.94	0	Roadmap-Histone;HMM-15-model	motif
chr1	2524205	rs745368	chr1:173611-11353112	1p36.32	T/C	C	intronic	MMEL1	PSC;CEL;RA;MS	0	62.52	25.17	0	Roadmap-Histone	motif
chr1	2524457	rs745367	chr1:173611-11353112	1p36.32	C/T	T	intronic	MMEL1	PSC;CEL;RA;MS	0	73.92	21.97	0	Roadmap-Histone	motif
chr1	25270251	rs61774732	chr1:21681214-26305114	1p36.11	A/C	C	intronic	RUNX3	PSO	0	36.14	18.31	2.38	Encode-TFBS-blood	motif
chr1	2528682	rs2843402	chr1:173611-11353112	1p36.32	T/C	C	intronic	MMEL1	PSC;CEL;RA;MS	0	16.57	2.95	1.82	Encode-TFBS-blood	motif
chr1	25289734	rs72657048	chr1:21681214-26305114	1p36.11	C/G	G	intronic	RUNX3	AS;CEL;PSO;PSC,AS,CRO,UC,PSO	1.74	88.94	35.18	4.61	Roadmap-DNAI;Roadmap-Histone;Encode-TFBS-blood	motif
chr1	2529097	rs2843403	chr1:173611-11353112	1p36.32	T/C	C	intronic	MMEL1	PSC;CEL;RA;MS	3.2	18.44	1.7	0	Roadmap-DNAI	motif
chr1	25292668	rs7528484	chr1:21681214-26305114	1p36.11	C/T	-	intergenic	RUNX3(dist=1167),RP11-84D1.2(dist=2246)	AS;CEL;PSO;PSC,AS,CRO,UC,PSO	4.77	87.25	40.65	0	Roadmap-DNAI;Roadmap-Histone;HMM-15-model	motif
chr1	25293084	rs7536201	chr1:21681214-26305114	1p36.11	T/C	C	intergenic	RUNX3(dist=1583),RP11-84D1.2(dist=1830)	AS;CEL;PSO;PSC,AS,CRO,UC,PSO	4.96	84.43	38.24	14.96	Roadmap-DNAI;Roadmap-Histone;HMM-15-model;Encode-TFBS-blood	motif
chr1	25293216	rs7414934	chr1:21681214-26305114	1p36.11	A/C	C	intergenic	RUNX3(dist=1715),RP11-84D1.2(dist=1698)	AS;CEL;PSO;PSC,AS,CRO,UC,PSO	8.29	81.1	37.8	51.23	Roadmap-DNAI;Roadmap-Histone;HMM-15-model;Encode-TFBS-blood	motif
chr1	25293237	rs11249213	chr1:21681214-26305114	1p36.11	G/A	A	intergenic	RUNX3(dist=1736),RP11-84D1.2(dist=1677)	AS;CEL;PSO;PSC,AS,CRO,UC,PSO	8.29	81.1	37.8	57.01	Roadmap-DNAI;Roadmap-Histone;HMM-15-model;Encode-TFBS-blood	motif
chr1	25293356	rs4265380	chr1:21681214-26305114	1p36.11	C/T	-	intergenic	RUNX3(dist=1855),RP11-84D1.2(dist=1558)	AS;CEL;PSO;PSC,AS,CRO,UC,PSO	14.57	82.38	37.8	63.37	Roadmap-DNAI;Roadmap-Histone;HMM-15-model;Encode-TFBS-blood	caQTL
chr1	25293829	rs4648889	chr1:21681214-26305114	1p36.11	G/A	A	intergenic	RUNX3(dist=2328),RP11-84D1.2(dist=1085)	AS;CEL;PSO;PSC,AS,CRO,UC,PSO	0	68.59	36.54	0	Roadmap-Histone	motif
chr1	25294195	rs7523328	chr1:21681214-26305114	1p36.11	G/A	A	downstream	RP11-84D1.2(dist=719)	AS;CEL;PSO;PSC,AS,CRO,UC,PSO	0	57.88	32.71	0	Roadmap-Histone	motif
chr1	25294264	rs7523412	chr1:21681214-26305114	1p36.11	G/A	-	downstream	RP11-84D1.2(dist=650)	AS;CEL;PSO;PSC,AS,CRO,UC,PSO	0	50.87	31.06	0	Roadmap-Histone	motif
chr1	25300042	rs10903121	chr1:21681214-26305114	1p36.11	G/A	-	intergenic	RP11-84D1.2(dist=2686),MIR4425(dist=49952)	AS;CEL;PSO;PSC,AS,CRO,UC,PSO	3.01	27.21	7.76	1.85	Roadmap-DNAI;Encode-TFBS-blood	motif
chr1	25305114	rs6600247	chr1:21681214-26305114	1p36.11	T/C	C	intergenic	RP11-84D1.2(dist=7758),MIR4425(dist=44880)	AS;CEL;PSO;PSC,AS,CRO,UC,PSO	0	65.95	35.67	0	Roadmap-Histone	caQTL
chr1	25305157	rs6600248	chr1:21681214-26305114	1p36.11	A/G	G	intergenic	RP11-84D1.2(dist=7801),MIR4425(dist=44837)	AS;CEL;PSO;PSC,AS,CRO,UC,PSO	1.45	65.95	35.67	0	Roadmap-Histone	caQTL
chr1	25305160	rs6600249	chr1:21681214-26305114	1p36.11	T/C	C	intergenic	RP11-84D1.2(dist=7804),MIR4425(dist=44834)	AS;CEL;PSO;PSC,AS,CRO,UC,PSO	1.45	65.95	35.67	0	Roadmap-Histone	motif;caQTL
chr1	25305172	rs6600250	chr1:21681214-26305114	1p36.11	C/T	T	intergenic	RP11-84D1.2(dist=7816),MIR4425(dist=44822)	AS;CEL;PSO;PSC,AS,CRO,UC,PSO	2.92	65.95	35.67	0	Roadmap-DNAI;Roadmap-Histone	motif;caQTL
chr1	25305783	rs11249222	chr1:21681214-26305114	1p36.11	T/G	G	intergenic	RP11-84D1.2(dist=8427),MIR4425(dist=44211)	AS;CEL;PSC,AS,CRO,UC,PSO	0	55.45	31.98	0	Roadmap-Histone	motif
chr1	2540262	rs10797438	chr1:173611-11353112	1p36.32	T/C	-	intronic	MMEL1	PSC;CEL;RA;MS	3.44	6.57	0	0	Roadmap-DNAI	motif
chr1	2562169	rs4648564	chr1:173611-11353112	1p36.32	C/T	T	intronic	MMEL1	PSC;CEL;RA;MS	0	12.25	0	1.96	Encode-TFBS-blood	motif
chr1	2573727	rs4648663	chr1:173611-11353112	1p36.32	A/C	C	intronic	TTC34	MS	0	111.12	44.39	0	Roadmap-Histone;HMM-15-model	motif
chr1	2574078	rs9970196	chr1:173611-11353112	1p36.32	T/C	C	intronic	TTC34	PSC;CEL;RA;MS	14.57	111.12	44.43	12.55	Roadmap-DNAI;Roadmap-Histone;HMM-15-model;Encode-TFBS-blood	motif;hQTL
chr1	2621352	rs28774982	chr1:173611-11353112	1p36.32	C/G	G	intronic	TTC34	PSC;CEL;RA;MS	3.24	8.78	0	0	Roadmap-DNAI	motif
chr1	2622154	rs28499205	chr1:173611-11353112	1p36.32	G/C	C	intronic	TTC34	PSC;CEL;RA;MS	11.3	8.21	0	0	Roadmap-DNAI	motif
chr1	2622461	rs58055515	chr1:173611-11353112	1p36.32	A/C	C	intronic	TTC34	PSC;CEL;RA;MS	1.54	6.79	0	0	Roadmap-DNAI	motif
chr1	2622489	rs56814247	chr1:173611-11353112	1p36.32	A/G	G	intronic	TTC34	PSC;CEL;RA;MS	3.29	6.79	0	0	Roadmap-DNAI	motif
chr1	2626261	rs28707614	chr1:173611-11353112	1p36.32	A/G	G	intronic	TTC34	PSC;CEL;RA;MS	1.48	4.98	0	0	Roadmap-DNAI	motif
chr1	2628326	rs28655771	chr1:173611-11353112	1p36.32	A/G	G	intronic	TTC34	MS	3.01	13.52	0	0	Roadmap-DNAI	motif
chr1	35736853	rs561905	chr1:34908451-39633879	1p34.3	C/T	-	intronic	ZMYM4	SLE,SSc	1.75	54.27	37.94	0	Roadmap-DNAI;Roadmap-Histone;HMM-15-model	motif
chr1	35753492	rs631114	chr1:34908451-39633879	1p34.3	A/C	-	intronic	ZMYM4	SLE,SSc	0	49.29	38.67	0	Roadmap-Histone;HMM-15-model	motif
chr1	35753755	rs488676	chr1:34908451-39633879	1p34.3	T/G	-	intronic	ZMYM4	SLE,SSc	0	53.98	40.09	0	Roadmap-Histone;HMM-15-model	motif
chr1	35861849	rs1188620	chr1:34908451-39633879	1p34.3	C/T	-	intronic	ZMYM4	SLE,SSc	0	17.52	37.63	0	HMM-15-model	motif
chr1	35876321	rs57985804	chr1:34908451-39633879	1p34.3	G/C	-	intronic	ZMYM4	SLE,SSc	0	11.34	37.79	0	HMM-15-model	motif
chr1	35909071	rs7539801	chr1:34908451-39633879	1p34.3	G/A	-	intronic	KIAA0319L	SLE,SSc	0	41.98	38.06	0	HMM-15-model	motif
chr1	35944886	rs7545232	chr1:34908451-39633879	1p34.3	C/T	-	intronic	KIAA0319L	SLE,SSc	0	19.23	38.02	0	HMM-15-model	motif
chr1	35973131	rs11264166	chr1:34908451-39633879	1p34.3	C/T	-	intronic	KIAA0319L	SLE,SSc	1.74	91.34	44.18	0	Roadmap-DNAI;Roadmap-Histone;HMM-15-model	motif
chr1	36000189	rs6425946	chr1:34908451-39633879	1p34.3	G/A	-	intronic	KIAA0319L	SLE,SSc	0	32.62	39.93	0	HMM-15-model	motif
chr1	36006611	rs11264174	chr1:34908451-39633879	1p34.3	C/T	-	intronic	KIAA0319L	SLE,SSc	0	71.64	42.07	0	Roadmap-Histone;HMM-15-model	motif
chr1	36007918	rs6662175	chr1:34908451-39633879	1p34.3	A/G	-	intronic	KIAA0319L	SLE,SSc	0	62.47	41.18	0	Roadmap-Histone;HMM-15-model	motif
chr1	36008113	rs6702503	chr1:34908451-39633879	1p34.3	C/T	-	intronic	KIAA0319L	SLE,SSc	0	63.38	41.18	0	Roadmap-Histone;HMM-15-model	motif
chr1	36021293	rs6702475	chr1:34908451-39633879	1p34.3	A/G	-	intronic	KIAA0319L	SLE,SSc	1.74	90.13	44.51	0	Roadmap-DNAI;Roadmap-Histone;HMM-15-model	motif
chr1	36021738	rs6696836	chr1:34908451-39633879	1p34.3	C/T	-	intronic	KIAA0319L	SLE,SSc	0	99.69	44.96	0	Roadmap-Histone;HMM-15-model	motif
chr1	36040931	rs3944110	chr1:34908451-39633879	1p34.3	G/A	-	ncRNA_intronic	RP4-728D4.2	SLE,SSc	0	45.85	26.75	0	Roadmap-Histone	motif
chr1	38260503	rs2306627	chr1:34908451-39633879	1p34.3	T/C	T	intronic	MANEAL	RA	0	81.25	17.26	0	Roadmap-Histone	motif
chr1	38267253	rs28489009	chr1:34908451-39633879	1p34.3	A/G	A	upstream;downstream	RP11-109P14.9(dist=444);MANEAL(dist=444)	RA	0	8.77	37.75	0	HMM-15-model	motif
chr1	38278579	rs28411352	chr1:34908451-39633879	1p34.3	T/C	T	UTR3	MTF1(ENST00000373036.4:c.*2229A>G)	RA	0	22.92	38.18	0	HMM-15-model	motif
chr1	38285556	rs12726977	chr1:34908451-39633879	1p34.3	A/G	A	intronic	MTF1	RA	0	22.82	38.99	0	HMM-15-model	motif;caQTL
chr1	38285893	rs4653329	chr1:34908451-39633879	1p34.3	T/G	T	intronic	MTF1	RA	4.75	33.45	38.64	0	Roadmap-DNAI;HMM-15-model	motif;caQTL
chr1	38328896	rs72661861	chr1:34908451-39633879	1p34.3	T/A	T	intronic	INPP5B	RA	0	8.17	38.14	0	HMM-15-model	motif
chr1	38332737	rs4652969	chr1:34908451-39633879	1p34.3	G/T	G	intronic	INPP5B	RA	0	20.04	37.84	0	HMM-15-model	motif
chr1	38335152	rs28593140	chr1:34908451-39633879	1p34.3	C/T	C	intronic	INPP5B	RA	0	1.12	37.78	0	HMM-15-model	motif
chr1	38616871	rs883220	chr1:34908451-39633879	1p34.3	A/C	C	intergenic	RP5-884C9.2(dist=45465),RP11-214L19.1(dist=57835)	RA	0	11.54	0	1.28	Encode-TFBS-blood	motif
chr1	38639208	rs7544568	chr1:34908451-39633879	1p34.3	A/G	G	intergenic	RP5-884C9.2(dist=67802),RP11-214L19.1(dist=35498)	RA	6.66	32.51	6.52	25.95	Roadmap-DNAI;Encode-TFBS-blood	motif;caQTL;hQTL
chr1	6268371	rs6680884	chr1:173611-11353112	1p36.31	A/G	A	intronic	RNF207	UC	0	69.54	10.06	0	Roadmap-Histone	motif
chr1	6269768	rs59560709	chr1:173611-11353112	1p36.31	G/T	G	intronic	RNF207	UC	1.74	77.84	20.58	6.84	Roadmap-DNAI;Roadmap-Histone;Encode-TFBS-blood	motif
chr1	6272813	rs2294711	chr1:173611-11353112	1p36.31	T/C	T	intronic	RNF207	UC	3.18	34.91	12.71	5.51	Roadmap-DNAI;Encode-TFBS-blood	motif
chr1	6281377	rs1064721	chr1:173611-11353112	1p36.31	T/C	T	UTR3	ICMT(ENST00000343813.5:c.*3763A>G)	UC	0	8.21	34.88	4.67	Encode-TFBS-blood	motif
chr1	6281792	rs58443742	chr1:173611-11353112	1p36.31	T/C	T	UTR3	ICMT(ENST00000343813.5:c.*3348A>G)	UC	0	10.69	36.5	4.67	Encode-TFBS-blood	motif
chr1	66513674	rs7530150	chr1:65507642-72243479	1p31.3	A/G	A	ncRNA_intronic	RP11-397C12.1	UC	1.74	16	0	0	Roadmap-DNAI	motif
chr1	67392496	rs6666388	chr1:65507642-72243479	1p31.3	C/T	-	intronic	MIER1	IBD;CRO;UC	0	74	43.43	0	Roadmap-Histone;HMM-15-model	motif
chr1	67405192	rs72673707	chr1:65507642-72243479	1p31.3	G/A	-	intronic	MIER1	IBD;CRO;UC	0	67.99	43.27	0	Roadmap-Histone;HMM-15-model	motif
chr1	67408673	rs7555420	chr1:65507642-72243479	1p31.3	C/T	-	intronic	MIER1	IBD;CRO;UC	0	60.98	41.9	0	Roadmap-Histone;HMM-15-model	motif
chr1	67416939	rs72673717	chr1:65507642-72243479	1p31.3	A/G	-	intronic	MIER1	IBD;CRO;UC	0	36.2	37.7	0	HMM-15-model	motif
chr1	67417634	rs7555264	chr1:65507642-72243479	1p31.3	T/C	-	intronic	MIER1	IBD;CRO;UC	0	38.66	37.7	0	HMM-15-model	motif
chr1	67422007	rs72673719	chr1:65507642-72243479	1p31.3	T/G	-	intronic	MIER1	IBD;CRO;UC	0	45.56	38.63	0	Roadmap-Histone;HMM-15-model	motif
chr1	67440796	rs72673727	chr1:65507642-72243479	1p31.3	T/C	-	intronic	MIER1	IBD;CRO;UC	0	49.76	36.97	0	Roadmap-Histone	motif
chr1	67446692	rs188964703	chr1:65507642-72243479	1p31.3	A/T	-	intronic	MIER1	IBD;CRO;UC	1.79	79.47	44.29	0	Roadmap-DNAI;Roadmap-Histone;HMM-15-model	motif
chr1	67446693	rs116214239	chr1:65507642-72243479	1p31.3	A/T	-	intronic	MIER1	IBD;CRO;UC	1.79	79.47	44.29	0	Roadmap-DNAI;Roadmap-Histone;HMM-15-model	motif
chr1	67446694	rs114686654	chr1:65507642-72243479	1p31.3	A/T	-	intronic	MIER1	IBD;CRO;UC	1.79	79.47	44.29	0	Roadmap-DNAI;Roadmap-Histone;HMM-15-model	motif
chr1	67446696	rs115064659	chr1:65507642-72243479	1p31.3	G/T	-	intronic	MIER1	IBD;CRO;UC	1.79	79.47	44.29	0	Roadmap-DNAI;Roadmap-Histone;HMM-15-model	motif
chr1	67456801	rs77439595	chr1:65507642-72243479	1p31.3	T/C	-	intergenic	MIER1(dist=2499),SLC35D1(dist=8214)	IBD;CRO;UC	0	21.39	38.03	0	HMM-15-model	motif
chr1	67482550	rs72673758	chr1:65507642-72243479	1p31.3	G/A	-	intronic	SLC35D1	IBD;CRO;UC	0	11.65	38.16	0	HMM-15-model	motif
chr1	67508832	rs113843670	chr1:65507642-72243479	1p31.3	A/G	-	intronic	SLC35D1	IBD;CRO;UC	0	5.97	37.84	0	HMM-15-model	motif
chr1	67510958	rs72673788	chr1:65507642-72243479	1p31.3	C/G	-	intronic	SLC35D1	IBD;CRO	0	44.91	38.15	0	Roadmap-Histone;HMM-15-model	bQTL;motif
chr1	67519435	rs145865907	chr1:65507642-72243479	1p31.3	A/C	-	intronic	SLC35D1	CRO	11.3	97.43	46.37	16.02	Roadmap-DNAI;Roadmap-Histone;HMM-15-model;Encode-TFBS-blood	motif
chr1	67578081	rs11807573	chr1:65507642-72243479	1p31.3	T/A	-	intronic	C1orf141	CRO	1.65	14.44	5.16	4.49	Roadmap-DNAI;Encode-TFBS-blood	motif
chr1	67600686	rs12044149	chr1:65507642-72243479	1p31.3	T/G	-	intronic	C1orf141	IBD;CRO	6.28	83.21	33.07	0	Roadmap-DNAI;Roadmap-Histone	caQTL
chr1	67601132	rs11209003	chr1:65507642-72243479	1p31.3	T/G	-	intronic	C1orf141	IBD;CRO	1.45	46.7	12.54	0	Roadmap-Histone	motif
chr1	67609347	rs963427	chr1:65507642-72243479	1p31.3	G/A	-	intronic	C1orf141	IBD;CRO	0	60.76	29.38	0	Roadmap-Histone	motif
chr1	67612216	rs6588246	chr1:65507642-72243479	1p31.3	T/C	-	intronic	C1orf141	CRO	0	46.16	26.83	0	Roadmap-Histone	motif
chr1	67625309	rs10889661	chr1:65507642-72243479	1p31.3	A/T	-	intronic	C1orf141	IBD;CRO	1.74	19.18	4.06	0	Roadmap-DNAI	motif
chr1	67631333	rs6683039	chr1:65507642-72243479	1p31.3	C/T	-	intronic	C1orf141	CRO	0	46.19	12.16	1.88	Roadmap-Histone;Encode-TFBS-blood	motif
chr1	67631423	rs11465753	chr1:65507642-72243479	1p31.3	C/T	-	intronic	C1orf141	IBD;CRO	0	46.21	9.94	3.9	Roadmap-Histone;Encode-TFBS-blood	motif
chr1	67631431	rs11465754	chr1:65507642-72243479	1p31.3	G/A	-	intronic	C1orf141	IBD;CRO	0	46.21	9.94	3.9	Roadmap-Histone;Encode-TFBS-blood	motif
chr1	67631706	rs6683455	chr1:65507642-72243479	1p31.3	C/T	T	intronic	C1orf141	IBD	0	48.6	9.77	1.96	Roadmap-Histone;Encode-TFBS-blood	motif
chr1	67634591	rs2015501	chr1:65507642-72243479	1p31.3	T/C	-	intronic	C1orf141,IL23R	CRO	0	46.32	11.96	0	Roadmap-Histone	motif
chr1	67635490	rs11209009	chr1:65507642-72243479	1p31.3	C/T	-	intronic	C1orf141,IL23R	AS;IBD;CRO;UC	0	54.92	24.69	6.98	Roadmap-Histone;Encode-TFBS-blood	motif
chr1	67635950	rs2295359	chr1:65507642-72243479	1p31.3	A/G	-	intronic	C1orf141,IL23R	IBD;CRO	0	60.75	29.35	0	Roadmap-Histone	motif
chr1	67636900	rs1358748	chr1:65507642-72243479	1p31.3	A/G	-	intronic	C1orf141,IL23R	IBD;CRO	3.24	81.67	32.91	1.88	Roadmap-DNAI;Roadmap-Histone;Encode-TFBS-blood	bQTL;motif
chr1	67637270	rs1358749	chr1:65507642-72243479	1p31.3	A/G	G	intronic	C1orf141,IL23R	IBD	3.49	80.18	34.36	6.38	Roadmap-DNAI;Roadmap-Histone;Encode-TFBS-blood	motif
chr1	67638004	rs4655686	chr1:65507642-72243479	1p31.3	A/T	-	intronic	C1orf141,IL23R	IBD;CRO	3.54	73.68	28.04	25.8	Roadmap-DNAI;Roadmap-Histone;Encode-TFBS-blood	motif
chr1	67638291	rs6671221	chr1:65507642-72243479	1p31.3	T/C	-	intronic	C1orf141,IL23R	CRO	0	65.4	28.04	0	Roadmap-Histone	motif
chr1	67655895	rs6664119	chr1:65507642-72243479	1p31.3	C/T	-	intronic	C1orf141,IL23R	CRO	1.74	43.16	13.37	8.81	Roadmap-DNAI;Encode-TFBS-blood	caQTL;hQTL
chr1	67655954	rs6688383	chr1:65507642-72243479	1p31.3	G/A	-	intronic	C1orf141,IL23R	IBD;CRO	1.74	43.16	13.37	8.81	Roadmap-DNAI;Encode-TFBS-blood	motif;caQTL
chr1	67661041	rs6656929	chr1:65507642-72243479	1p31.3	T/A	-	intronic	C1orf141,IL23R	IBD;CRO	0	60.96	29.74	0	Roadmap-Histone	bQTL;motif
chr1	67693022	rs11209025	chr1:65507642-72243479	1p31.3	G/A	-	intronic	C1orf141,IL23R	AS;IBD;CRO;UC	1.75	15.88	1.7	0	Roadmap-DNAI	motif
chr1	67699915	rs79755370	chr1:65507642-72243479	1p31.3	A/C	-	intronic	IL23R	PSO;IBD;AS;CRO;UC;PSC,AS,CRO,UC,PSO	13.03	22.65	0	8.72	Roadmap-DNAI;Encode-TFBS-blood	motif
chr1	67728018	rs12567232	chr1:65507642-72243479	1p31.3	A/G	-	intergenic	IL23R(dist=2356),RNU4ATAC4P(dist=5266)	PSO;IBD;AS;CRO;UC;PSC,AS,CRO,UC,PSO	0	56.63	31.18	0	Roadmap-Histone	motif;caQTL
chr1	67730055	rs6669582	chr1:65507642-72243479	1p31.3	G/A	-	intergenic	IL23R(dist=4393),RNU4ATAC4P(dist=3229)	IBD;CRO;UC	0	67.41	32.34	0	Roadmap-Histone	motif
chr1	67730628	rs10789230	chr1:65507642-72243479	1p31.3	T/G	-	intergenic	IL23R(dist=4966),RNU4ATAC4P(dist=2656)	PSO;IBD;CRO;UC;PSC,AS,CRO,UC,PSO	1.45	87.99	38.6	0	Roadmap-Histone;HMM-15-model	motif
chr1	67731368	rs7547569	chr1:65507642-72243479	1p31.3	C/T	-	intergenic	IL23R(dist=5706),RNU4ATAC4P(dist=1916)	PSO;IBD;AS;CRO;UC;PSC,AS,CRO,UC,PSO	0	67.59	17.67	0	Roadmap-Histone	motif
chr1	67740403	rs6677188	chr1:65507642-72243479	1p31.3	A/T	-	intergenic	RNU4ATAC4P(dist=6994),IL12RB2(dist=32644)	CRO	3.49	38.17	10.98	20.12	Roadmap-DNAI;Encode-TFBS-blood	motif;bQTL;caQTL;hQTL
chr1	67752088	rs10889679	chr1:65507642-72243479	1p31.3	C/G	-	intergenic	RNU4ATAC4P(dist=18679),IL12RB2(dist=20959)	IBD;CRO;UC	3.49	33.75	1.62	13.12	Roadmap-DNAI;Encode-TFBS-blood	motif
chr1	67798327	rs4655698	chr1:65507642-72243479	1p31.3	T/G	-	intronic	IL12RB2	IBD;PBC	0	49.14	26.45	0	Roadmap-Histone	motif
chr1	67799170	rs10889681	chr1:65507642-72243479	1p31.3	T/C	-	intronic	IL12RB2	IBD;PBC	5.28	70.57	33.3	10.38	Roadmap-DNAI;Roadmap-Histone;Encode-TFBS-blood	bQTL
chr1	67800018	rs6693065	chr1:65507642-72243479	1p31.3	G/A	A	intronic	IL12RB2	PBC	1.75	47.14	28.34	0	Roadmap-DNAI;Roadmap-Histone	motif
chr1	67801231	rs4655702	chr1:65507642-72243479	1p31.3	T/G	-	intronic	IL12RB2	PBC	1.74	45.88	29.12	6.64	Roadmap-DNAI;Roadmap-Histone;Encode-TFBS-blood	caQTL
chr1	67802371	rs6659932	chr1:65507642-72243479	1p31.3	A/C	-	intronic	IL12RB2	IBD;PBC	0	86.64	35.76	0	Roadmap-Histone	motif
chr1	67806454	rs3790564	chr1:65507642-72243479	1p31.3	T/G	-	intronic	IL12RB2	SLE;PBC	0	50.21	32.11	0	Roadmap-Histone	motif
chr1	67808441	rs12127676	chr1:65507642-72243479	1p31.3	C/T	-	intronic	IL12RB2	PBC	1.74	35.05	20.71	7.58	Roadmap-DNAI;Encode-TFBS-blood	motif
chr1	67825399	rs6702599	chr1:65507642-72243479	1p31.3	A/C	-	intronic	IL12RB2	IBD;PBC	1.75	10.4	9.1	0	Roadmap-DNAI	motif
chr1	67882684	rs72678564	chr1:65507642-72243479	1p31.3	T/C	-	intronic	SERBP1	PBC	0	50.73	40.15	7.05	Roadmap-Histone;HMM-15-model;Encode-TFBS-blood	bQTL;motif
chr1	67896672	rs3762314	chr1:65507642-72243479	1p31.3	C/T	-	upstream	SERBP1(dist=574)	IBD;PBC	14.57	96.86	45.22	66.96	Roadmap-DNAI;Roadmap-Histone;HMM-15-model;Encode-TFBS-blood	motif
chr1	67906853	rs12759271	chr1:65507642-72243479	1p31.3	G/T	-	intergenic	SERBP1(dist=10755),RP4-763G1.2(dist=88460)	IBD;PBC	1.45	44.56	10.35	0	Roadmap-Histone	motif
chr1	71202936	rs2782782	chr1:65507642-72243479	1p31.1	T/C	T	ncRNA_intronic	RP5-952N6.1	UC	0	1.12	0	1.25	Encode-TFBS-blood	motif
chr1	7834026	rs2071987	chr1:173611-11353112	1p36.23	A/G	-	intronic	VAMP3	CRO	0	55.95	37.51	0	Roadmap-Histone	motif
chr1	7844443	rs2797687	chr1:173611-11353112	1p36.23	T/G	-	intronic	PER3	CRO	4.85	92.6	42.53	4.16	Roadmap-DNAI;Roadmap-Histone;HMM-15-model;Encode-TFBS-blood	motif
chr1	7844444	rs2794664	chr1:173611-11353112	1p36.23	A/C	-	intronic	PER3	CRO	4.85	92.6	42.53	4.16	Roadmap-DNAI;Roadmap-Histone;HMM-15-model;Encode-TFBS-blood	motif
chr1	7960408	rs227161	chr1:173611-11353112	1p36.23	T/A	T	intergenic	UTS2(dist=46836),TNFRSF9(dist=19499)	RA	0	46.45	12.02	0	Roadmap-Histone	motif
chr1	8021740	rs17523802	chr1:173611-11353112	1p36.23	A/G	-	UTR5	PARK7(ENST00000338639.5:c.-1106A>G)	IBD;CRO;UC;PSC,AS,CRO,UC,PSO	14.57	103.04	46.37	114.99	Roadmap-DNAI;Roadmap-Histone;HMM-15-model;Encode-TFBS-blood	motif
chr1	8022197	rs3766606	chr1:173611-11353112	1p36.23	T/G	-	intronic	PARK7	IBD;CRO;UC;PSC,AS,CRO,UC,PSO	14.57	106.15	45.73	23.74	Roadmap-DNAI;Roadmap-Histone;HMM-15-model;Encode-TFBS-blood	motif
chr1	8023586	rs34157438	chr1:173611-11353112	1p36.23	T/C	-	intronic	PARK7	IBD;CRO;UC;PSC,AS,CRO,UC,PSO	0	73.84	42.36	0	Roadmap-Histone;HMM-15-model	motif
chr1	8025275	rs7517357	chr1:173611-11353112	1p36.23	T/C	-	intronic	PARK7	IBD;CRO;UC;PSC,AS,CRO,UC,PSO	0	73.72	42.79	0	Roadmap-Histone;HMM-15-model	motif
chr1	8033837	rs12563704	chr1:173611-11353112	1p36.23	A/G	-	intronic	PARK7	IBD;CRO;UC;PSC,AS,CRO,UC,PSO	0	21.74	38.23	0	HMM-15-model	motif
chr1	8042402	rs161800	chr1:173611-11353112	1p36.23	T/A	-	intronic	PARK7	IBD;CRO;UC;PSC,AS,CRO,UC,PSO	6.63	46.45	45.07	11.28	Roadmap-DNAI;Roadmap-Histone;HMM-15-model;Encode-TFBS-blood	motif
chr1	8042826	rs161802	chr1:173611-11353112	1p36.23	T/G	-	intronic	PARK7	IBD;CRO;UC;PSC,AS,CRO,UC,PSO	3.44	61.2	41.22	3.51	Roadmap-DNAI;Roadmap-Histone;HMM-15-model;Encode-TFBS-blood	motif
chr1	8046672	rs12727642	chr1:173611-11353112	1p36.23	A/C	-	intergenic	PARK7(dist=1107),ERRFI1(dist=17792)	IBD;CRO;UC;PSC,AS,CRO,UC,PSO	0	12.2	37.43	2.29	Encode-TFBS-blood	motif
chr1	8084355	rs28624	chr1:173611-11353112	1p36.23	C/A	-	intronic	ERRFI1	IBD;CRO;UC;PSC,AS,CRO,UC,PSO	1.73	20.17	0	0	Roadmap-DNAI	motif
chr1	8173369	rs7524424	chr1:173611-11353112	1p36.23	C/T	-	ncRNA_intronic	RP11-431K24.1	IBD;UC	0	51.92	20.01	0	Roadmap-Histone	motif
chr1	8173672	rs4405150	chr1:173611-11353112	1p36.23	T/C	-	ncRNA_intronic	RP11-431K24.1	IBD;UC	0	54.34	17.68	0	Roadmap-Histone	motif
chr1	8272231	rs11121131	chr1:173611-11353112	1p36.23	A/G	A	ncRNA_intronic	RP11-431K24.3	PSO	4.46	69.34	8.3	0	Roadmap-DNAI;Roadmap-Histone	motif
chr1	8278116	rs2085260	chr1:173611-11353112	1p36.23	A/G	A	downstream	RP11-431K24.4(dist=134)	PSO	0	68.58	2.85	0	Roadmap-Histone	motif
chr1	8476428	rs159960	chr1:173611-11353112	1p36.23	A/G	A	intronic	RERE	VIT	0	55.66	41.47	0	Roadmap-Histone;HMM-15-model	motif
chr1	8482078	rs301806	chr1:173611-11353112	1p36.23	C/T	C	intronic	RERE	VIT	0	107.26	42.96	0	Roadmap-Histone;HMM-15-model	motif;hQTL
chr1	8484823	rs301807	chr1:173611-11353112	1p36.23	A/G	A	ncRNA_intronic	RP5-1115A15.1	VIT	14.57	111.12	44.99	15.08	Roadmap-DNAI;Roadmap-Histone;HMM-15-model;Encode-TFBS-blood	dsQTL;motif;caQTL
chr1	8489302	rs301799	chr1:173611-11353112	1p36.23	C/T	C	ncRNA_intronic	RP5-1115A15.1	VIT	0	77.42	44.26	0	Roadmap-Histone;HMM-15-model	motif
chr1	8526142	rs4908760	chr1:173611-11353112	1p36.23	G/A	G	intronic	RERE	VIT	1.65	43.39	34.42	0	Roadmap-DNAI	motif
chr1	8537058	rs1024197	chr1:173611-11353112	1p36.23	C/G	C	intronic	RERE	VIT	0	50.84	34.96	0	Roadmap-Histone	motif
chr1	8537289	rs1884352	chr1:173611-11353112	1p36.23	G/A	G	intronic	RERE	VIT	1.74	57.28	35.65	2.17	Roadmap-DNAI;Roadmap-Histone;Encode-TFBS-blood	motif;caQTL
chr1	8552804	rs6677736	chr1:173611-11353112	1p36.23	A/T	A	intronic	RERE	VIT	0	46.11	38.46	0	Roadmap-Histone;HMM-15-model	motif
chr1	8556545	rs7527389	chr1:173611-11353112	1p36.23	A/G	A	intronic	RERE	VIT	3.53	61.12	39.64	0	Roadmap-DNAI;Roadmap-Histone;HMM-15-model	motif;hQTL
chr1	8569871	rs10864356	chr1:173611-11353112	1p36.23	A/T	A	intronic	RERE	VIT	0	86.73	44.46	1.93	Roadmap-Histone;HMM-15-model;Encode-TFBS-blood	bQTL
chr1	8569906	rs11121194	chr1:173611-11353112	1p36.23	C/T	C	intronic	RERE	VIT	0	88.2	44.46	0	Roadmap-Histone;HMM-15-model	motif
chr1	85729820	rs35486093	chr1:84716807-86915183	1p22.3	G/A	-	upstream	Y_RNA(dist=159)	MS	0	25.09	38.25	0	HMM-15-model	motif
chr1	8574118	rs6668508	chr1:173611-11353112	1p36.23	C/T	C	intronic	RERE	VIT	0	25.16	37.7	0	HMM-15-model	motif
chr1	85741734	rs12068788	chr1:84716807-86915183	1p22.3	T/A	-	intronic	BCL10	MS	13.13	109.53	44.46	35.02	Roadmap-DNAI;Roadmap-Histone;HMM-15-model;Encode-TFBS-blood	motif
chr1	85741968	rs12562182	chr1:84716807-86915183	1p22.3	C/G	-	intronic	BCL10	MS	14.57	103.57	46.08	34.66	Roadmap-DNAI;Roadmap-Histone;HMM-15-model;Encode-TFBS-blood	motif
chr1	85742157	rs1060843	chr1:84716807-86915183	1p22.3	C/G	-	UTR5	BCL10(ENST00000370580.1:c.-122G>C)	MS	14.57	101.96	46.08	58.35	Roadmap-DNAI;Roadmap-Histone;HMM-15-model;Encode-TFBS-blood	motif
chr1	85742860	rs11161582	chr1:84716807-86915183	1p22.3	A/T	-	ncRNA_intronic	RP11-131L23.1	MS	9.85	105.7	43.64	0	Roadmap-DNAI;Roadmap-Histone;HMM-15-model	motif
chr1	85742861	rs11161583	chr1:84716807-86915183	1p22.3	A/C	-	ncRNA_intronic	RP11-131L23.1	MS	9.85	105.7	43.64	0	Roadmap-DNAI;Roadmap-Histone;HMM-15-model	motif
chr1	85744582	rs9887879	chr1:84716807-86915183	1p22.3	G/T	-	ncRNA_intronic	RP11-131L23.1	MS	6.2	63.39	29.22	4.14	Roadmap-DNAI;Roadmap-Histone;Encode-TFBS-blood	motif
chr1	8574972	rs6577491	chr1:173611-11353112	1p36.23	G/T	G	intronic	RERE	VIT	0	34.42	37.82	0	HMM-15-model	motif
chr1	8575064	rs6577492	chr1:173611-11353112	1p36.23	C/A	C	intronic	RERE	VIT	0	37.64	39.26	0	HMM-15-model	motif
chr1	85763899	rs2030075	chr1:84716807-86915183	1p22.3	T/C	-	ncRNA_intronic	RP11-131L23.1	MS	8.37	78.19	29.29	19.25	Roadmap-DNAI;Roadmap-Histone;Encode-TFBS-blood	caQTL
chr1	8576925	rs6577494	chr1:173611-11353112	1p36.23	C/T	C	intronic	RERE	VIT	0	83.39	43.37	14.22	Roadmap-Histone;HMM-15-model;Encode-TFBS-blood	bQTL;motif
chr1	8581253	rs71509050	chr1:173611-11353112	1p36.23	G/A	G	intronic	RERE	VIT	0	63.53	41.82	0	Roadmap-Histone;HMM-15-model	motif
chr1	8581256	rs77896876	chr1:173611-11353112	1p36.23	C/G	C	intronic	RERE	VIT	0	63.53	41.82	0	Roadmap-Histone;HMM-15-model	motif
chr1	8581257	rs147119889	chr1:173611-11353112	1p36.23	T/A	T	intronic	RERE	VIT	0	63.53	41.82	0	Roadmap-Histone;HMM-15-model	motif
chr1	8581258	rs150257084	chr1:173611-11353112	1p36.23	C/A	C	intronic	RERE	VIT	0	63.53	41.82	0	Roadmap-Histone;HMM-15-model	motif
chr1	8583723	rs58440383	chr1:173611-11353112	1p36.23	C/A	C	intronic	RERE	VIT	0	108.48	44.27	0	Roadmap-Histone;HMM-15-model	motif
chr1	8615577	rs6577502	chr1:173611-11353112	1p36.23	T/C	T	intronic	RERE	VIT	0	53.56	27.88	2.17	Roadmap-Histone;Encode-TFBS-blood	motif
chr1	8632791	rs11121201	chr1:173611-11353112	1p36.23	A/T	A	intronic	RERE	VIT	0	49.46	10.66	1.54	Roadmap-Histone;Encode-TFBS-blood	motif
chr1	8663821	rs12136766	chr1:173611-11353112	1p36.23	G/A	G	intronic	RERE	VIT	0	91.79	43.19	0	Roadmap-Histone;HMM-15-model	motif
chr1	8686862	rs11121209	chr1:173611-11353112	1p36.23	G/A	G	intronic	RERE	VIT	0	47.68	23.51	0	Roadmap-Histone	bQTL
chr1	8691879	rs6674832	chr1:173611-11353112	1p36.23	T/C	T	intronic	RERE	VIT	0	47.04	22.54	0	Roadmap-Histone	motif
chr1	8704059	rs2401138	chr1:173611-11353112	1p36.23	G/C	G	intronic	RERE	VIT	1.74	35.2	18.63	2.17	Roadmap-DNAI;Encode-TFBS-blood	motif
chr1	8712743	rs6577514	chr1:173611-11353112	1p36.23	T/G	T	intronic	RERE	VIT	3.49	69.57	33.72	1.85	Roadmap-DNAI;Roadmap-Histone;Encode-TFBS-blood	motif;caQTL;hQTL
chr1	8714202	rs6577515	chr1:173611-11353112	1p36.23	G/C	G	intronic	RERE	VIT	1.65	25.69	32.76	7.65	Roadmap-DNAI;Encode-TFBS-blood	motif;hQTL
chr1	8714342	rs6577516	chr1:173611-11353112	1p36.23	G/A	G	intronic	RERE	VIT	0	25.46	32.76	1.82	Encode-TFBS-blood	motif
chr1	8725993	rs11121212	chr1:173611-11353112	1p36.23	C/T	C	intronic	RERE	VIT	1.74	63.37	37.95	0	Roadmap-DNAI;Roadmap-Histone;HMM-15-model	bQTL;motif
chr1	92939959	rs58394161	chr1:91679771-94303603	1p22.1	C/T	-	downstream	GFI1(dist=360)	MS	6.82	85.88	38.83	20.93	Roadmap-DNAI;Roadmap-Histone;HMM-15-model;Encode-TFBS-blood	bQTL;motif
chr1	92940411	rs41313373	chr1:91679771-94303603	1p22.1	T/C	-	UTR3	GFI1(ENST00000370332.1:c.*1175A>G,ENST00000427103.1:c.*1175A>G,ENST00000294702.5:c.*1175A>G)	MS	0	85.86	38.69	0	Roadmap-Histone;HMM-15-model	motif
chr1	92945507	rs11164601	chr1:91679771-94303603	1p22.1	T/C	-	intronic	GFI1	MS	0	46.83	36.03	0	Roadmap-Histone	motif
chr1	92947138	rs11164607	chr1:91679771-94303603	1p22.1	A/C	-	intronic	GFI1	MS	0	55.12	34.4	0	Roadmap-Histone	motif
chr1	92947427	rs11164608	chr1:91679771-94303603	1p22.1	C/T	-	intronic	GFI1	MS	0	83.09	36.6	0	Roadmap-Histone	motif
chr1	92950937	rs4565725	chr1:91679771-94303603	1p22.1	A/G	-	intronic	GFI1	MS	10.11	107.92	40.66	4.48	Roadmap-DNAI;Roadmap-Histone;HMM-15-model;Encode-TFBS-blood	motif
chr1	92951210	rs6689470	chr1:91679771-94303603	1p22.1	A/G	A	intronic	GFI1	MS	8.17	107.92	42.59	20.41	Roadmap-DNAI;Roadmap-Histone;HMM-15-model;Encode-TFBS-blood	motif
chr1	92953855	rs1359490	chr1:91679771-94303603	1p22.1	C/T	-	intergenic	GFI1(dist=1422),EVI5(dist=20398)	MS	0	75.83	21.75	0	Roadmap-Histone	motif;hQTL
chr1	92961332	rs1325434	chr1:91679771-94303603	1p22.1	T/C	-	intergenic	GFI1(dist=8899),EVI5(dist=12921)	MS	1.79	51.06	25.9	0	Roadmap-DNAI;Roadmap-Histone	motif
chr1	92961410	rs912796	chr1:91679771-94303603	1p22.1	C/T	-	intergenic	GFI1(dist=8977),EVI5(dist=12843)	MS	3.53	50.92	21.52	1.88	Roadmap-DNAI;Roadmap-Histone;Encode-TFBS-blood	motif
chr1	92975244	rs1059268	chr1:91679771-94303603	1p22.1	T/A	-	UTR3	EVI5(ENST00000370331.1:c.*3969A>T,ENST00000540033.1:c.*3935A>T)	MS	0	18.72	4.43	2.17	Encode-TFBS-blood	motif
chr1	92975262	rs1059267	chr1:91679771-94303603	1p22.1	C/A	-	UTR3	EVI5(ENST00000370331.1:c.*3951G>T,ENST00000540033.1:c.*3917G>T)	MS	0	18.72	4.43	3.99	Encode-TFBS-blood	motif
chr1	92975464	rs41286801	chr1:91679771-94303603	1p22.1	T/C	-	UTR3	EVI5(ENST00000370331.1:c.*3749A>G,ENST00000540033.1:c.*3715A>G)	MS	0	15.19	4.43	3.99	Encode-TFBS-blood	motif
chr1	92975493	rs4970700	chr1:91679771-94303603	1p22.1	A/G	-	UTR3	EVI5(ENST00000370331.1:c.*3720T>C,ENST00000540033.1:c.*3686T>C)	MS	0	15.14	4.43	2.17	Encode-TFBS-blood	motif
chr1	93009313	rs11804321	chr1:91679771-94303603	1p22.1	C/T	-	intronic	EVI5	MS	0	48.78	14.73	0	Roadmap-Histone	motif
chr1	93205514	rs35241270	chr1:91679771-94303603	1p22.1	T/C	-	intronic	EVI5	MS	1.65	21.75	7.84	1.82	Roadmap-DNAI;Encode-TFBS-blood	motif
chr1	93249039	rs11164811	chr1:91679771-94303603	1p22.1	T/A	-	intronic	EVI5	MS	0	51.85	16.66	0	Roadmap-Histone	motif
chr1	93297180	rs34244251	chr1:91679771-94303603	1p22.1	A/G	-	upstream	RPL5(dist=402)	MS	1.45	96.12	33.98	1.7	Roadmap-Histone;Encode-TFBS-blood	motif
chr1	93305371	rs11586570	chr1:91679771-94303603	1p22.1	C/A	-	intronic	RPL5	MS	1.74	71.85	44.16	0	Roadmap-DNAI;Roadmap-Histone;HMM-15-model	motif
chr1	93312142	rs12746956	chr1:91679771-94303603	1p22.1	G/A	-	intronic	FAM69A	MS	0	32.41	37.92	0	HMM-15-model	motif
chr1	93312592	rs12062315	chr1:91679771-94303603	1p22.1	T/C	-	intronic	FAM69A	MS	0	31.36	38.04	0	HMM-15-model	motif
chr1	93425165	rs12738654	chr1:91679771-94303603	1p22.1	T/C	-	intronic	FAM69A	MS	0	63.75	36.6	0	Roadmap-Histone	motif
chr1	93425460	rs369053723	chr1:91679771-94303603	1p22.1	T/C	-	intronic	FAM69A	MS	0	73.75	36.4	0	Roadmap-Histone	motif
chr1	93426874	rs116489989	chr1:91679771-94303603	1p22.1	T/G	-	intronic	FAM69A	MS	14.57	90.88	46.1	18.09	Roadmap-DNAI;Roadmap-Histone;HMM-15-model;Encode-TFBS-blood	motif
chr1	93427662	rs34041593	chr1:91679771-94303603	1p22.1	A/C	-	upstream	FAM69A(dist=605)	MS	11.56	106.03	41.25	12.97	Roadmap-DNAI;Roadmap-Histone;HMM-15-model;Encode-TFBS-blood	motif
chr1	93431324	rs34098754	chr1:91679771-94303603	1p22.1	A/G	-	intergenic	FAM69A(dist=4267),RNU6-970P(dist=3837)	MS	0	58.75	37.46	0	Roadmap-Histone	motif
chr2	100681449	rs2309748	chr2:99640432-105065300	2q11.2	T/A	A	intronic	AFF3	RA	0	40.19	21.1	2.05	Encode-TFBS-blood	motif
chr2	100730111	rs6749757	chr2:99640432-105065300	2q11.2	A/C	C	intronic	AFF3	RA	0	72.22	38.1	1.88	Roadmap-Histone;HMM-15-model;Encode-TFBS-blood	motif
chr2	100756009	rs13032454	chr2:99640432-105065300	2q11.2	C/T	T	intronic	AFF3	RA	0	62.94	33.01	0	Roadmap-Histone	motif
chr2	100757280	rs4851252	chr2:99640432-105065300	2q11.2	T/C	C	intronic	AFF3	RA	9.29	94.96	34.57	5.75	Roadmap-DNAI;Roadmap-Histone;Encode-TFBS-blood	caQTL
chr2	100758137	rs11123809	chr2:99640432-105065300	2q11.2	T/C	C	intronic	AFF3	RA	0	89.68	36.89	0	Roadmap-Histone	motif
chr2	100759078	rs13003982	chr2:99640432-105065300	2q11.2	C/T	T	upstream	AFF3(dist=41)	RA	14.57	104.02	44.72	115.18	Roadmap-DNAI;Roadmap-Histone;HMM-15-model;Encode-TFBS-blood	motif;bQTL;caQTL
chr2	100759285	rs11123810	chr2:99640432-105065300	2q11.2	C/T	T	upstream	AFF3(dist=248)	RA	6.57	90.5	39.47	34.52	Roadmap-DNAI;Roadmap-Histone;HMM-15-model;Encode-TFBS-blood	motif;bQTL;caQTL
chr2	100759457	rs11681966	chr2:99640432-105065300	2q11.2	A/C	C	upstream	AFF3(dist=420)	RA	1.65	85.07	36.24	0	Roadmap-DNAI;Roadmap-Histone	motif
chr2	100759476	rs6743875	chr2:99640432-105065300	2q11.2	T/C	-	upstream	AFF3(dist=439)	RA	1.65	83.68	36.24	0	Roadmap-DNAI;Roadmap-Histone	motif
chr2	100759477	rs11692867	chr2:99640432-105065300	2q11.2	A/G	G	upstream	AFF3(dist=440)	RA	1.65	83.68	36.24	0	Roadmap-DNAI;Roadmap-Histone	motif
chr2	100761105	rs12712065	chr2:99640432-105065300	2q11.2	C/G	-	intergenic	AFF3(dist=2068),AC104782.3(dist=63611)	RA	1.65	20.82	13.7	0	Roadmap-DNAI	caQTL
chr2	100761148	rs12987209	chr2:99640432-105065300	2q11.2	T/C	C	intergenic	AFF3(dist=2111),AC104782.3(dist=63568)	RA	1.65	20.82	13.7	0	Roadmap-DNAI	motif;caQTL
chr2	100761156	rs12987212	chr2:99640432-105065300	2q11.2	T/C	C	intergenic	AFF3(dist=2119),AC104782.3(dist=63560)	RA	1.65	20.82	13.7	0	Roadmap-DNAI	motif;caQTL
chr2	100801198	rs11677053	chr2:99640432-105065300	2q11.2	C/T	T	intergenic	AFF3(dist=42161),AC104782.3(dist=23518)	RA	3.01	26.78	6.15	0	Roadmap-DNAI	caQTL
chr2	102651670	rs4851533	chr2:99640432-105065300	2q11.2	G/A	-	intergenic	IL1R2(dist=6664),IL1R1(dist=35166)	IBD;CRO;UC	0	53.64	12.99	0	Roadmap-Histone	motif
chr2	102667062	rs7587167	chr2:99640432-105065300	2q11.2	G/A	-	intergenic	IL1R2(dist=22056),IL1R1(dist=19774)	IBD	0	45.44	5.84	0	Roadmap-Histone	motif
chr2	102674440	rs11685537	chr2:99640432-105065300	2q11.2	T/C	-	intergenic	IL1R2(dist=29434),IL1R1(dist=12396)	IBD	1.74	23.41	8.31	10.77	Roadmap-DNAI;Encode-TFBS-blood	motif
chr2	102674501	rs11689480	chr2:99640432-105065300	2q11.2	G/A	-	intergenic	IL1R2(dist=29495),IL1R1(dist=12335)	IBD	1.74	21.72	8.31	8.64	Roadmap-DNAI;Encode-TFBS-blood	motif
chr2	102679374	rs12622128	chr2:99640432-105065300	2q11.2	T/A	-	intergenic	IL1R2(dist=34368),IL1R1(dist=7462)	IBD	0	50.89	15.5	0	Roadmap-Histone	motif
chr2	102744338	rs13392285	chr2:99640432-105065300	2q12.1	A/C	-	intronic	IL1R1	PSC,AS,CRO,UC,PSO	1.48	32.94	9.38	0	Roadmap-DNAI	motif
chr2	102757952	rs35743441	chr2:99640432-105065300	2q12.1	A/T	-	intronic	IL1R1	PSC,AS,CRO,UC,PSO	1.54	36.32	15.52	0	Roadmap-DNAI	motif
chr2	102918601	rs2110660	chr2:99640432-105065300	2q12.1	G/C	-	intergenic	IL1RL2(dist=62139),IL1RL1(dist=9361)	IBD;CRO	12.92	69.46	38.7	26.35	Roadmap-DNAI;Roadmap-Histone;HMM-15-model;Encode-TFBS-blood	caQTL
chr2	102921783	rs10179654	chr2:99640432-105065300	2q12.1	G/T	-	intergenic	IL1RL2(dist=65321),IL1RL1(dist=6179)	IBD;CRO	2.9	51.26	15.91	0	Roadmap-DNAI;Roadmap-Histone	motif
chr2	102941561	rs11123921	chr2:99640432-105065300	2q12.1	G/C	-	intronic	IL1RL1	IBD;CRO	3.54	0	0	0	Roadmap-DNAI	motif
chr2	102954213	rs72823646	chr2:99640432-105065300	2q12.1	A/G	G	intronic	IL1RL1	IGE	0	27.55	7.2	3.05	Encode-TFBS-blood	motif
chr2	102954653	rs13431828	chr2:99640432-105065300	2q12.1	T/C	C	UTR5	IL1RL1(ENST00000393393.3:c.-72T>C,ENST00000233954.1:c.-72T>C,ENST00000311734.2:c.-72T>C,ENST00000409584.1:c.-72T>C)	IGE	1.45	19.51	5.79	1.85	Encode-TFBS-blood	motif
chr2	102957348	rs10173081	chr2:99640432-105065300	2q12.1	T/C	C	intronic	IL1RL1	IGE	4.37	19.39	5.78	0	Roadmap-DNAI	motif
chr2	102971865	rs13015714	chr2:99640432-105065300	2q12.1	G/T	-	upstream	IL18R1(dist=524)	CEL;IBD;CRO	1.75	92.69	37.2	0	Roadmap-DNAI;Roadmap-Histone	motif
chr2	102974328	rs56179005	chr2:99640432-105065300	2q12.1	A/G	G	intronic	IL18R1	IGE	1.74	89.13	40.79	1.82	Roadmap-DNAI;Roadmap-Histone;HMM-15-model;Encode-TFBS-blood	motif
chr2	102977537	rs6710885	chr2:99640432-105065300	2q12.1	G/A	-	intronic	IL18R1	IBD;CRO;PSC,AS,CRO,UC,PSO	1.74	45.34	30.06	2.02	Roadmap-DNAI;Roadmap-Histone;Encode-TFBS-blood	bQTL;motif
chr2	102981644	rs6727306	chr2:99640432-105065300	2q12.1	A/C	-	intronic	IL18R1	CEL;IBD;CRO	0	55.07	19.6	0	Roadmap-Histone	motif
chr2	102982033	rs72823669	chr2:99640432-105065300	2q12.1	T/G	G	intronic	IL18R1	IGE	0	66.6	10.79	0	Roadmap-Histone	motif
chr2	102982703	rs10197284	chr2:99640432-105065300	2q12.1	G/A	-	intronic	IL18R1	CEL;IBD;CRO	0	75.44	11.1	0	Roadmap-Histone	motif
chr2	102982876	rs1573895	chr2:99640432-105065300	2q12.1	T/C	-	intronic	IL18R1	CEL;IBD;CRO	0	78.52	15.36	0	Roadmap-Histone	motif
chr2	102983247	rs4851569	chr2:99640432-105065300	2q12.1	A/C	-	intronic	IL18R1	IBD;CRO;PSC,AS,CRO,UC,PSO	8.17	82.98	31.1	24.58	Roadmap-DNAI;Roadmap-Histone;Encode-TFBS-blood	bQTL
chr2	102984671	rs1882348	chr2:99640432-105065300	2q12.1	A/T	-	intronic	IL18R1	IBD;CRO;PSC,AS,CRO,UC,PSO	1.75	80.23	38.7	0	Roadmap-DNAI;Roadmap-Histone;HMM-15-model	motif
chr2	102985424	rs2058622	chr2:99640432-105065300	2q12.1	A/G	-	intronic	IL18R1	CEL;IBD;CRO	3.54	71.22	37.48	1.88	Roadmap-DNAI;Roadmap-Histone;Encode-TFBS-blood	motif
chr2	102986170	rs2058623	chr2:99640432-105065300	2q12.1	C/T	-	intronic	IL18R1	CEL;IBD;CRO	0	59.2	30.46	0	Roadmap-Histone	motif
chr2	103033147	rs1807782	chr2:99640432-105065300	2q12.1	C/T	-	intergenic	IL18R1(dist=17929),IL18RAP(dist=2002)	CEL;IBD;CRO	0	57.82	32.72	0	Roadmap-Histone	motif
chr2	103035044	rs1420106	chr2:99640432-105065300	2q12.1	A/G	-	upstream	IL18RAP(dist=105)	CEL;IBD;CRO	14.57	105.56	42.34	10.53	Roadmap-DNAI;Roadmap-Histone;HMM-15-model;Encode-TFBS-blood	bQTL
chr2	103038527	rs3755268	chr2:99640432-105065300	2q12.1	C/G	-	intronic	IL18RAP	CEL;IBD;CRO	0	76.95	37.74	2.02	Roadmap-Histone;HMM-15-model;Encode-TFBS-blood	motif;bQTL;caQTL
chr2	103039584	rs3817465	chr2:99640432-105065300	2q12.1	A/T	-	intronic	IL18RAP	CEL;IBD;CRO	6.21	87.46	38.07	0	Roadmap-DNAI;Roadmap-Histone;HMM-15-model	caQTL
chr2	103040249	rs2272129	chr2:99640432-105065300	2q12.1	C/T	-	intronic	IL18RAP	CEL;IBD;CRO	0	73.08	32.5	0	Roadmap-Histone	motif
chr2	103052206	rs2110734	chr2:99640432-105065300	2q12.1	C/T	-	intronic	IL18RAP	CEL;IBD;CRO	0	62	33.47	0	Roadmap-Histone	motif
chr2	103052995	rs6746271	chr2:99640432-105065300	2q12.1	G/C	-	intronic	IL18RAP	CEL;IBD;CRO	8.27	76.05	36.36	43.31	Roadmap-DNAI;Roadmap-Histone;Encode-TFBS-blood	motif;caQTL
chr2	103054449	rs2058660	chr2:99640432-105065300	2q12.1	G/A	-	intronic	IL18RAP	CEL;IBD;CRO	0	50.24	24.28	0	Roadmap-Histone	motif
chr2	103060024	rs1558650	chr2:99640432-105065300	2q12.1	T/A	-	intronic	IL18RAP	CEL;IBD;CRO	3.4	55.12	24.65	4.66	Roadmap-DNAI;Roadmap-Histone;Encode-TFBS-blood	motif
chr2	103125457	rs6739301	chr2:99640432-105065300	2q12.1	A/G	A	intronic	SLC9A4	CEL;IBD;CRO	11.04	30.12	10.74	3.16	Roadmap-DNAI;Encode-TFBS-blood	motif
chr2	103125466	rs6742381	chr2:99640432-105065300	2q12.1	T/C	T	intronic	SLC9A4	CEL;IBD;CRO	11.04	30.12	10.74	3.16	Roadmap-DNAI;Encode-TFBS-blood	motif
chr2	103139751	rs11123935	chr2:99640432-105065300	2q12.1	A/G	A	intronic	SLC9A4	CEL;IBD;CRO	1.75	21.63	3.28	0	Roadmap-DNAI	motif
chr2	111598365	rs999643	chr2:110607832-115190720	2q13	T/C	C	intronic	ACOXL	T1D	1.75	18.83	8.94	0	Roadmap-DNAI	motif
chr2	111598366	rs999642	chr2:110607832-115190720	2q13	G/A	A	intronic	ACOXL	T1D	1.75	18.83	8.94	0	Roadmap-DNAI	motif
chr2	111601942	rs10180446	chr2:110607832-115190720	2q13	C/G	G	intronic	ACOXL	T1D	0	23.99	16.5	2.38	Encode-TFBS-blood	motif
chr2	111604642	rs13019266	chr2:110607832-115190720	2q13	T/C	C	intronic	ACOXL	T1D	5.28	79.74	38.1	37.61	Roadmap-DNAI;Roadmap-Histone;HMM-15-model;Encode-TFBS-blood	motif
chr2	111609690	rs10179923	chr2:110607832-115190720	2q13	G/A	A	intronic	ACOXL	T1D	1.79	75.57	38.71	0	Roadmap-DNAI;Roadmap-Histone;HMM-15-model	motif
chr2	111615925	rs1533300	chr2:110607832-115190720	2q13	T/C	C	intronic	ACOXL	T1D	8.66	79.08	33.56	24.36	Roadmap-DNAI;Roadmap-Histone;Encode-TFBS-blood	motif
chr2	111616141	rs1533299	chr2:110607832-115190720	2q13	T/C	C	intronic	ACOXL	RA	8.66	81.76	33.53	34.21	Roadmap-DNAI;Roadmap-Histone;Encode-TFBS-blood	caQTL
chr2	111616304	rs1533298	chr2:110607832-115190720	2q13	C/T	-	intronic	ACOXL	T1D	7.01	85.94	32.87	15.48	Roadmap-DNAI;Roadmap-Histone;Encode-TFBS-blood	motif
chr2	111639439	rs4848317	chr2:110607832-115190720	2q13	A/T	T	intronic	ACOXL	T1D	0	17.78	0	8.75	Encode-TFBS-blood	motif
chr2	111876539	rs72836345	chr2:110607832-115190720	2q13	C/T	C	downstream	ACOXL(dist=740)	PSC	9.85	99.83	3.76	0	Roadmap-DNAI;Roadmap-Histone	motif
chr2	111887754	rs113135335	chr2:110607832-115190720	2q13	G/T	G	intronic	BCL2L11	PSC	0	16.88	38.02	0	HMM-15-model	motif
chr2	111989372	rs6720394	chr2:110607832-115190720	2q13	G/T	-	intergenic	RP11-181E10.3(dist=19319),MIR4435-1HG(dist=5209)	PSC	0	3.64	1.47	2.5	Encode-TFBS-blood	motif
chr2	112658779	rs1516629	chr2:110607832-115190720	2q13	G/A	-	intronic	MERTK	MS	4.37	39.43	8.73	11.35	Roadmap-DNAI;Encode-TFBS-blood	motif
chr2	112677970	rs867311	chr2:110607832-115190720	2q13	T/G	-	intronic	MERTK	MS	3.01	25.66	8.54	0	Roadmap-DNAI	motif;caQTL
chr2	112688397	rs75508922	chr2:110607832-115190720	2q13	T/G	-	intronic	MERTK	MS	0	20.51	7.37	2.17	Encode-TFBS-blood	caQTL
chr2	112740598	rs57297275	chr2:110607832-115190720	2q13	G/T	-	intronic	MERTK	MS	1.74	22.17	8.99	12.68	Roadmap-DNAI;Encode-TFBS-blood	motif;caQTL
chr2	112779449	rs6737989	chr2:110607832-115190720	2q13	G/T	-	intronic	MERTK	MS	1.54	10.84	8.92	0	Roadmap-DNAI	motif;caQTL
chr2	114189346	rs145017447	chr2:110607832-115190720	2q13	T/C	T	upstream	RP11-480C16.1(dist=831)	UC	1.65	38.32	10.74	0	Roadmap-DNAI	motif
chr2	114196427	rs3877318	chr2:110607832-115190720	2q13	A/T	A	intronic	CBWD2	UC	0	48.59	31.47	0	Roadmap-Histone	motif
chr2	145417530	rs72850698	chr2:144481827-146492382	2q22.3	C/G	-	intergenic	AC010090.1(dist=80529),TEX41(dist=8022)	IBD;CRO;PSC,AS,CRO,UC,PSO	11.19	58.85	11.99	0	Roadmap-DNAI;Roadmap-Histone	motif
chr2	145453334	rs68017203	chr2:144481827-146492382	2q22.3	A/G	-	ncRNA_intronic	TEX41	IBD;CRO;PSC,AS,CRO,UC,PSO	0	17.53	3.05	1.56	Encode-TFBS-blood	motif
chr2	160732793	rs67017730	chr2:159794008-164272207	2q24.2	T/G	T	intronic	LY75,LY75-CD302	IBD	1.74	28.42	37.28	0	Roadmap-DNAI	motif;caQTL
chr2	160734382	rs72957552	chr2:159794008-164272207	2q24.2	A/G	A	intronic	LY75,LY75-CD302	IBD	0	20.76	37.68	0	HMM-15-model	motif
chr2	160743463	rs62176692	chr2:159794008-164272207	2q24.2	C/T	C	intronic	LY75,LY75-CD302	IBD	0	19.03	37.76	0	HMM-15-model	motif
chr2	160754132	rs72957576	chr2:159794008-164272207	2q24.2	A/C	A	intronic	LY75,LY75-CD302	IBD	0	34.13	39.85	0	HMM-15-model	motif
chr2	160754133	rs72957578	chr2:159794008-164272207	2q24.2	G/C	G	intronic	LY75,LY75-CD302	IBD	0	34.13	39.85	0	HMM-15-model	motif
chr2	160757465	rs7599157	chr2:159794008-164272207	2q24.2	T/C	T	intronic	LY75,LY75-CD302	IBD	0	47.51	38.48	0	Roadmap-Histone;HMM-15-model	motif
chr2	160760338	rs3792198	chr2:159794008-164272207	2q24.2	G/A	G	intronic	LY75,LY75-CD302	IBD	14.57	109.53	44.48	58.87	Roadmap-DNAI;Roadmap-Histone;HMM-15-model;Encode-TFBS-blood	motif;caQTL
chr2	160760972	rs1397707	chr2:159794008-164272207	2q24.2	C/T	C	intronic	LY75,LY75-CD302	IBD	14.57	111.12	44.79	61.05	Roadmap-DNAI;Roadmap-Histone;HMM-15-model;Encode-TFBS-blood	motif;caQTL
chr2	160761808	rs3806603	chr2:159794008-164272207	2q24.2	T/C	T	upstream	LY75,LY75-CD302(dist=587)	IBD	11.24	110.01	40.78	32.56	Roadmap-DNAI;Roadmap-Histone;HMM-15-model;Encode-TFBS-blood	motif;caQTL
chr2	161920587	rs6746443	chr2:159794008-164272207	2q24.2	C/A	-	intergenic	RN7SL423P(dist=186228),AC009313.1(dist=32155)	T1D	5.18	38.99	16.8	1.96	Roadmap-DNAI;Encode-TFBS-blood	motif
chr2	161925262	rs889923	chr2:159794008-164272207	2q24.2	T/C	-	intergenic	RN7SL423P(dist=190903),AC009313.1(dist=27480)	T1D	0	13.67	1.62	3.65	Encode-TFBS-blood	motif
chr2	161979882	rs1267082	chr2:159794008-164272207	2q24.2	C/T	-	ncRNA_intronic	AC009313.1	T1D	7.65	59.5	15.97	4.07	Roadmap-DNAI;Roadmap-Histone;Encode-TFBS-blood	caQTL;hQTL
chr2	163136942	rs72871627	chr2:159794008-164272207	2q24.2	G/A	-	intronic	IFIH1	PSC,AS,CRO,UC,PSO	0	7.66	37.66	0	HMM-15-model	motif
chr2	166923813	rs10208454	chr2:164647332-167922028	2q24.3	G/A	-	ncRNA_intronic	AC010127.3	T1D	1.48	11.23	2.86	0	Roadmap-DNAI	motif
chr2	170445200	rs2683436	chr2:169517594-171517594	2q31.1	A/G	-	intronic	PPIG	T1D	0	63.9	42.46	0	Roadmap-Histone;HMM-15-model	motif
chr2	170449075	rs9287916	chr2:169517594-171517594	2q31.1	G/A	-	intronic	PPIG	T1D	0	46.15	36.09	0	Roadmap-Histone	motif
chr2	170473205	rs141557238	chr2:169517594-171517594	2q31.1	G/T	-	intronic	PPIG	T1D	0	6.08	37.64	0	HMM-15-model	motif
chr2	170481769	rs13021966	chr2:169517594-171517594	2q31.1	G/A	-	intronic	PPIG	T1D	0	10.32	37.72	0	HMM-15-model	motif
chr2	170483749	rs12986448	chr2:169517594-171517594	2q31.1	T/C	-	intronic	PPIG	T1D	0	8.47	37.72	0	HMM-15-model	motif
chr2	170550217	rs12994589	chr2:169517594-171517594	2q31.1	T/C	-	intronic	CCDC173	T1D	6.64	100.78	31.82	0	Roadmap-DNAI;Roadmap-Histone	motif
chr2	173784658	rs2113807	chr2:172784658-183308352	2q31.1	A/G	-	intronic	RAPGEF4	T1D	1.74	14.9	1.62	20.5	Roadmap-DNAI;Encode-TFBS-blood	motif;caQTL
chr2	173925051	rs10187560	chr2:172784658-183308352	2q31.1	T/C	-	intergenic	RAPGEF4(dist=7430),AC019046.1(dist=1409)	T1D	3.01	36.54	9.18	0	Roadmap-DNAI	motif
chr2	173925075	rs72625240	chr2:172784658-183308352	2q31.1	A/G	-	intergenic	RAPGEF4(dist=7454),AC019046.1(dist=1385)	T1D	3.01	33.93	9.18	0	Roadmap-DNAI	motif
chr2	179963180	rs1979053	chr2:172784658-183308352	2q31.2	G/A	-	intergenic	CCDC141(dist=48394),SESTD1(dist=3239)	T1D	0	16.69	11.98	4.41	Encode-TFBS-blood	motif
chr2	179971332	rs2008999	chr2:172784658-183308352	2q31.2	T/C	-	UTR3	SESTD1(ENST00000428443.3:c.*3294A>G)	T1D	0	48.24	27.76	6.16	Roadmap-Histone;Encode-TFBS-blood	motif
chr2	180094613	rs10170520	chr2:172784658-183308352	2q31.2	T/A	-	intronic	SESTD1	T1D	1.54	4.24	10.23	0	Roadmap-DNAI	motif
chr2	180104255	rs13026497	chr2:172784658-183308352	2q31.2	T/C	-	intronic	SESTD1	T1D	0	59.41	31.91	4.04	Roadmap-Histone;Encode-TFBS-blood	motif;caQTL
chr2	180115065	rs6707081	chr2:172784658-183308352	2q31.2	C/T	-	intronic	SESTD1	T1D	6.4	52.68	13.19	0	Roadmap-DNAI;Roadmap-Histone	bQTL;motif
chr2	181856295	rs78829801	chr2:172784658-183308352	2q31.3	G/C	C	intronic	UBE2E3	PSO	0	25.69	32.4	8.85	Encode-TFBS-blood	motif
chr2	181910774	rs1949453	chr2:172784658-183308352	2q31.3	A/T	A	intronic	UBE2E3	CEL	0	44.81	20.91	0	Roadmap-Histone	motif
chr2	181911489	rs12477135	chr2:172784658-183308352	2q31.3	G/T	G	intronic	UBE2E3	CEL	0	53.99	11.18	0	Roadmap-Histone	motif
chr2	181942036	rs11902957	chr2:172784658-183308352	2q31.3	C/T	C	ncRNA_intronic	AC068196.1	CEL	14.57	28.4	8.79	16.2	Roadmap-DNAI;Encode-TFBS-blood	motif
chr2	181969931	rs908733	chr2:172784658-183308352	2q31.3	G/T	G	ncRNA_intronic	AC068196.1	CEL	0	73.94	29.06	0	Roadmap-Histone	motif
chr2	181971974	rs77312863	chr2:172784658-183308352	2q31.3	C/G	G	intergenic	AC068196.1(dist=1279),AC104820.2(dist=16590)	PSO	1.79	85.78	37.75	7.09	Roadmap-DNAI;Roadmap-Histone;HMM-15-model;Encode-TFBS-blood	motif
chr2	181972606	rs75454146	chr2:172784658-183308352	2q31.3	T/C	C	intergenic	AC068196.1(dist=1911),AC104820.2(dist=15958)	PSO	0	60.94	25	0	Roadmap-Histone	motif
chr2	181989301	rs78340832	chr2:172784658-183308352	2q31.3	T/C	C	ncRNA_intronic	AC104820.2	PSO	3.54	91.51	34.24	0	Roadmap-DNAI;Roadmap-Histone	motif
chr2	181992088	rs73976824	chr2:172784658-183308352	2q31.3	C/T	T	ncRNA_intronic	AC104820.2	PSO	1.79	72	29.41	0	Roadmap-DNAI;Roadmap-Histone	motif
chr2	181992283	rs115853724	chr2:172784658-183308352	2q31.3	T/G	G	ncRNA_intronic	AC104820.2	PSO	0	74.81	28.9	0	Roadmap-Histone	motif
chr2	181996045	rs13010713	chr2:172784658-183308352	2q31.3	G/A	G	ncRNA_intronic	AC104820.2	AS;CEL	0	79.46	29.66	0	Roadmap-Histone	motif;hQTL
chr2	181996142	rs56208112	chr2:172784658-183308352	2q31.3	A/G	G	ncRNA_intronic	AC104820.2	PSO	0	80.83	29.66	0	Roadmap-Histone	hQTL
chr2	181996931	rs56184714	chr2:172784658-183308352	2q31.3	G/A	A	ncRNA_intronic	AC104820.2	PSO	0	60.08	19.46	0	Roadmap-Histone	motif
chr2	182003703	rs55699373	chr2:172784658-183308352	2q31.3	C/G	G	ncRNA_intronic	AC104820.2	PSO	0	68.61	21.76	0	Roadmap-Histone	motif
chr2	182008302	rs6744620	chr2:172784658-183308352	2q31.3	G/A	G	ncRNA_intronic	AC104820.2	AS;CEL	0	70.1	27.97	0	Roadmap-Histone	motif
chr2	182012885	rs73976835	chr2:172784658-183308352	2q31.3	T/G	G	ncRNA_intronic	AC104820.2	PSO	0	47	27.45	0	Roadmap-Histone	motif
chr2	182018237	rs76626947	chr2:172784658-183308352	2q31.3	C/G	G	ncRNA_intronic	AC104820.2	PSO	0	48.44	21.81	0	Roadmap-Histone	motif
chr2	182028396	rs1568257	chr2:172784658-183308352	2q31.3	G/A	G	ncRNA_intronic	AC104820.2	AS;CEL	1.75	91.11	43.13	1.88	Roadmap-DNAI;Roadmap-Histone;HMM-15-model;Encode-TFBS-blood	motif
chr2	182029358	rs1996501	chr2:172784658-183308352	2q31.3	T/C	T	ncRNA_intronic	AC104820.2	AS;CEL	0	86.19	41.34	0	Roadmap-Histone;HMM-15-model	motif
chr2	182035192	rs4667114	chr2:172784658-183308352	2q31.3	A/T	A	ncRNA_intronic	AC104820.2	AS;CEL	1.74	72.29	28.06	5.04	Roadmap-DNAI;Roadmap-Histone;Encode-TFBS-blood	motif;caQTL;hQTL
chr2	182035403	rs4667115	chr2:172784658-183308352	2q31.3	C/T	C	ncRNA_intronic	AC104820.2	AS;CEL	0	71.97	25.99	0	Roadmap-Histone	motif;caQTL;hQTL
chr2	182039477	rs6735551	chr2:172784658-183308352	2q31.3	C/T	C	ncRNA_intronic	AC104820.2	AS;CEL	0	58.38	22.73	0	Roadmap-Histone	motif
chr2	182040516	rs12622612	chr2:172784658-183308352	2q31.3	A/C	A	ncRNA_intronic	AC104820.2	AS;CEL	0	50.71	22.53	0	Roadmap-Histone	motif
chr2	182042947	rs13031976	chr2:172784658-183308352	2q31.3	T/G	G	ncRNA_intronic	AC104820.2	CEL	1.79	69.73	26.49	10.07	Roadmap-DNAI;Roadmap-Histone;Encode-TFBS-blood	motif
chr2	182050534	rs4667121	chr2:172784658-183308352	2q31.3	T/C	C	ncRNA_intronic	AC104820.2	CEL	0	51.3	16.87	0	Roadmap-Histone	motif
chr2	182060285	rs4667128	chr2:172784658-183308352	2q31.3	C/T	C	ncRNA_intronic	AC104820.2	AS;CEL	0	44.54	19.52	0	Roadmap-Histone	motif
chr2	182060695	rs4667130	chr2:172784658-183308352	2q31.3	T/C	T	ncRNA_intronic	AC104820.2	AS;CEL	0	46.18	20.02	0	Roadmap-Histone	motif
chr2	182061840	rs4666715	chr2:172784658-183308352	2q31.3	C/G	C	ncRNA_intronic	AC104820.2	AS;CEL	0	62.78	28.91	0	Roadmap-Histone	motif
chr2	182061996	rs4666716	chr2:172784658-183308352	2q31.3	A/G	A	ncRNA_intronic	AC104820.2	AS;CEL	1.75	63.9	28.91	0	Roadmap-DNAI;Roadmap-Histone	motif;caQTL
chr2	182062056	rs4233790	chr2:172784658-183308352	2q31.3	C/A	C	ncRNA_intronic	AC104820.2	AS;CEL	0	66.52	30.33	2.17	Roadmap-Histone;Encode-TFBS-blood	motif;caQTL
chr2	182062794	rs12615998	chr2:172784658-183308352	2q31.3	A/C	A	ncRNA_intronic	AC104820.2	AS;CEL	0	77.55	31.84	0	Roadmap-Histone	motif;caQTL
chr2	182118307	rs1440045	chr2:172784658-183308352	2q31.3	A/G	G	ncRNA_intronic	AC104820.2	CEL	1.75	52.53	24.4	0	Roadmap-DNAI;Roadmap-Histone	motif
chr2	182140253	rs12622227	chr2:172784658-183308352	2q31.3	A/C	C	ncRNA_intronic	AC104820.2	CEL	0	65.25	24.92	1.88	Roadmap-Histone;Encode-TFBS-blood	motif
chr2	182146021	rs17456058	chr2:172784658-183308352	2q31.3	T/C	C	ncRNA_intronic	AC104820.2	CEL	4.99	74.61	31.28	4.04	Roadmap-DNAI;Roadmap-Histone;Encode-TFBS-blood	motif
chr2	182152860	rs17456148	chr2:172784658-183308352	2q31.3	A/G	G	ncRNA_intronic	AC104820.2	CEL	1.79	35.3	12.79	0	Roadmap-DNAI	motif
chr2	182323766	rs1375493	chr2:172784658-183308352	2q31.3	G/A	G	intronic	ITGA4	IBD;CRO	8.21	103.8	45.03	0	Roadmap-DNAI;Roadmap-Histone;HMM-15-model	motif;caQTL
chr2	182328214	rs2124440	chr2:172784658-183308352	2q31.3	G/A	G	intronic	ITGA4	IBD;CRO	1.79	108.2	41.9	0	Roadmap-DNAI;Roadmap-Histone;HMM-15-model	motif
chr2	182334684	rs13029144	chr2:172784658-183308352	2q31.3	C/T	C	intronic	ITGA4	IBD;CRO	0	37.07	38.41	0	HMM-15-model	motif
chr2	191512030	rs13382604	chr2:190503641-200745018	2q32.2	C/T	-	intergenic	AC093388.3(dist=79202),NAB1(dist=1766)	SLE	1.75	69.53	28.67	0	Roadmap-DNAI;Roadmap-Histone	motif
chr2	191512765	rs10202642	chr2:190503641-200745018	2q32.2	G/C	-	intergenic	AC093388.3(dist=79937),NAB1(dist=1031)	SLE	3.4	111.12	43.82	0	Roadmap-DNAI;Roadmap-Histone;HMM-15-model	motif
chr2	191514408	rs6434407	chr2:190503641-200745018	2q32.2	C/G	-	intronic	NAB1	SLE	6.31	84.96	45.74	46.06	Roadmap-DNAI;Roadmap-Histone;HMM-15-model;Encode-TFBS-blood	motif
chr2	191514409	rs6434408	chr2:190503641-200745018	2q32.2	T/G	-	intronic	NAB1	SLE	6.31	84.96	45.74	46.06	Roadmap-DNAI;Roadmap-Histone;HMM-15-model;Encode-TFBS-blood	motif
chr2	191516020	rs6733720	chr2:190503641-200745018	2q32.2	G/C	-	intronic	NAB1	SLE;PBC	0	82.43	40.33	0	Roadmap-Histone;HMM-15-model	motif
chr2	191516966	rs12612666	chr2:190503641-200745018	2q32.2	A/G	A	intronic	NAB1	SLE;PBC	0	72.05	37.82	0	Roadmap-Histone;HMM-15-model	motif
chr2	191517188	rs4853514	chr2:190503641-200745018	2q32.2	C/T	C	intronic	NAB1	SLE;PBC	0	66.3	37.86	0	Roadmap-Histone;HMM-15-model	motif
chr2	191518355	rs33999198	chr2:190503641-200745018	2q32.2	A/G	A	intronic	NAB1	SLE;PBC	0	57.75	37.33	0	Roadmap-Histone	motif
chr2	191518860	rs1860849	chr2:190503641-200745018	2q32.2	C/G	C	intronic	NAB1	SLE;PBC	0	55.75	36.31	0	Roadmap-Histone	motif
chr2	191519135	rs12467273	chr2:190503641-200745018	2q32.2	A/G	A	intronic	NAB1	SLE;PBC	0	54.78	36.31	0	Roadmap-Histone	motif
chr2	191519277	rs13010534	chr2:190503641-200745018	2q32.2	G/A	-	intronic	NAB1	SLE	0	45.47	34.11	0	Roadmap-Histone	motif
chr2	191521441	rs929566	chr2:190503641-200745018	2q32.2	G/C	G	intronic	NAB1	SLE	0	48.82	35.96	0	Roadmap-Histone	motif
chr2	191523743	rs11684257	chr2:190503641-200745018	2q32.2	C/T	-	intronic	NAB1	SLE	0	53.09	37.63	0	Roadmap-Histone;HMM-15-model	motif
chr2	191531868	rs55999263	chr2:190503641-200745018	2q32.2	T/C	T	intronic	NAB1	SLE;PBC	0	51.49	37.12	0	Roadmap-Histone	motif
chr2	191534372	rs16832798	chr2:190503641-200745018	2q32.2	C/T	C	intronic	NAB1	SLE;PBC	0	49.07	38.11	0	Roadmap-Histone;HMM-15-model	motif
chr2	191538239	rs12612719	chr2:190503641-200745018	2q32.2	C/T	C	intronic	NAB1	SLE;PBC	0	53.25	41.37	0	Roadmap-Histone;HMM-15-model	motif
chr2	191538296	rs12622264	chr2:190503641-200745018	2q32.2	A/G	A	intronic	NAB1	SLE;PBC	0	54.46	41.37	0	Roadmap-Histone;HMM-15-model	motif
chr2	191538562	rs10931468	chr2:190503641-200745018	2q32.2	A/C	A	intronic	NAB1	SLE;PBC	1.74	63.39	42.38	1.53	Roadmap-DNAI;Roadmap-Histone;HMM-15-model;Encode-TFBS-blood	bQTL
chr2	191539120	rs34446204	chr2:190503641-200745018	2q32.2	T/C	-	intronic	NAB1	SLE	0	74.49	44.51	0	Roadmap-Histone;HMM-15-model	motif
chr2	191543962	rs3771317	chr2:190503641-200745018	2q32.2	C/T	C	ncRNA_intronic	AC006460.2	SLE;PBC	1.74	87.86	43.84	11.69	Roadmap-DNAI;Roadmap-Histone;HMM-15-model;Encode-TFBS-blood	motif
chr2	191547991	rs4853727	chr2:190503641-200745018	2q32.2	G/T	-	ncRNA_intronic	AC006460.2	SLE;PBC	0	18	38.1	0	HMM-15-model	motif
chr2	191558492	rs12617955	chr2:190503641-200745018	2q32.2	A/C	A	ncRNA_intronic	AC006460.2	SLE;PBC	0	32.41	27.63	1.82	Encode-TFBS-blood	motif
chr2	191558933	rs6744503	chr2:190503641-200745018	2q32.2	G/A	-	ncRNA_intronic	AC006460.2	SLE	0	22.06	27.42	14.94	Encode-TFBS-blood	motif
chr2	191560453	rs7570988	chr2:190503641-200745018	2q32.2	G/A	G	ncRNA_intronic	AC006460.2	SLE	1.75	45.37	19.76	10.41	Roadmap-DNAI;Roadmap-Histone;Encode-TFBS-blood	motif
chr2	191561012	rs2356124	chr2:190503641-200745018	2q32.2	G/A	G	ncRNA_intronic	AC006460.2	SLE;PBC	1.79	39.33	3.72	0	Roadmap-DNAI	bQTL;motif
chr2	191583099	rs2008950	chr2:190503641-200745018	2q32.2	G/T	G	intergenic	AC006460.2(dist=9657),AC005540.3(dist=162424)	SLE	0	47.65	9.95	0	Roadmap-Histone	motif
chr2	191728900	rs7582941	chr2:190503641-200745018	2q32.2	T/A	T	intergenic	AC006460.2(dist=155458),AC005540.3(dist=16623)	SLE	0	50.97	33.88	0	Roadmap-Histone	motif
chr2	191741948	rs6751868	chr2:190503641-200745018	2q32.2	A/G	A	intergenic	AC006460.2(dist=168506),AC005540.3(dist=3575)	SLE	0	50.52	36.7	0	Roadmap-Histone	motif
chr2	191756401	rs6758866	chr2:190503641-200745018	2q32.2	A/G	A	intronic	GLS	SLE	12.78	94.73	42.94	11.64	Roadmap-DNAI;Roadmap-Histone;HMM-15-model;Encode-TFBS-blood	hQTL
chr2	191763508	rs4597558	chr2:190503641-200745018	2q32.2	A/C	A	intronic	GLS	SLE	0	8.84	38.07	0	HMM-15-model	motif
chr2	191770894	rs12998878	chr2:190503641-200745018	2q32.2	G/A	G	intronic	GLS	SLE	0	18.28	38.13	0	HMM-15-model	motif
chr2	191773188	rs3771310	chr2:190503641-200745018	2q32.2	G/A	G	intronic	GLS	SLE	0	38.45	38.44	0	HMM-15-model	motif
chr2	191774108	rs11675981	chr2:190503641-200745018	2q32.2	T/C	T	intronic	GLS	SLE	0	36.66	38.49	1.88	HMM-15-model;Encode-TFBS-blood	motif
chr2	191777315	rs6743496	chr2:190503641-200745018	2q32.2	A/G	A	intronic	GLS	SLE	0	47.99	38.31	0	Roadmap-Histone;HMM-15-model	motif
chr2	191781169	rs2355570	chr2:190503641-200745018	2q32.2	G/A	G	intronic	GLS	SLE	0	37.95	39.75	0	HMM-15-model	motif
chr2	191781768	rs6713444	chr2:190503641-200745018	2q32.2	G/A	G	intronic	GLS	SLE	1.73	47.91	39.28	0	Roadmap-DNAI;Roadmap-Histone;HMM-15-model	motif
chr2	191784775	rs1921907	chr2:190503641-200745018	2q32.2	A/G	A	intronic	GLS	SLE	0	41.13	38.66	0	HMM-15-model	motif
chr2	191788417	rs2883713	chr2:190503641-200745018	2q32.2	G/A	G	intronic	GLS	SLE	0	47.86	36.95	0	Roadmap-Histone	motif
chr2	191813539	rs17815942	chr2:190503641-200745018	2q32.2	A/G	A	intronic	GLS	SLE	0	75.34	40.65	3.9	Roadmap-Histone;HMM-15-model;Encode-TFBS-blood	motif
chr2	191827011	rs11692579	chr2:190503641-200745018	2q32.2	G/C	G	intronic	GLS	SLE	1.74	47.55	37.22	62.87	Roadmap-DNAI;Roadmap-Histone;Encode-TFBS-blood	motif
chr2	191832662	rs12693589	chr2:190503641-200745018	2q32.2	C/T	C	intergenic	GLS(dist=2384),STAT1(dist=1098)	SLE	0	52.55	37.46	6.96	Roadmap-Histone;Encode-TFBS-blood	motif
chr2	191839976	rs1914408	chr2:190503641-200745018	2q32.2	T/C	T	intronic	STAT1	SLE	0	41.46	36.85	15.99	Encode-TFBS-blood	motif
chr2	191840709	rs17749316	chr2:190503641-200745018	2q32.2	G/C	G	intronic	STAT1	PBC	0	45.81	36.85	2.38	Roadmap-Histone;Encode-TFBS-blood	motif
chr2	191841759	rs2066804	chr2:190503641-200745018	2q32.2	A/G	A	intronic	STAT1	SLE	0	46.21	36.85	4.72	Roadmap-Histone;Encode-TFBS-blood	motif
chr2	191841879	rs7597768	chr2:190503641-200745018	2q32.2	G/A	G	intronic	STAT1	SLE	0	43.86	36.85	2.38	Encode-TFBS-blood	bQTL
chr2	191851485	rs2066799	chr2:190503641-200745018	2q32.2	T/C	-	intronic	STAT1	SLE	6.42	61.56	37.01	4.75	Roadmap-DNAI;Roadmap-Histone;Encode-TFBS-blood	motif
chr2	191860230	rs41348952	chr2:190503641-200745018	2q32.2	T/C	-	intronic	STAT1	SLE	0	40.92	36.85	11.83	Encode-TFBS-blood	motif
chr2	191862398	rs16833157	chr2:190503641-200745018	2q32.2	A/G	-	intronic	STAT1	SLE	0	54.39	36.63	11.88	Roadmap-Histone;Encode-TFBS-blood	motif
chr2	191864957	rs41454245	chr2:190503641-200745018	2q32.2	C/A	-	intronic	STAT1	SLE	0	53.24	36.85	16.46	Roadmap-Histone;Encode-TFBS-blood	motif
chr2	191868583	rs7576984	chr2:190503641-200745018	2q32.2	A/C	-	intronic	STAT1	SLE	1.74	61.94	26.58	18.59	Roadmap-DNAI;Roadmap-Histone;Encode-TFBS-blood	motif
chr2	191869978	rs11688154	chr2:190503641-200745018	2q32.2	A/T	-	intronic	STAT1	SLE	1.74	64.2	36.19	14.12	Roadmap-DNAI;Roadmap-Histone;Encode-TFBS-blood	motif
chr2	191873553	rs10199181	chr2:190503641-200745018	2q32.2	T/A	-	intronic	STAT1	SLE	0	79.98	46.03	2.29	Roadmap-Histone;HMM-15-model;Encode-TFBS-blood	motif
chr2	191874247	rs45539732	chr2:190503641-200745018	2q32.2	C/T	-	intronic	STAT1	PBC	0	74.1	44.48	4.75	Roadmap-Histone;HMM-15-model;Encode-TFBS-blood	motif
chr2	191874317	rs41507345	chr2:190503641-200745018	2q32.2	T/G	-	intronic	STAT1	SLE	0	74.1	44.48	4.75	Roadmap-Histone;HMM-15-model;Encode-TFBS-blood	motif
chr2	191879737	rs11678454	chr2:190503641-200745018	2q32.2	G/A	-	upstream	STAT1(dist=761)	SLE	5.26	108.34	44.29	16.44	Roadmap-DNAI;Roadmap-Histone;HMM-15-model;Encode-TFBS-blood	motif
chr2	191884974	rs72911211	chr2:190503641-200745018	2q32.2	T/G	-	intergenic	AC067945.2(dist=1169),AC067945.4(dist=1278)	SLE	14.57	109.68	45.28	78.35	Roadmap-DNAI;Roadmap-Histone;HMM-15-model;Encode-TFBS-blood	motif
chr2	191902184	rs6749371	chr2:190503641-200745018	2q32.3	T/A	-	intronic	STAT4	SLE;CEL	0	50.03	34.45	0	Roadmap-Histone	motif
chr2	191902758	rs3821236	chr2:190503641-200745018	2q32.3	A/G	A	intronic	STAT4	SLE;RA;SSc	0	71.71	37.69	0	Roadmap-Histone;HMM-15-model	motif
chr2	191906581	rs72913147	chr2:190503641-200745018	2q32.3	G/A	-	intronic	STAT4	SLE	1.79	43.48	25.47	0	Roadmap-DNAI	motif
chr2	191915673	rs1400654	chr2:190503641-200745018	2q32.3	T/A	A	intronic	STAT4	SLE;CEL	1.75	42.85	23.17	0	Roadmap-DNAI	motif
chr2	191919354	rs11676659	chr2:190503641-200745018	2q32.3	G/A	A	intronic	STAT4	SLE;CEL	1.75	51.07	35.79	0	Roadmap-DNAI;Roadmap-Histone	motif
chr2	191920771	rs3771327	chr2:190503641-200745018	2q32.3	G/A	A	intronic	STAT4	SLE;CEL	0	57.76	38.45	0	Roadmap-Histone;HMM-15-model	motif
chr2	191921799	rs11893508	chr2:190503641-200745018	2q32.3	G/A	A	intronic	STAT4	SLE;CEL	0	66.28	38.27	0	Roadmap-Histone;HMM-15-model	motif
chr2	191925424	rs3024859	chr2:190503641-200745018	2q32.3	T/C	T	intronic	STAT4	SLE;RA;SSc	0	51.64	31.92	0	Roadmap-Histone	motif
chr2	191930290	rs3024847	chr2:190503641-200745018	2q32.3	T/A	-	intronic	STAT4	SLE;IBD;CRO;UC	0	88.47	40.74	0	Roadmap-Histone;HMM-15-model	motif
chr2	191931464	rs1517352	chr2:190503641-200745018	2q32.3	A/C	-	intronic	STAT4	SLE;IBD;CRO;UC	1.75	89.36	40.48	0	Roadmap-DNAI;Roadmap-Histone;HMM-15-model	motif
chr2	191931960	rs55646736	chr2:190503641-200745018	2q32.3	C/G	-	intronic	STAT4	SLE	0	66.63	36.84	0	Roadmap-Histone	motif
chr2	191932556	rs13017460	chr2:190503641-200745018	2q32.3	A/G	-	intronic	STAT4	SLE;IBD;CRO;UC	0	61.32	36.21	0	Roadmap-Histone	motif
chr2	191933254	rs13426947	chr2:190503641-200745018	2q32.3	A/G	A	intronic	STAT4	SLE;RA;SSc	0	44.69	34.39	0	Roadmap-Histone	motif
chr2	191935033	rs1400656	chr2:190503641-200745018	2q32.3	G/A	A	intronic	STAT4	SLE;CEL	0	67.69	38.14	0	Roadmap-Histone;HMM-15-model	motif
chr2	191943272	rs3024921	chr2:190503641-200745018	2q32.3	T/A	-	intronic	STAT4	PBC	0	69.92	33.4	0	Roadmap-Histone	motif
chr2	191943742	rs11889341	chr2:190503641-200745018	2q32.3	T/C	T	intronic	STAT4	JIA;CEL,RA;RA;PBC;SLE;SSc	0	64.92	30.25	0	Roadmap-Histone	motif
chr2	191953864	rs6434435	chr2:190503641-200745018	2q32.3	A/G	-	intronic	STAT4	SLE,SSc;SLE;CEL;PBC	0	44.5	25.14	0	Roadmap-Histone	motif
chr2	191954047	rs10931480	chr2:190503641-200745018	2q32.3	G/A	-	intronic	STAT4	SLE,SSc;SLE;CEL;PBC	0	47.39	25.14	0	Roadmap-Histone	motif
chr2	191979178	rs4254532	chr2:190503641-200745018	2q32.3	G/A	-	intronic	STAT4	MS	5.28	93.04	38.77	17.16	Roadmap-DNAI;Roadmap-Histone;HMM-15-model;Encode-TFBS-blood	motif;caQTL
chr2	191979359	rs4073699	chr2:190503641-200745018	2q32.3	A/G	-	intronic	STAT4	MS	13.13	102.3	41.32	20.99	Roadmap-DNAI;Roadmap-Histone;HMM-15-model;Encode-TFBS-blood	caQTL
chr2	191990645	rs4622765	chr2:190503641-200745018	2q32.3	A/T	-	intronic	STAT4	MS	4.77	56.23	27.28	0	Roadmap-DNAI;Roadmap-Histone	motif;caQTL
chr2	191991232	rs4853544	chr2:190503641-200745018	2q32.3	G/C	-	intronic	STAT4	MS	3.54	72.97	31.83	3.16	Roadmap-DNAI;Roadmap-Histone;Encode-TFBS-blood	motif;caQTL
chr2	191991459	rs4555370	chr2:190503641-200745018	2q32.3	T/C	-	intronic	STAT4	MS	3.54	69.92	30.45	0	Roadmap-DNAI;Roadmap-Histone	motif
chr2	191991642	rs4261749	chr2:190503641-200745018	2q32.3	T/C	-	intronic	STAT4	MS	3.54	64.12	32.8	0	Roadmap-DNAI;Roadmap-Histone	motif
chr2	191991665	rs4602251	chr2:190503641-200745018	2q32.3	C/T	-	intronic	STAT4	MS	1.79	64.12	32.8	0	Roadmap-DNAI;Roadmap-Histone	motif
chr2	191992160	rs6715714	chr2:190503641-200745018	2q32.3	T/C	-	intronic	STAT4	MS	5.28	57.51	31.86	0	Roadmap-DNAI;Roadmap-Histone	motif
chr2	191992237	rs6715826	chr2:190503641-200745018	2q32.3	T/G	-	intronic	STAT4	MS	3.54	57.33	31.7	0	Roadmap-DNAI;Roadmap-Histone	motif
chr2	191992611	rs4997835	chr2:190503641-200745018	2q32.3	C/T	-	intronic	STAT4	MS	0	59.79	32.21	0	Roadmap-Histone	motif
chr2	191992989	rs6719707	chr2:190503641-200745018	2q32.3	T/C	-	intronic	STAT4	MS	5.28	81.7	31.99	1.88	Roadmap-DNAI;Roadmap-Histone;Encode-TFBS-blood	motif
chr2	191994100	rs12995923	chr2:190503641-200745018	2q32.3	G/A	-	intronic	STAT4	MS	0	51.79	29.63	0	Roadmap-Histone	motif
chr2	191994335	rs12619030	chr2:190503641-200745018	2q32.3	C/G	-	intronic	STAT4	MS	0	50.34	28.76	0	Roadmap-Histone	motif
chr2	192004445	rs4853545	chr2:190503641-200745018	2q32.3	C/T	-	intronic	STAT4	MS	0	44.28	28.98	0	Roadmap-Histone	motif
chr2	197141271	rs4145361	chr2:190503641-200745018	2q32.3	C/T	-	intronic	HECW2	T1D	3.53	106.74	41.92	5.94	Roadmap-DNAI;Roadmap-Histone;HMM-15-model;Encode-TFBS-blood	motif
chr2	197143111	rs62184599	chr2:190503641-200745018	2q32.3	A/G	-	intronic	HECW2	T1D	1.73	22.17	17.99	0	Roadmap-DNAI	motif
chr2	197153880	rs16849064	chr2:190503641-200745018	2q32.3	T/C	-	intronic	HECW2	T1D	5.18	61.4	34.31	8.02	Roadmap-DNAI;Roadmap-Histone;Encode-TFBS-blood	motif;caQTL
chr2	197154052	rs1902271	chr2:190503641-200745018	2q32.3	C/T	-	intronic	HECW2	T1D	0	60.99	33.35	12.2	Roadmap-Histone;Encode-TFBS-blood	motif;bQTL;caQTL
chr2	197154771	rs62184608	chr2:190503641-200745018	2q32.3	C/T	-	intronic	HECW2	T1D	0	51.25	29.39	0	Roadmap-Histone	motif
chr2	197156851	rs6715442	chr2:190503641-200745018	2q32.3	C/G	-	intronic	HECW2	T1D	3.38	67.63	32.66	0	Roadmap-DNAI;Roadmap-Histone	motif
chr2	197156918	rs6730618	chr2:190503641-200745018	2q32.3	C/T	-	intronic	HECW2	T1D	3.38	71.91	32.66	0	Roadmap-DNAI;Roadmap-Histone	motif
chr2	198492826	rs1902247	chr2:190503641-200745018	2q33.1	T/C	C	intronic	RFTN2	UC	3.27	26	3.25	27.63	Roadmap-DNAI;Encode-TFBS-blood	bQTL;caQTL
chr2	198513009	rs16866980	chr2:190503641-200745018	2q33.1	C/A	A	intronic	RFTN2	UC	0	17.53	0	4.47	Encode-TFBS-blood	motif
chr2	198518062	rs76308665	chr2:190503641-200745018	2q33.1	T/C	C	intronic	RFTN2	UC	0	11.26	0	1.82	Encode-TFBS-blood	motif
chr2	198565823	rs57340905	chr2:190503641-200745018	2q33.1	T/C	C	intronic	AC011997.1	UC	1.74	18.65	3.09	8.11	Roadmap-DNAI;Encode-TFBS-blood	motif;bQTL;caQTL
chr2	198569051	rs4850437	chr2:190503641-200745018	2q33.1	G/T	G	intronic	AC011997.1	CRO	0	73.98	23.81	0	Roadmap-Histone	motif
chr2	198573762	rs79381203	chr2:190503641-200745018	2q33.1	G/A	A	intronic	AC011997.1	UC	0	60.51	44.53	0	Roadmap-Histone;HMM-15-model	motif
chr2	198651492	rs77029420	chr2:190503641-200745018	2q33.1	A/G	G	upstream	BOLL(dist=194)	UC	4.65	77.32	13	1.64	Roadmap-DNAI;Roadmap-Histone;Encode-TFBS-blood	motif
chr2	198669110	rs78835808	chr2:190503641-200745018	2q33.1	A/G	G	upstream	PLCL1(dist=316)	UC	11.19	99.96	39.42	3.57	Roadmap-DNAI;Roadmap-Histone;HMM-15-model;Encode-TFBS-blood	motif
chr2	198671665	rs73054839	chr2:190503641-200745018	2q33.1	A/C	C	intronic	PLCL1	UC	0	71.82	29.14	0	Roadmap-Histone	motif
chr2	198673379	rs700665	chr2:190503641-200745018	2q33.1	A/C	A	intronic	PLCL1	CRO	0	52.07	25.07	0	Roadmap-Histone	motif
chr2	198673636	rs60079260	chr2:190503641-200745018	2q33.1	A/G	G	intronic	PLCL1	UC	0	63.1	26.5	0	Roadmap-Histone	motif
chr2	198674673	rs1030796	chr2:190503641-200745018	2q33.1	G/A	A	intronic	PLCL1	UC	0	49.99	26.58	0	Roadmap-Histone	motif
chr2	198707638	rs3851979	chr2:190503641-200745018	2q33.1	T/A	A	intronic	PLCL1	UC	0	47.08	23.19	0	Roadmap-Histone	motif
chr2	198754247	rs74652956	chr2:190503641-200745018	2q33.1	T/C	C	intronic	PLCL1	UC	1.54	89.69	34.75	0	Roadmap-DNAI;Roadmap-Histone	motif
chr2	198755021	rs6742782	chr2:190503641-200745018	2q33.1	A/C	A	intronic	PLCL1	CRO	1.54	66.09	34.71	0	Roadmap-DNAI;Roadmap-Histone	motif
chr2	198756459	rs6734096	chr2:190503641-200745018	2q33.1	T/G	T	intronic	PLCL1	CRO	0	64.12	35.18	0	Roadmap-Histone	motif
chr2	198756688	rs6434942	chr2:190503641-200745018	2q33.1	G/A	G	intronic	PLCL1	CRO	1.79	62.69	34.64	0	Roadmap-DNAI;Roadmap-Histone	bQTL;motif
chr2	198800532	rs1607373	chr2:190503641-200745018	2q33.1	G/A	G	intronic	PLCL1	CRO	0	48.04	17.95	0	Roadmap-Histone	motif
chr2	198809368	rs1914690	chr2:190503641-200745018	2q33.1	G/A	G	intronic	PLCL1	CRO	0	48.9	22.06	0	Roadmap-Histone	motif;hQTL
chr2	198857186	rs4595967	chr2:190503641-200745018	2q33.1	A/G	G	intronic	PLCL1	UC	0	24.79	9.17	1.88	Encode-TFBS-blood	motif
chr2	198860428	rs1866664	chr2:190503641-200745018	2q33.1	T/C	T	intronic	PLCL1	CRO	0	55.87	30.38	0	Roadmap-Histone	motif
chr2	198869979	rs6434950	chr2:190503641-200745018	2q33.1	G/A	A	intronic	PLCL1	UC	3.53	72.78	24.39	54.67	Roadmap-DNAI;Roadmap-Histone;Encode-TFBS-blood	motif
chr2	198871145	rs73058829	chr2:190503641-200745018	2q33.1	A/G	G	intronic	PLCL1	UC	0	63.99	17.94	0	Roadmap-Histone	motif
chr2	198871195	rs74935794	chr2:190503641-200745018	2q33.1	G/T	T	intronic	PLCL1	UC	0	63.6	17.94	0	Roadmap-Histone	motif
chr2	198871417	rs1440088	chr2:190503641-200745018	2q33.1	G/T	T	intronic	PLCL1	UC	0	63.6	17.1	0	Roadmap-Histone	motif
chr2	198881183	rs1025549	chr2:190503641-200745018	2q33.1	G/A	G	intronic	PLCL1	CRO	0	50.99	15.78	0	Roadmap-Histone	motif
chr2	198881730	rs2164070	chr2:190503641-200745018	2q33.1	C/G	G	intronic	PLCL1	UC	0	23.27	7.1	1.88	Encode-TFBS-blood	motif
chr2	198906354	rs1440086	chr2:190503641-200745018	2q33.1	G/A	A	intronic	PLCL1	UC	0	68.07	28.24	0	Roadmap-Histone	motif
chr2	198907143	rs9712275	chr2:190503641-200745018	2q33.1	C/T	C	intronic	PLCL1	CRO	8.17	78.73	32.44	8.2	Roadmap-DNAI;Roadmap-Histone;Encode-TFBS-blood	motif;caQTL
chr2	198908040	rs745899	chr2:190503641-200745018	2q33.1	A/T	A	intronic	PLCL1	CRO	0	57.24	27.84	0	Roadmap-Histone	motif;hQTL
chr2	198945680	rs16827465	chr2:190503641-200745018	2q33.1	T/G	G	intronic	PLCL1	UC	0	12.48	4.69	2.02	Encode-TFBS-blood	motif
chr2	199830494	rs1159772	chr2:190503641-200745018	2q33.1	T/C	T	ncRNA_intronic	AC018717.1	UC	0	3.74	0	1.22	Encode-TFBS-blood	motif
chr2	199888022	rs3913345	chr2:190503641-200745018	2q33.1	A/G	A	ncRNA_intronic	AC018717.1	UC	0	6.3	0	1.62	Encode-TFBS-blood	motif
chr2	204539025	rs78963097	chr2:203539270-208382487	2q33.2	A/G	G	intergenic	RAPH1(dist=138892),CD28(dist=32173)	PSO	1.74	75.17	35.72	23.28	Roadmap-DNAI;Roadmap-Histone;Encode-TFBS-blood	motif
chr2	204553704	rs77696360	chr2:203539270-208382487	2q33.2	A/G	G	intergenic	RAPH1(dist=153571),CD28(dist=17494)	PSO	9.29	47.35	15.93	33.08	Roadmap-DNAI;Roadmap-Histone;Encode-TFBS-blood	motif
chr2	204585502	rs3116486	chr2:203539270-208382487	2q33.2	C/T	C	intronic	CD28	CEL	1.79	75.84	32.57	0	Roadmap-DNAI;Roadmap-Histone	motif
chr2	204586676	rs3116491	chr2:203539270-208382487	2q33.2	T/C	T	intronic	CD28	CEL	1.79	73.41	33.96	0	Roadmap-DNAI;Roadmap-Histone	motif
chr2	204589281	rs3116493	chr2:203539270-208382487	2q33.2	G/T	G	intronic	CD28	CEL	0	51.59	27.07	0	Roadmap-Histone	motif
chr2	204589770	rs11677109	chr2:203539270-208382487	2q33.2	T/A	T	intronic	CD28	CEL	0	49.28	27.19	0	Roadmap-Histone	motif
chr2	204589944	rs4675361	chr2:203539270-208382487	2q33.2	C/T	C	intronic	CD28	CEL	0	47.62	27.61	0	Roadmap-Histone	motif
chr2	204590071	rs4675363	chr2:203539270-208382487	2q33.2	C/T	C	intronic	CD28	CEL	0	47.62	27.61	0	Roadmap-Histone	motif
chr2	204590335	rs3115966	chr2:203539270-208382487	2q33.2	A/T	A	intronic	CD28	CEL	0	44.38	27.61	0	Roadmap-Histone	motif
chr2	204590658	rs2013278	chr2:203539270-208382487	2q33.2	A/T	A	intronic	CD28	CEL;RA	0	52.86	28.01	0	Roadmap-Histone	motif
chr2	204595220	rs72932400	chr2:203539270-208382487	2q33.2	A/C	A	intronic	CD28	CEL	0	62.02	26.82	0	Roadmap-Histone	motif
chr2	204595519	rs3116497	chr2:203539270-208382487	2q33.2	C/T	C	intronic	CD28	CEL	1.73	60.66	27.36	0	Roadmap-DNAI;Roadmap-Histone	motif
chr2	204600457	rs45620941	chr2:203539270-208382487	2q33.2	T/G	T	UTR3	CD28(ENST00000374481.3:c.*822T>G,ENST00000324106.8:c.*822T>G)	CEL	0	46.56	25.27	0	Roadmap-Histone	motif
chr2	204602929	rs17533727	chr2:203539270-208382487	2q33.2	C/G	C	UTR3	CD28(ENST00000324106.8:c.*3294C>G)	CEL	0	69.35	30.4	0	Roadmap-Histone	motif
chr2	204604603	rs12468949	chr2:203539270-208382487	2q33.2	A/G	A	downstream	CD28(dist=968)	PSC;CEL;RA;PSC,AS,CRO,UC,PSO	0	64.77	30.55	0	Roadmap-Histone	motif
chr2	204605029	rs62183988	chr2:203539270-208382487	2q33.2	T/C	T	intergenic	CD28(dist=1394),AC125238.1(dist=24401)	CEL	1.79	70.67	31.78	0	Roadmap-DNAI;Roadmap-Histone	motif
chr2	204605343	rs17449312	chr2:203539270-208382487	2q33.2	C/T	C	intergenic	CD28(dist=1708),AC125238.1(dist=24087)	CEL	0	77.33	31.73	0	Roadmap-Histone	motif
chr2	204605487	rs4673260	chr2:203539270-208382487	2q33.2	C/T	C	intergenic	CD28(dist=1852),AC125238.1(dist=23943)	PSC;CEL;RA;PSC,AS,CRO,UC,PSO	1.79	78.78	34.44	0	Roadmap-DNAI;Roadmap-Histone	motif
chr2	204609274	rs10497872	chr2:203539270-208382487	2q33.2	G/A	G	intergenic	CD28(dist=5639),AC125238.1(dist=20156)	CEL	0	50.93	27.01	0	Roadmap-Histone	motif
chr2	204609318	rs12616709	chr2:203539270-208382487	2q33.2	G/T	G	intergenic	CD28(dist=5683),AC125238.1(dist=20112)	CEL	0	50.93	27.01	0	Roadmap-Histone	motif
chr2	204609402	rs62183989	chr2:203539270-208382487	2q33.2	T/C	T	intergenic	CD28(dist=5767),AC125238.1(dist=20028)	CEL	0	52.05	26.9	0	Roadmap-Histone	motif
chr2	204609555	rs55828835	chr2:203539270-208382487	2q33.2	G/T	G	intergenic	CD28(dist=5920),AC125238.1(dist=19875)	CEL	0	50.61	26.9	0	Roadmap-Histone	motif
chr2	204611195	rs6435203	chr2:203539270-208382487	2q33.2	G/A	G	intergenic	CD28(dist=7560),AC125238.1(dist=18235)	PSC;CEL;RA;PSC,AS,CRO,UC,PSO	1.79	45.97	27.07	0	Roadmap-DNAI;Roadmap-Histone	motif
chr2	204611807	rs7422494	chr2:203539270-208382487	2q33.2	G/A	-	intergenic	CD28(dist=8172),AC125238.1(dist=17623)	PSC;CEL;RA;PSC,AS,CRO,UC,PSO	0	44.75	26.18	0	Roadmap-Histone	motif
chr2	204611916	rs62183991	chr2:203539270-208382487	2q33.2	T/C	T	intergenic	CD28(dist=8281),AC125238.1(dist=17514)	CEL	0	48.71	26.18	0	Roadmap-Histone	motif
chr2	204612058	rs7426056	chr2:203539270-208382487	2q33.2	A/G	-	intergenic	CD28(dist=8423),AC125238.1(dist=17372)	PSC;CEL;RA;PSC,AS,CRO,UC,PSO	0	48.71	26.7	0	Roadmap-Histone	motif
chr2	204614508	rs7588874	chr2:203539270-208382487	2q33.2	G/A	-	intergenic	CD28(dist=10873),AC125238.1(dist=14922)	PSC;CEL;RA;PSC,AS,CRO,UC,PSO	0	49.14	22.1	0	Roadmap-Histone	motif
chr2	204615676	rs62184012	chr2:203539270-208382487	2q33.2	A/T	A	intergenic	CD28(dist=12041),AC125238.1(dist=13754)	CEL	0	48.36	20.3	0	Roadmap-Histone	motif
chr2	204628328	rs12467195	chr2:203539270-208382487	2q33.2	A/G	A	intergenic	CD28(dist=24693),AC125238.1(dist=1102)	PSC;CEL;RA;PSC,AS,CRO,UC,PSO	0	55.77	28	0	Roadmap-Histone	bQTL
chr2	204628810	rs10932019	chr2:203539270-208382487	2q33.2	G/A	G	downstream	AC125238.1(dist=620)	PSC;CEL;RA;PSC,AS,CRO,UC,PSO	3.53	64.95	29.29	0	Roadmap-DNAI;Roadmap-Histone	motif
chr2	204629096	rs6721210	chr2:203539270-208382487	2q33.2	G/A	G	downstream	AC125238.1(dist=334)	PSC;CEL;RA	0	63	29.19	7.53	Roadmap-Histone;Encode-TFBS-blood	motif
chr2	204717713	rs11571293	chr2:203539270-208382487	2q33.2	T/G	G	intergenic	RNU6-474P(dist=70847),CTLA4(dist=14796)	T1D;ATD;CEL;RA	1.79	48.22	16.29	0	Roadmap-DNAI;Roadmap-Histone	motif
chr2	204718729	rs2162610	chr2:203539270-208382487	2q33.2	C/A	C	intergenic	RNU6-474P(dist=71863),CTLA4(dist=13780)	CEL	0	61.31	18.15	0	Roadmap-Histone	motif
chr2	204722159	rs1024162	chr2:203539270-208382487	2q33.2	T/A	A	intergenic	RNU6-474P(dist=75293),CTLA4(dist=10350)	T1D;ATD;CEL;RA	0	51.43	19.99	0	Roadmap-Histone	motif
chr2	204723541	rs231764	chr2:203539270-208382487	2q33.2	T/C	T	intergenic	RNU6-474P(dist=76675),CTLA4(dist=8968)	T1D;AA;ATD;RA	0	57.84	22.93	0	Roadmap-Histone	motif
chr2	204723750	rs1427679	chr2:203539270-208382487	2q33.2	G/A	G	intergenic	RNU6-474P(dist=76884),CTLA4(dist=8759)	T1D;AA;ATD;RA	0	56.72	22.93	0	Roadmap-Histone	motif
chr2	204730901	rs11571315	chr2:203539270-208382487	2q33.2	T/C	T	intergenic	RNU6-474P(dist=84035),CTLA4(dist=1608)	T1D;AA;ATD;RA	0	46.73	21.96	0	Roadmap-Histone	motif
chr2	204731188	rs62182595	chr2:203539270-208382487	2q33.2	A/G	A	intergenic	RNU6-474P(dist=84322),CTLA4(dist=1321)	CEL	0	46.77	21.8	0	Roadmap-Histone	motif
chr2	204733588	rs231777	chr2:203539270-208382487	2q33.2	T/C	T	intronic	CTLA4	CEL	0	68.1	30.28	0	Roadmap-Histone	motif
chr2	204745163	rs11571298	chr2:203539270-208382487	2q33.2	T/C	T	intergenic	CTLA4(dist=6480),ICOS(dist=56308)	CEL	0	48.49	14.82	0	Roadmap-Histone	motif
chr2	204745427	rs13030054	chr2:203539270-208382487	2q33.2	T/C	T	intergenic	CTLA4(dist=6744),ICOS(dist=56044)	CEL	3.01	56.76	14.59	0	Roadmap-DNAI;Roadmap-Histone	motif;caQTL
chr2	204745584	rs13009156	chr2:203539270-208382487	2q33.2	C/G	C	intergenic	CTLA4(dist=6901),ICOS(dist=55887)	CEL	1.48	56.71	14.59	0	Roadmap-DNAI;Roadmap-Histone	motif;caQTL
chr2	204751870	rs1365965	chr2:203539270-208382487	2q33.2	C/T	C	intergenic	CTLA4(dist=13187),ICOS(dist=49601)	T1D;ATD;RA;VIT	0	50.44	10.38	0	Roadmap-Histone	motif
chr2	204752161	rs231760	chr2:203539270-208382487	2q33.2	C/T	C	intergenic	CTLA4(dist=13478),ICOS(dist=49310)	CEL	0	48.15	9.87	0	Roadmap-Histone	motif
chr2	204758746	rs2352546	chr2:203539270-208382487	2q33.2	G/A	G	intergenic	CTLA4(dist=20063),ICOS(dist=42725)	T1D;ATD;RA;VIT	3.01	19.91	8.16	0	Roadmap-DNAI	motif
chr2	204762957	rs3096849	chr2:203539270-208382487	2q33.2	G/A	G	intergenic	CTLA4(dist=24274),ICOS(dist=38514)	T1D;ATD;RA;VIT	0	58.41	10.14	0	Roadmap-Histone	motif
chr2	204779181	rs3116505	chr2:203539270-208382487	2q33.2	T/C	T	intergenic	CTLA4(dist=40498),ICOS(dist=22290)	T1D;ATD;RA;VIT	0	69.89	21.75	0	Roadmap-Histone	motif
chr2	204797790	rs4325730	chr2:203539270-208382487	2q33.2	G/A	G	intergenic	CTLA4(dist=59107),ICOS(dist=3681)	CEL	0	66.12	26.09	0	Roadmap-Histone	motif
chr2	204798020	rs3923093	chr2:203539270-208382487	2q33.2	T/C	T	intergenic	CTLA4(dist=59337),ICOS(dist=3451)	CEL	0	69.51	29.04	0	Roadmap-Histone	motif
chr2	204799102	rs11571306	chr2:203539270-208382487	2q33.2	C/T	C	intergenic	CTLA4(dist=60419),ICOS(dist=2369)	CEL	3.53	76.27	33.49	0	Roadmap-DNAI;Roadmap-Histone	motif
chr2	204800126	rs11571305	chr2:203539270-208382487	2q33.2	A/G	A	intergenic	CTLA4(dist=61443),ICOS(dist=1345)	CEL	1.79	73.25	34.82	0	Roadmap-DNAI;Roadmap-Histone	motif
chr2	204800845	rs11883722	chr2:203539270-208382487	2q33.2	A/G	A	upstream	ICOS(dist=626)	CEL	0	69.18	34.75	0	Roadmap-Histone	motif
chr2	204801980	rs4335928	chr2:203539270-208382487	2q33.2	C/T	C	intronic	ICOS	CEL	0	67.42	29.51	0	Roadmap-Histone	motif
chr2	204802105	rs4312468	chr2:203539270-208382487	2q33.2	A/G	A	intronic	ICOS	CEL	0	64.33	31.33	0	Roadmap-Histone	motif
chr2	204804494	rs10932031	chr2:203539270-208382487	2q33.2	T/C	T	intronic	ICOS	CEL	1.79	72.58	28.36	0	Roadmap-DNAI;Roadmap-Histone	motif
chr2	204807655	rs7594065	chr2:203539270-208382487	2q33.2	T/C	T	intronic	ICOS	CEL	0	56	28.86	0	Roadmap-Histone	motif
chr2	204807838	rs7583090	chr2:203539270-208382487	2q33.2	G/A	G	intronic	ICOS	CEL	0	56	29.31	0	Roadmap-Histone	motif
chr2	204808355	rs10804133	chr2:203539270-208382487	2q33.2	C/T	C	intronic	ICOS	CEL	0	57.67	29.71	7.59	Roadmap-Histone;Encode-TFBS-blood	motif
chr2	206953057	rs12694039	chr2:203539270-208382487	2q33.3	G/A	-	intergenic	AC007383.3(dist=1769),NDUFS1(dist=26484)	T1D	0	95.58	42.75	0	Roadmap-Histone;HMM-15-model	motif
chr2	206977944	rs888085	chr2:203539270-208382487	2q33.3	T/G	-	intergenic	AC007383.3(dist=26656),NDUFS1(dist=1597)	T1D	1.54	10.49	19.26	0	Roadmap-DNAI	motif
chr2	206993849	rs6435324	chr2:203539270-208382487	2q33.3	G/A	-	intronic	NDUFS1	T1D	0	3.84	37.59	0	HMM-15-model	motif
chr2	206995240	rs4147723	chr2:203539270-208382487	2q33.3	A/G	-	intronic	NDUFS1	T1D	0	11.09	37.71	0	HMM-15-model	motif
chr2	206997419	rs4147721	chr2:203539270-208382487	2q33.3	G/A	-	intronic	NDUFS1	T1D	0	17.74	37.63	0	HMM-15-model	motif
chr2	207015772	rs4147713	chr2:203539270-208382487	2q33.3	A/C	-	intronic	NDUFS1	T1D	0	47.19	38.14	1.82	Roadmap-Histone;HMM-15-model;Encode-TFBS-blood	motif
chr2	207016651	rs1382063	chr2:203539270-208382487	2q33.3	G/A	-	intronic	NDUFS1	T1D	0	30.11	37.7	0	HMM-15-model	motif
chr2	207020936	rs62195387	chr2:203539270-208382487	2q33.3	G/A	-	intronic	NDUFS1	T1D	0	24.32	38.11	0	HMM-15-model	motif
chr2	207021097	rs7589847	chr2:203539270-208382487	2q33.3	T/G	-	intronic	NDUFS1	T1D	0	35.33	38.91	0	HMM-15-model	motif
chr2	207021545	rs6741160	chr2:203539270-208382487	2q33.3	T/G	-	intronic	NDUFS1	T1D	0	62.64	39.94	0	Roadmap-Histone;HMM-15-model	bQTL
chr2	207022836	rs11680136	chr2:203539270-208382487	2q33.3	A/G	-	intronic	NDUFS1	T1D	0	97.28	44	0	Roadmap-Histone;HMM-15-model	motif
chr2	207022922	rs13015461	chr2:203539270-208382487	2q33.3	A/G	-	intronic	NDUFS1	T1D	0	98.77	44	0	Roadmap-Histone;HMM-15-model	motif
chr2	207023508	rs4147711	chr2:203539270-208382487	2q33.3	C/T	-	intronic	NDUFS1	T1D	5.28	106.68	44.81	0	Roadmap-DNAI;Roadmap-Histone;HMM-15-model	motif
chr2	207023595	rs4147709	chr2:203539270-208382487	2q33.3	A/C	-	intronic	NDUFS1	T1D	5.19	106.68	44.81	0	Roadmap-DNAI;Roadmap-Histone;HMM-15-model	motif
chr2	207023620	rs4147708	chr2:203539270-208382487	2q33.3	G/A	-	intronic	NDUFS1	T1D	5.14	108.18	45.12	0	Roadmap-DNAI;Roadmap-Histone;HMM-15-model	motif
chr2	210660787	rs57305145	chr2:209593580-211593580	2q34	A/G	-	intronic	UNC80	T1D	0	6.61	0	11.35	Encode-TFBS-blood	motif
chr2	212701062	rs11894876	chr2:211710146-214890232	2q34	T/G	-	intronic	ERBB4	T1D	0	9.74	0	1.54	Encode-TFBS-blood	motif
chr2	213884452	rs12694291	chr2:211710146-214890232	2q34	A/G	A	ncRNA_intronic	AC079610.1	SLE	1.74	36.02	18.51	4.67	Roadmap-DNAI;Encode-TFBS-blood	motif
chr2	213886454	rs2291241	chr2:211710146-214890232	2q34	A/T	A	intronic	IKZF2	SLE	1.74	42.15	18.79	2.51	Roadmap-DNAI;Encode-TFBS-blood	motif
chr2	218944808	rs11676275	chr2:216529631-220151218	2q35	A/G	A	intronic	RUFY4	UC;PSC,AS,CRO,UC,PSO	0	14.13	4.58	3.73	Encode-TFBS-blood	caQTL
chr2	218945045	rs12694427	chr2:216529631-220151218	2q35	A/G	A	intronic	RUFY4	UC;PSC,AS,CRO,UC,PSO	1.54	23.2	4.48	2.6	Roadmap-DNAI;Encode-TFBS-blood	motif;caQTL
chr2	218945143	rs11687434	chr2:216529631-220151218	2q35	G/A	G	intronic	RUFY4	UC;PSC,AS,CRO,UC,PSO	1.48	24.55	4.48	2.6	Roadmap-DNAI;Encode-TFBS-blood	motif
chr2	218960825	rs13035725	chr2:216529631-220151218	2q35	A/G	G	intergenic	RUFY4(dist=5522),CXCR2(dist=29902)	UC;PSC,AS,CRO,UC,PSO	2.9	10.7	2.86	0	Roadmap-DNAI	motif
chr2	218990292	rs3890158	chr2:216529631-220151218	2q35	G/A	A	upstream	CXCR2(dist=435)	UC;PSC,AS,CRO,UC,PSO	0	79.64	21.93	1.22	Roadmap-Histone;Encode-TFBS-blood	motif
chr2	218991005	rs4674259	chr2:216529631-220151218	2q35	G/A	A	UTR5	CXCR2(ENST00000318507.2:c.-8520G>A)	UC;PSC,AS,CRO,UC,PSO	0	69.39	16.56	0	Roadmap-Histone	motif
chr2	219002376	rs4674260	chr2:216529631-220151218	2q35	T/C	C	downstream	CXCR2(dist=400)	UC;PSC,AS,CRO,UC,PSO	0	41.56	12.77	3.16	Encode-TFBS-blood	motif
chr2	219122090	rs10932766	chr2:216529631-220151218	2q35	G/A	-	downstream	RP11-378A13.1(dist=3)	IBD;CRO;UC	9.94	91.22	43.25	8.4	Roadmap-DNAI;Roadmap-Histone;HMM-15-model;Encode-TFBS-blood	motif;caQTL
chr2	219122780	rs4674276	chr2:216529631-220151218	2q35	T/A	-	downstream	RP11-378A13.1(dist=693)	IBD;CRO;UC	0	78.1	43.41	2.24	Roadmap-Histone;HMM-15-model;Encode-TFBS-blood	motif;caQTL
chr2	219122781	rs4674277	chr2:216529631-220151218	2q35	T/G	-	downstream	RP11-378A13.1(dist=694)	IBD;CRO;UC	0	78.1	43.41	2.24	Roadmap-Histone;HMM-15-model;Encode-TFBS-blood	motif;caQTL
chr2	219124222	rs3731859	chr2:216529631-220151218	2q35	G/A	-	UTR5	GPBAR1(ENST00000479077.1:c.-3226G>A)	IBD;CRO;UC	0	59.81	39.4	0	Roadmap-Histone;HMM-15-model	motif
chr2	219124921	rs13003334	chr2:216529631-220151218	2q35	T/A	-	intronic	GPBAR1	IBD;CRO;UC	0	50.93	38.66	0	Roadmap-Histone;HMM-15-model	bQTL;motif
chr2	219125809	rs11554825	chr2:216529631-220151218	2q35	C/T	-	UTR5	GPBAR1(ENST00000519574.1:c.-1639C>T,ENST00000522678.1:c.-1639C>T,ENST00000521462.1:c.-1639C>T)	IBD;CRO;UC	1.48	53.02	39.5	0	Roadmap-DNAI;Roadmap-Histone;HMM-15-model	motif;caQTL
chr2	219132731	rs4674279	chr2:216529631-220151218	2q35	A/G	-	intronic	AAMP	IBD;CRO;UC	0	37.48	38.8	0	HMM-15-model	motif
chr2	219138170	rs10716631	chr2:216529631-220151218	2q35	T/G	-	intronic	PNKD	IBD;CRO;UC	0	62.47	38.83	0	Roadmap-Histone;HMM-15-model	motif
chr2	219138625	rs6758540	chr2:216529631-220151218	2q35	G/A	-	intronic	PNKD	IBD;CRO;UC	1.73	61.29	38.18	0	Roadmap-DNAI;Roadmap-Histone;HMM-15-model	motif
chr2	219138940	rs4791	chr2:216529631-220151218	2q35	C/T	-	UTR3	TMBIM1(ENST00000258412.3:c.*1258G>A,ENST00000396809.2:c.*1258G>A,ENST00000444881.1:c.*1258G>A)	IBD;CRO;UC	0	53.82	38.09	0	Roadmap-Histone;HMM-15-model	motif
chr2	219142594	rs3817266	chr2:216529631-220151218	2q35	T/C	-	intronic	PNKD,TMBIM1	IBD;CRO;UC	0	47.38	36.85	0	Roadmap-Histone	motif
chr2	219142773	rs6707559	chr2:216529631-220151218	2q35	C/T	-	intronic	PNKD,TMBIM1	IBD;CRO;UC	0	50.63	36.85	0	Roadmap-Histone	motif
chr2	219143327	rs2292552	chr2:216529631-220151218	2q35	C/T	-	intronic	PNKD,TMBIM1	IBD;CRO;UC	0	45.63	36.85	0	Roadmap-Histone	motif
chr2	219144089	rs12987180	chr2:216529631-220151218	2q35	A/G	-	intronic	PNKD,TMBIM1	IBD;CRO;UC	0	44.44	37.09	0	Roadmap-Histone	motif
chr2	219144149	rs12987219	chr2:216529631-220151218	2q35	A/G	-	intronic	PNKD,TMBIM1	IBD;CRO;UC	0	44.44	37.09	0	Roadmap-Histone	motif
chr2	219144230	rs4674282	chr2:216529631-220151218	2q35	T/A	-	intronic	PNKD,TMBIM1	IBD;CRO;UC	0	45.79	37.09	0	Roadmap-Histone	motif
chr2	219144254	rs4674283	chr2:216529631-220151218	2q35	A/G	-	intronic	PNKD,TMBIM1	IBD;CRO;UC	0	47.4	37.09	0	Roadmap-Histone	motif
chr2	219144498	rs2045434	chr2:216529631-220151218	2q35	G/A	-	intronic	PNKD,TMBIM1	IBD;CRO;UC	0	45.8	37.09	0	Roadmap-Histone	motif
chr2	219146199	rs10932768	chr2:216529631-220151218	2q35	A/T	-	intronic	PNKD,TMBIM1	IBD;CRO;UC	0	46.35	37.1	0	Roadmap-Histone	motif
chr2	219146607	rs7585702	chr2:216529631-220151218	2q35	C/T	-	intronic	PNKD,TMBIM1	IBD;CRO;UC	0	60.55	37.91	0	Roadmap-Histone;HMM-15-model	motif
chr2	219148369	rs6729058	chr2:216529631-220151218	2q35	A/G	-	intronic	PNKD,TMBIM1	IBD;CRO;UC	0	86.91	43.04	0	Roadmap-Histone;HMM-15-model	motif
chr2	219148723	rs62182826	chr2:216529631-220151218	2q35	C/A	-	intronic	PNKD,TMBIM1	IBD;CRO;UC	0	88.13	45	0	Roadmap-Histone;HMM-15-model	motif
chr2	219149163	rs11692780	chr2:216529631-220151218	2q35	G/A	-	intronic	PNKD,TMBIM1	IBD;CRO;UC	3.54	95.2	44.77	11.75	Roadmap-DNAI;Roadmap-Histone;HMM-15-model;Encode-TFBS-blood	motif;caQTL
chr2	219149639	rs4672882	chr2:216529631-220151218	2q35	T/C	-	intronic	PNKD,TMBIM1	IBD;CRO;UC	0	98.51	45.57	0	Roadmap-Histone;HMM-15-model	motif
chr2	219149740	rs56109829	chr2:216529631-220151218	2q35	G/A	-	intronic	PNKD,TMBIM1	IBD;CRO;UC	0	98.51	45.57	0	Roadmap-Histone;HMM-15-model	motif
chr2	219150211	rs7559416	chr2:216529631-220151218	2q35	G/A	-	intronic	PNKD,TMBIM1	IBD;CRO;UC	3.54	103.13	45.66	0	Roadmap-DNAI;Roadmap-Histone;HMM-15-model	motif
chr2	219150307	rs7559525	chr2:216529631-220151218	2q35	G/A	-	intronic	PNKD,TMBIM1	IBD;CRO;UC	1.75	105.9	45.66	0	Roadmap-DNAI;Roadmap-Histone;HMM-15-model	motif
chr2	219151218	rs2382817	chr2:216529631-220151218	2q35	A/C	-	UTR5	TMBIM1(ENST00000444881.1:c.-4354T>G)	IBD;CRO;UC	6.93	111.12	44.45	8.82	Roadmap-DNAI;Roadmap-Histone;HMM-15-model;Encode-TFBS-blood	motif;hQTL
chr2	219151926	rs13031757	chr2:216529631-220151218	2q35	C/T	-	intronic	PNKD,TMBIM1	IBD;CRO;UC	14.57	111.12	45.11	20.84	Roadmap-DNAI;Roadmap-Histone;HMM-15-model;Encode-TFBS-blood	motif
chr2	219152937	rs6727301	chr2:216529631-220151218	2q35	T/G	-	intronic	PNKD,TMBIM1	IBD;CRO;UC	0	101.1	45.48	0	Roadmap-Histone;HMM-15-model	motif
chr2	219153982	rs34353396	chr2:216529631-220151218	2q35	C/T	-	intronic	PNKD,TMBIM1	IBD;CRO;UC	1.73	100.65	45.08	0	Roadmap-DNAI;Roadmap-Histone;HMM-15-model	motif
chr2	219154781	rs992157	chr2:216529631-220151218	2q35	G/A	-	intronic	PNKD,TMBIM1	IBD;CRO;UC	1.73	108.25	44.55	3.61	Roadmap-DNAI;Roadmap-Histone;HMM-15-model;Encode-TFBS-blood	motif
chr2	219155907	rs2382818	chr2:216529631-220151218	2q35	T/A	-	intronic	PNKD,TMBIM1	IBD;CRO;UC	10.14	111.12	44.5	29.13	Roadmap-DNAI;Roadmap-Histone;HMM-15-model;Encode-TFBS-blood	motif
chr2	219155909	rs2382819	chr2:216529631-220151218	2q35	T/G	-	intronic	PNKD,TMBIM1	IBD;CRO;UC	10.11	111.12	44.5	29.13	Roadmap-DNAI;Roadmap-Histone;HMM-15-model;Encode-TFBS-blood	motif
chr2	219156979	rs3731860	chr2:216529631-220151218	2q35	A/G	-	intronic	PNKD,TMBIM1	IBD;CRO;UC	3.27	107.67	44.49	12.94	Roadmap-DNAI;Roadmap-Histone;HMM-15-model;Encode-TFBS-blood	bQTL;motif
chr2	219159629	rs10165153	chr2:216529631-220151218	2q35	T/C	-	intronic	PNKD	IBD;CRO;UC	0	58.97	17.98	0	Roadmap-Histone	motif
chr2	219159770	rs1399132	chr2:216529631-220151218	2q35	G/A	-	intronic	PNKD	IBD;CRO;UC	0	60.14	17.98	0	Roadmap-Histone	motif
chr2	219162836	rs4996257	chr2:216529631-220151218	2q35	C/T	-	intronic	PNKD	IBD;CRO;UC	1.54	17.33	9.34	0	Roadmap-DNAI	motif
chr2	219179995	rs9751327	chr2:216529631-220151218	2q35	G/A	-	intronic	PNKD	IBD;CRO;UC	0	52.05	16.59	0	Roadmap-Histone	motif
chr2	228648323	rs1395338	chr2:227660112-232197652	2q36.3	G/A	-	intergenic	RNA5SP121(dist=20455),CCL20(dist=30235)	IBD;UC;PSC,AS,CRO,UC,PSO	13.13	106.91	38.22	42.59	Roadmap-DNAI;Roadmap-Histone;HMM-15-model;Encode-TFBS-blood	motif;caQTL
chr2	228652347	rs2048054	chr2:227660112-232197652	2q36.3	A/G	-	intergenic	RNA5SP121(dist=24479),CCL20(dist=26211)	IBD;UC;PSC,AS,CRO,UC,PSO	1.74	12.9	1.59	3.65	Roadmap-DNAI;Encode-TFBS-blood	motif
chr2	228661357	rs10933215	chr2:227660112-232197652	2q36.3	C/T	-	intergenic	RNA5SP121(dist=33489),CCL20(dist=17201)	IBD;UC;PSC,AS,CRO,UC,PSO	0	11.94	0	1.88	Encode-TFBS-blood	motif
chr2	228670476	rs1811711	chr2:227660112-232197652	2q36.3	G/C	-	intergenic	RNA5SP121(dist=42608),CCL20(dist=8082)	UC	14.57	99.17	24.81	11.4	Roadmap-DNAI;Roadmap-Histone;Encode-TFBS-blood	motif;caQTL
chr2	231091223	rs13397985	chr2:227660112-232197652	2q37.1	G/T	-	intronic	SP140	IBD;CRO;MS	6.59	100.05	40.45	47.45	Roadmap-DNAI;Roadmap-Histone;HMM-15-model;Encode-TFBS-blood	motif
chr2	231091340	rs6734753	chr2:227660112-232197652	2q37.1	G/C	-	intronic	SP140	IBD;CRO;MS	5.12	100.05	40.45	25.07	Roadmap-DNAI;Roadmap-Histone;HMM-15-model;Encode-TFBS-blood	motif
chr2	231091341	rs6705808	chr2:227660112-232197652	2q37.1	G/A	-	intronic	SP140	IBD;CRO;MS	5.12	100.05	40.45	25.07	Roadmap-DNAI;Roadmap-Histone;HMM-15-model;Encode-TFBS-blood	hQTL
chr2	231091656	rs7584894	chr2:227660112-232197652	2q37.1	A/G	-	intronic	SP140	IBD;CRO;MS	0	97.23	41.75	2.17	Roadmap-Histone;HMM-15-model;Encode-TFBS-blood	motif
chr2	231095678	rs7563433	chr2:227660112-232197652	2q37.1	C/T	-	intronic	SP140	IBD;CRO;MS	0	52.38	6.57	2.38	Roadmap-Histone;Encode-TFBS-blood	motif
chr2	231109329	rs6743984	chr2:227660112-232197652	2q37.1	C/T	-	intronic	SP140	IBD;CRO;MS	0	10.08	27.46	2.29	Encode-TFBS-blood	motif
chr2	231119914	rs28693552	chr2:227660112-232197652	2q37.1	C/G	-	intronic	SP140	IBD;CRO;MS	0	62.48	33.97	2.32	Roadmap-Histone;Encode-TFBS-blood	motif
chr2	231121829	rs35540610	chr2:227660112-232197652	2q37.1	C/T	-	intronic	SP140	MS	0	39.63	29.17	9.19	Encode-TFBS-blood	bQTL;motif
chr2	231131387	rs890581	chr2:227660112-232197652	2q37.1	A/G	A	intronic	SP140	MS;PSC,AS,CRO,UC,PSO	0	43.73	28.62	3.98	Encode-TFBS-blood	motif
chr2	231182519	rs6718810	chr2:227660112-232197652	2q37.1	G/C	G	intronic	SP140	MS	0	91.72	39.42	0	Roadmap-Histone;HMM-15-model	motif
chr2	231197652	rs72992248	chr2:227660112-232197652	2q37.1	G/C	G	intronic	SP140,SP140L	MS	0	42.89	40.11	0	HMM-15-model	motif
chr2	233297547	rs2853400	chr2:232288667-237008035	2q37.1	C/G	C	intergenic	AC068134.6(dist=11376),ALPI(dist=23286)	SLE	1.45	7.87	4.26	6.43	Encode-TFBS-blood	motif;caQTL
chr2	233297573	rs2853401	chr2:232288667-237008035	2q37.1	T/C	T	intergenic	AC068134.6(dist=11402),ALPI(dist=23260)	SLE	0	7.87	4.26	6.43	Encode-TFBS-blood	caQTL
chr2	233304327	rs2853428	chr2:232288667-237008035	2q37.1	T/C	T	intergenic	AC068134.6(dist=18156),ALPI(dist=16506)	SLE	1.48	12.89	1.39	12.57	Roadmap-DNAI;Encode-TFBS-blood	motif
chr2	233304328	rs2573233	chr2:232288667-237008035	2q37.1	G/T	G	intergenic	AC068134.6(dist=18157),ALPI(dist=16505)	SLE	3.27	12.89	1.39	12.57	Roadmap-DNAI;Encode-TFBS-blood	motif
chr2	233304374	rs2945422	chr2:232288667-237008035	2q37.1	C/T	C	intergenic	AC068134.6(dist=18203),ALPI(dist=16459)	SLE	4.72	12.89	1.39	13.8	Roadmap-DNAI;Encode-TFBS-blood	motif
chr2	233304443	rs73995604	chr2:232288667-237008035	2q37.1	C/T	C	intergenic	AC068134.6(dist=18272),ALPI(dist=16390)	SLE	0	12.89	1.39	16.4	Encode-TFBS-blood	motif
chr2	233304545	rs2741246	chr2:232288667-237008035	2q37.1	C/T	C	intergenic	AC068134.6(dist=18374),ALPI(dist=16288)	SLE	0	19.13	1.39	5.05	Encode-TFBS-blood	motif
chr2	233305051	rs2437358	chr2:232288667-237008035	2q37.1	C/T	C	intergenic	AC068134.6(dist=18880),ALPI(dist=15782)	SLE	3.24	34.43	14.28	0	Roadmap-DNAI	motif
chr2	233311289	rs2573237	chr2:232288667-237008035	2q37.1	C/G	C	intergenic	AC068134.6(dist=25118),ALPI(dist=9544)	SLE	1.79	3.05	0	2.55	Roadmap-DNAI;Encode-TFBS-blood	motif
chr2	234142691	rs4663340	chr2:232288667-237008035	2q37.1	C/T	-	intergenic	INPP5D(dist=26142),ATG16L1(dist=17526)	CRO	1.48	70.76	35.39	0	Roadmap-DNAI;Roadmap-Histone	motif
chr2	234143048	rs34701569	chr2:232288667-237008035	2q37.1	C/G	-	intergenic	INPP5D(dist=26499),ATG16L1(dist=17169)	ATD;IBD;CRO	5.28	73.9	34.18	3.9	Roadmap-DNAI;Roadmap-Histone;Encode-TFBS-blood	bQTL;motif;hQTL
chr2	234143244	rs7563345	chr2:232288667-237008035	2q37.1	A/G	-	intergenic	INPP5D(dist=26695),ATG16L1(dist=16973)	IBD;CRO	3.54	64.96	33.32	1.88	Roadmap-DNAI;Roadmap-Histone;Encode-TFBS-blood	motif
chr2	234146271	rs10206299	chr2:232288667-237008035	2q37.1	G/T	-	intergenic	INPP5D(dist=29722),ATG16L1(dist=13946)	ATD;IBD;CRO	0	45.36	32.32	0	Roadmap-Histone	motif
chr2	234146302	rs10192579	chr2:232288667-237008035	2q37.1	T/G	-	intergenic	INPP5D(dist=29753),ATG16L1(dist=13915)	IBD;CRO	0	49.68	32.32	0	Roadmap-Histone	motif
chr2	234146333	rs6717560	chr2:232288667-237008035	2q37.1	T/C	-	intergenic	INPP5D(dist=29784),ATG16L1(dist=13884)	CRO	0	49.68	32.32	0	Roadmap-Histone	motif
chr2	234146550	rs10187752	chr2:232288667-237008035	2q37.1	C/T	-	intergenic	INPP5D(dist=30001),ATG16L1(dist=13667)	ATD;IBD;CRO	0	55.09	32.32	0	Roadmap-Histone	motif
chr2	234146958	rs12471449	chr2:232288667-237008035	2q37.1	G/C	-	intergenic	INPP5D(dist=30409),ATG16L1(dist=13259)	CRO	0	53.14	32.76	0	Roadmap-Histone	motif
chr2	234147256	rs7587485	chr2:232288667-237008035	2q37.1	C/G	-	intergenic	INPP5D(dist=30707),ATG16L1(dist=12961)	CRO	0	54.7	32.76	0	Roadmap-Histone	motif
chr2	234147510	rs7574945	chr2:232288667-237008035	2q37.1	T/C	-	intergenic	INPP5D(dist=30961),ATG16L1(dist=12707)	IBD;CRO	0	56.31	32.76	0	Roadmap-Histone	motif
chr2	234148043	rs1596016	chr2:232288667-237008035	2q37.1	G/A	-	intergenic	INPP5D(dist=31494),ATG16L1(dist=12174)	IBD;CRO	0	72.2	36	0	Roadmap-Histone	motif
chr2	234148244	rs73110037	chr2:232288667-237008035	2q37.1	A/C	-	intergenic	INPP5D(dist=31695),ATG16L1(dist=11973)	CRO	0	75.41	35.54	0	Roadmap-Histone	motif
chr2	234148383	rs11690131	chr2:232288667-237008035	2q37.1	T/C	-	intergenic	INPP5D(dist=31834),ATG16L1(dist=11834)	ATD;IBD;CRO	0	76.87	35.54	0	Roadmap-Histone	motif
chr2	234149039	rs11687982	chr2:232288667-237008035	2q37.1	C/T	-	intergenic	INPP5D(dist=32490),ATG16L1(dist=11178)	ATD;IBD;CRO	0	88.5	39.41	0	Roadmap-Histone;HMM-15-model	motif
chr2	234149237	rs57215884	chr2:232288667-237008035	2q37.1	G/A	-	intergenic	INPP5D(dist=32688),ATG16L1(dist=10980)	CRO	0	89.88	43.77	0	Roadmap-Histone;HMM-15-model	motif
chr2	234149702	rs10929322	chr2:232288667-237008035	2q37.1	C/T	-	intergenic	INPP5D(dist=33153),ATG16L1(dist=10515)	ATD;IBD;CRO	11.65	100.35	44.93	7.43	Roadmap-DNAI;Roadmap-Histone;HMM-15-model;Encode-TFBS-blood	motif
chr2	234151031	rs10929325	chr2:232288667-237008035	2q37.1	G/A	-	intergenic	INPP5D(dist=34482),ATG16L1(dist=9186)	ATD;IBD;CRO	0	91.87	44.69	0	Roadmap-Histone;HMM-15-model	motif
chr2	234151045	rs10929326	chr2:232288667-237008035	2q37.1	T/G	-	intergenic	INPP5D(dist=34496),ATG16L1(dist=9172)	ATD;IBD;CRO	0	91.87	44.69	0	Roadmap-Histone;HMM-15-model	motif
chr2	234151615	rs10186850	chr2:232288667-237008035	2q37.1	C/A	-	intergenic	INPP5D(dist=35066),ATG16L1(dist=8602)	ATD;IBD;CRO	0	62.64	34.63	0	Roadmap-Histone	motif
chr2	234152509	rs13432541	chr2:232288667-237008035	2q37.1	A/G	-	intergenic	INPP5D(dist=35960),ATG16L1(dist=7708)	CRO	0	63.62	33.03	0	Roadmap-Histone	bQTL;motif
chr2	234154059	rs58553066	chr2:232288667-237008035	2q37.1	C/T	-	intergenic	INPP5D(dist=37510),ATG16L1(dist=6158)	CRO	1.79	40.41	32.39	0	Roadmap-DNAI	motif
chr2	234156536	rs11679791	chr2:232288667-237008035	2q37.1	G/T	-	intergenic	INPP5D(dist=39987),ATG16L1(dist=3681)	ATD;IBD;CRO	11.48	79.5	40.29	0	Roadmap-DNAI;Roadmap-Histone;HMM-15-model	caQTL
chr2	234157137	rs11680089	chr2:232288667-237008035	2q37.1	G/C	-	intergenic	INPP5D(dist=40588),ATG16L1(dist=3080)	ATD;IBD;CRO	0	69.53	39.3	0	Roadmap-Histone;HMM-15-model	motif
chr2	234157258	rs11680130	chr2:232288667-237008035	2q37.1	G/A	-	intergenic	INPP5D(dist=40709),ATG16L1(dist=2959)	ATD;IBD;CRO	0	69.67	39.88	0	Roadmap-Histone;HMM-15-model	motif
chr2	234159609	rs1816753	chr2:232288667-237008035	2q37.1	T/C	-	upstream	ATG16L1(dist=608)	IBD;CRO	0	97.1	45.16	3.45	Roadmap-Histone;HMM-15-model;Encode-TFBS-blood	bQTL;motif
chr2	234159685	rs12476635	chr2:232288667-237008035	2q37.1	C/T	-	upstream	ATG16L1(dist=532)	CRO	0	101.82	45.16	5.62	Roadmap-Histone;HMM-15-model;Encode-TFBS-blood	motif
chr2	234160345	rs2289477	chr2:232288667-237008035	2q37.1	T/G	-	UTR5	ATG16L1(ENST00000347464.5:c.-129T>G,ENST00000392017.4:c.-129T>G,ENST00000373525.5:c.-129T>G)	ATD;IBD;CRO	14.57	106.29	46.37	103.24	Roadmap-DNAI;Roadmap-Histone;HMM-15-model;Encode-TFBS-blood	motif
chr2	234160669	rs10199278	chr2:232288667-237008035	2q37.1	C/G	-	intronic	ATG16L1	ATD;IBD;CRO	6.71	106.29	46.16	9.18	Roadmap-DNAI;Roadmap-Histone;HMM-15-model;Encode-TFBS-blood	motif
chr2	234161448	rs6752107	chr2:232288667-237008035	2q37.1	G/A	-	intronic	ATG16L1	ATD;IBD;CRO	0	108.18	44.5	0	Roadmap-Histone;HMM-15-model	hQTL
chr2	234161769	rs6431654	chr2:232288667-237008035	2q37.1	C/T	-	intronic	ATG16L1	ATD;IBD;CRO	1.79	105.24	45.18	0	Roadmap-DNAI;Roadmap-Histone;HMM-15-model	motif
chr2	234162153	rs6745825	chr2:232288667-237008035	2q37.1	A/G	-	intronic	ATG16L1	ATD;IBD;CRO	0	101.04	44.44	0	Roadmap-Histone;HMM-15-model	motif
chr2	234162415	rs6431655	chr2:232288667-237008035	2q37.1	A/G	-	intronic	ATG16L1	IBD;CRO	0	98.19	44.1	1.54	Roadmap-Histone;HMM-15-model;Encode-TFBS-blood	motif
chr2	234163683	rs6705964	chr2:232288667-237008035	2q37.1	G/C	-	intronic	ATG16L1	ATD;IBD;CRO	0	63.92	44	0	Roadmap-Histone;HMM-15-model	motif
chr2	234164164	rs13388025	chr2:232288667-237008035	2q37.1	A/T	-	intronic	ATG16L1	CRO	0	67.12	43.86	0	Roadmap-Histone;HMM-15-model	motif
chr2	234165157	rs6758145	chr2:232288667-237008035	2q37.1	T/A	-	intronic	ATG16L1	CRO	0	49.4	39.72	0	Roadmap-Histone;HMM-15-model	motif
chr2	234166007	rs77591382	chr2:232288667-237008035	2q37.1	G/A	-	intronic	ATG16L1	CRO	0	37.37	37.82	0	HMM-15-model	motif
chr2	234166664	rs6758787	chr2:232288667-237008035	2q37.1	T/A	-	intronic	ATG16L1	ATD;IBD;CRO	0	44.79	37.82	0	Roadmap-Histone;HMM-15-model	motif
chr2	234166667	rs28376167	chr2:232288667-237008035	2q37.1	A/C	-	intronic	ATG16L1	CRO	0	44.79	37.82	0	Roadmap-Histone;HMM-15-model	motif
chr2	234166675	rs28554073	chr2:232288667-237008035	2q37.1	A/C	-	intronic	ATG16L1	CRO	0	44.79	37.82	0	Roadmap-Histone;HMM-15-model	motif
chr2	234167234	rs6431660	chr2:232288667-237008035	2q37.1	A/G	-	intronic	ATG16L1	ATD;IBD;CRO	0	48.87	40.05	0	Roadmap-Histone;HMM-15-model	motif
chr2	234167881	rs34123137	chr2:232288667-237008035	2q37.1	T/A	-	intronic	ATG16L1	ATD;IBD;CRO	0	62.27	41.15	0	Roadmap-Histone;HMM-15-model	motif;caQTL
chr2	234168042	rs1441090	chr2:232288667-237008035	2q37.1	A/G	-	intronic	ATG16L1	CRO	0	68.29	41.15	0	Roadmap-Histone;HMM-15-model	motif
chr2	234169822	rs10164737	chr2:232288667-237008035	2q37.1	C/T	-	intronic	ATG16L1	ATD;IBD;CRO	0	58.6	39.62	0	Roadmap-Histone;HMM-15-model	motif
chr2	234170324	rs140643155	chr2:232288667-237008035	2q37.1	A/C	-	intronic	ATG16L1	ATD;IBD;CRO	0	65.74	39.89	2.17	Roadmap-Histone;HMM-15-model;Encode-TFBS-blood	motif
chr2	234170326	rs55926010	chr2:232288667-237008035	2q37.1	A/T	-	intronic	ATG16L1	ATD;IBD;CRO	0	65.74	39.89	2.17	Roadmap-Histone;HMM-15-model;Encode-TFBS-blood	motif
chr2	234170369	rs13391356	chr2:232288667-237008035	2q37.1	T/C	-	intronic	ATG16L1	ATD;IBD;CRO	0	65.25	39.89	2.17	Roadmap-Histone;HMM-15-model;Encode-TFBS-blood	motif
chr2	234170397	rs6737398	chr2:232288667-237008035	2q37.1	G/A	-	intronic	ATG16L1	IBD;CRO	0	65.25	39.89	2.17	Roadmap-Histone;HMM-15-model;Encode-TFBS-blood	bQTL;motif
chr2	234171459	rs73110098	chr2:232288667-237008035	2q37.1	A/G	-	intronic	ATG16L1	CRO	0	64.76	38.07	0	Roadmap-Histone;HMM-15-model	motif
chr2	234172188	rs12162308	chr2:232288667-237008035	2q37.1	C/G	-	intronic	ATG16L1	ATD;IBD;CRO	0	45.81	36.85	0	Roadmap-Histone	motif
chr2	234175706	rs13009506	chr2:232288667-237008035	2q37.1	G/T	-	intronic	ATG16L1	ATD;IBD;CRO	0	65.37	44.3	0	Roadmap-Histone;HMM-15-model	motif
chr2	234176609	rs3792112	chr2:232288667-237008035	2q37.1	C/T	-	intronic	ATG16L1	ATD;IBD;CRO	11.56	96.99	46.43	21.01	Roadmap-DNAI;Roadmap-Histone;HMM-15-model;Encode-TFBS-blood	hQTL
chr2	234178453	rs12994971	chr2:232288667-237008035	2q37.1	C/T	-	intronic	ATG16L1	ATD;IBD;CRO	0	78.77	45.4	1.85	Roadmap-Histone;HMM-15-model;Encode-TFBS-blood	motif
chr2	234180638	rs3792110	chr2:232288667-237008035	2q37.1	A/T	-	intronic	ATG16L1	CRO	0	64.46	44.4	0	Roadmap-Histone;HMM-15-model	motif
chr2	234181848	rs2289474	chr2:232288667-237008035	2q37.1	C/T	-	intronic	ATG16L1	ATD;IBD;CRO	0	57.54	41.82	0	Roadmap-Histone;HMM-15-model	motif;caQTL;hQTL
chr2	234183468	rs2241879	chr2:232288667-237008035	2q37.1	G/A	-	intronic	ATG16L1	ATD;IBD;CRO	0	44.83	36.85	0	Roadmap-Histone	motif
chr2	234193186	rs7595748	chr2:232288667-237008035	2q37.1	A/G	-	intronic	ATG16L1	CRO	0	14.77	37.74	0	HMM-15-model	motif
chr2	234193274	rs7595856	chr2:232288667-237008035	2q37.1	G/A	-	intronic	ATG16L1	IBD;CRO	0	17.76	37.68	0	HMM-15-model	motif
chr2	234205339	rs74713450	chr2:232288667-237008035	2q37.1	A/T	-	intergenic	ATG16L1(dist=1019),SAG(dist=11128)	CRO	0	23.8	37.52	2.32	Encode-TFBS-blood	motif
chr2	234205342	rs12617453	chr2:232288667-237008035	2q37.1	T/A	-	intergenic	ATG16L1(dist=1022),SAG(dist=11125)	CRO	0	23.8	37.52	2.32	Encode-TFBS-blood	motif
chr2	234226720	rs6745476	chr2:232288667-237008035	2q37.1	G/A	G	intronic	SAG	CRO	1.65	18.52	4.6	0	Roadmap-DNAI	motif;bQTL;caQTL;hQTL
chr2	234231018	rs55863333	chr2:232288667-237008035	2q37.1	C/G	-	intronic	SAG	CRO	1.65	40.62	8.73	0	Roadmap-DNAI	motif
chr2	234232722	rs11891546	chr2:232288667-237008035	2q37.1	T/G	-	intronic	SAG	IBD;CRO	0	30.19	5.05	5.08	Encode-TFBS-blood	motif
chr2	234234828	rs6756706	chr2:232288667-237008035	2q37.1	G/A	-	intronic	SAG	IBD;CRO	1.79	11.26	4.89	0	Roadmap-DNAI	motif
chr2	234234845	rs6710735	chr2:232288667-237008035	2q37.1	C/G	C	intronic	SAG	CRO	1.79	9.84	4.89	0	Roadmap-DNAI	motif
chr2	234237765	rs894100	chr2:232288667-237008035	2q37.1	T/G	T	intronic	SAG	CRO	0	45.06	7.56	0	Roadmap-Histone	motif
chr2	234238254	rs745498	chr2:232288667-237008035	2q37.1	T/G	T	intronic	SAG	CRO	1.75	64.77	19.39	0	Roadmap-DNAI;Roadmap-Histone	motif
chr2	234241098	rs6431305	chr2:232288667-237008035	2q37.1	A/G	A	intronic	SAG	CRO	1.65	89.41	45.38	0	Roadmap-DNAI;Roadmap-Histone;HMM-15-model	motif
chr2	234241292	rs7570515	chr2:232288667-237008035	2q37.1	A/C	A	intronic	SAG	CRO	0	86.8	45.08	0	Roadmap-Histone;HMM-15-model	motif
chr2	234242347	rs1000141	chr2:232288667-237008035	2q37.1	C/T	-	intronic	SAG	IBD;CRO	1.48	90.52	45.13	0	Roadmap-DNAI;Roadmap-Histone;HMM-15-model	motif
chr2	234247627	rs2241874	chr2:232288667-237008035	2q37.1	T/C	-	intronic	SAG	CRO	0	53.78	17.38	3.94	Roadmap-Histone;Encode-TFBS-blood	motif
chr2	234248202	rs2879925	chr2:232288667-237008035	2q37.1	T/C	-	intronic	SAG	IBD;CRO	0	45.08	10.91	0	Roadmap-Histone	motif
chr2	234257452	rs34332006	chr2:232288667-237008035	2q37.1	T/C	-	intergenic	SAG(dist=1751),RP11-400N9.1(dist=2326)	CRO	0	47.83	18.7	0	Roadmap-Histone	motif
chr2	234258064	rs11681192	chr2:232288667-237008035	2q37.1	T/A	-	intergenic	SAG(dist=2363),RP11-400N9.1(dist=1714)	CRO	11.03	70.88	30.94	7.27	Roadmap-DNAI;Roadmap-Histone;Encode-TFBS-blood	caQTL
chr2	234258101	rs11679046	chr2:232288667-237008035	2q37.1	T/C	-	intergenic	SAG(dist=2400),RP11-400N9.1(dist=1677)	CRO	9.55	70.88	30.94	1.62	Roadmap-DNAI;Roadmap-Histone;Encode-TFBS-blood	motif;caQTL
chr2	234265403	rs55693723	chr2:232288667-237008035	2q37.1	C/T	T	ncRNA_intronic	AC019221.4	PSO	0	108.16	45.64	0	Roadmap-Histone;HMM-15-model	motif
chr2	234266340	rs11679008	chr2:232288667-237008035	2q37.1	A/G	G	ncRNA_intronic	AC019221.4	PSO	0	98.16	44.62	0	Roadmap-Histone;HMM-15-model	motif
chr2	234267512	rs56082182	chr2:232288667-237008035	2q37.1	T/C	C	ncRNA_intronic	AC019221.4	PSO	0	85.22	45.1	0	Roadmap-Histone;HMM-15-model	motif
chr2	234269710	rs11675531	chr2:232288667-237008035	2q37.1	C/A	A	ncRNA_intronic	AC019221.4	PSO	0	53.39	37.6	0	Roadmap-Histone;HMM-15-model	motif
chr2	234272688	rs55804614	chr2:232288667-237008035	2q37.1	G/A	A	ncRNA_intronic	AC019221.4	PSO	1.74	48.86	22.84	12.38	Roadmap-DNAI;Roadmap-Histone;Encode-TFBS-blood	motif
chr2	234276216	rs7573866	chr2:232288667-237008035	2q37.1	C/T	T	ncRNA_intronic	AC019221.4	PSO	0	46.33	38.37	0	Roadmap-Histone;HMM-15-model	motif
chr2	234286744	rs139598801	chr2:232288667-237008035	2q37.1	T/C	C	ncRNA_intronic	AC019221.4	PSO	0	25.6	38.14	0	HMM-15-model	motif
chr2	234290751	rs112047749	chr2:232288667-237008035	2q37.1	A/G	G	ncRNA_intronic	AC019221.4	PSO	0	56.52	40.64	0	Roadmap-Histone;HMM-15-model	motif
chr2	234296221	rs72980318	chr2:232288667-237008035	2q37.1	T/C	C	ncRNA_intronic	AC019221.4	PSO	0	69.69	43.38	0	Roadmap-Histone;HMM-15-model	motif
chr2	234301949	rs55893802	chr2:232288667-237008035	2q37.1	T/C	C	intronic	DGKD	PSO	0	32.43	38.27	0	HMM-15-model	motif
chr2	234316032	rs7587876	chr2:232288667-237008035	2q37.1	G/A	A	intronic	DGKD	PSO	0	40.27	39.3	0	HMM-15-model	motif
chr2	234325023	rs72980338	chr2:232288667-237008035	2q37.1	T/C	C	intronic	DGKD	PSO	1.74	65.47	46.14	1.88	Roadmap-DNAI;Roadmap-Histone;HMM-15-model;Encode-TFBS-blood	motif
chr2	234329419	rs6753242	chr2:232288667-237008035	2q37.1	T/G	G	intronic	DGKD	PSO	0	90.28	42.98	0	Roadmap-Histone;HMM-15-model	motif
chr2	234331810	rs11694406	chr2:232288667-237008035	2q37.1	A/G	G	intronic	DGKD	PSO	0	79.07	45.38	0	Roadmap-Histone;HMM-15-model	motif
chr2	234502121	rs13394720	chr2:232288667-237008035	2q37.1	C/T	T	intergenic	USP40(dist=26693),UGT1A1(dist=24170)	PSO	1.74	18.85	1.82	14.43	Roadmap-DNAI;Encode-TFBS-blood	bQTL;motif;hQTL
chr2	239229580	rs3739071	chr2:238315547-240315547	2q37.3	A/G	A	intronic	TRAF3IP1	UC	0	93.54	43.46	0	Roadmap-Histone;HMM-15-model	motif
chr2	239229644	rs6716870	chr2:238315547-240315547	2q37.3	A/G	A	intronic	TRAF3IP1	UC	0	93.54	41.19	0	Roadmap-Histone;HMM-15-model	motif
chr2	239248457	rs13429066	chr2:238315547-240315547	2q37.3	T/C	T	intronic	TRAF3IP1	UC	0	25.08	33.21	1.25	Encode-TFBS-blood	motif
chr2	239248712	rs11893329	chr2:238315547-240315547	2q37.3	C/G	C	intronic	TRAF3IP1	UC	0	8.26	33.21	6.33	Encode-TFBS-blood	motif
chr2	239248716	rs11888517	chr2:238315547-240315547	2q37.3	G/A	G	intronic	TRAF3IP1	UC	0	8.26	33.21	6.33	Encode-TFBS-blood	motif
chr2	239265873	rs7564619	chr2:238315547-240315547	2q37.3	T/C	T	intronic	TRAF3IP1	UC	1.54	26.41	30.31	1.28	Roadmap-DNAI;Encode-TFBS-blood	motif
chr2	239279921	rs56149708	chr2:238315547-240315547	2q37.3	G/T	G	intronic	TRAF3IP1	UC	1.79	37.01	15.28	0	Roadmap-DNAI	motif
chr2	239285313	rs67837773	chr2:238315547-240315547	2q37.3	T/A	T	intronic	TRAF3IP1	UC	0	59.75	19.19	0	Roadmap-Histone	motif
chr2	241563739	rs4676410	chr2:240563739-243767801	2q37.3	A/G	-	intronic	GPR35	PSC,UC;AS;IBD;UC	6.54	87.51	45.24	0	Roadmap-DNAI;Roadmap-Histone;HMM-15-model	motif
chr2	241566871	rs12477906	chr2:240563739-243767801	2q37.3	G/A	-	intronic	GPR35	UC	0	80.03	37.38	0	Roadmap-Histone	motif
chr2	241568326	rs34236350	chr2:240563739-243767801	2q37.3	T/C	-	intronic	GPR35	PSC,UC;AS;IBD;UC	0	45.05	18.2	0	Roadmap-Histone	motif
chr2	241574401	rs4676408	chr2:240563739-243767801	2q37.3	G/A	-	intergenic	GPR35(dist=3725),AQP12B(dist=41454)	IBD;UC	1.54	18.97	0	0	Roadmap-DNAI	motif;caQTL
chr2	241585584	rs4676401	chr2:240563739-243767801	2q37.3	G/T	-	intergenic	GPR35(dist=14908),AQP12B(dist=30271)	UC	6.56	69.06	18.58	0	Roadmap-DNAI;Roadmap-Histone	motif
chr2	242480111	rs2055567	chr2:240563739-243767801	2q37.3	A/G	G	intergenic	STK25(dist=31151),BOK-AS1(dist=3707)	IBD	0	59.2	1.94	0	Roadmap-Histone	motif
chr2	242480546	rs6706437	chr2:240563739-243767801	2q37.3	T/G	G	intergenic	STK25(dist=31586),BOK-AS1(dist=3272)	IBD	6.34	73.81	10.04	0	Roadmap-DNAI;Roadmap-Histone	caQTL
chr2	25018256	rs4665720	chr2:24017860-26492467	2p23.3	T/C	-	intronic	CENPO	MS	0	57.21	32.04	0	Roadmap-Histone	motif
chr2	25038268	rs2082881	chr2:24017860-26492467	2p23.3	G/A	-	intronic	CENPO	MS	0	23.87	38.26	0	HMM-15-model	bQTL;motif
chr2	25040423	rs10178420	chr2:24017860-26492467	2p23.3	G/A	-	intronic	CENPO	MS	0	22.66	37.93	0	HMM-15-model	motif
chr2	25041259	rs1550112	chr2:24017860-26492467	2p23.3	T/A	-	intronic	CENPO	MS	0	39.52	37.68	0	HMM-15-model	motif
chr2	25096692	rs11892869	chr2:24017860-26492467	2p23.3	T/A	T	intronic	ADCY3	IBD;CRO;PSC,AS,CRO,UC,PSO	3.01	21.54	24.06	0	Roadmap-DNAI	caQTL
chr2	25096952	rs7567997	chr2:24017860-26492467	2p23.3	C/T	C	intronic	ADCY3	IBD;CRO;PSC,AS,CRO,UC,PSO	3.01	20.07	24.06	0	Roadmap-DNAI	motif;caQTL
chr2	25097072	rs7580081	chr2:24017860-26492467	2p23.3	C/G	C	intronic	ADCY3	IBD;CRO;PSC,AS,CRO,UC,PSO	3.01	21.25	24.06	0	Roadmap-DNAI	motif;caQTL
chr2	25107759	rs11686663	chr2:24017860-26492467	2p23.3	T/C	T	intronic	ADCY3	IBD;CRO;PSC,AS,CRO,UC,PSO	1.79	35.53	21.32	0	Roadmap-DNAI	motif;hQTL
chr2	25109317	rs7605335	chr2:24017860-26492467	2p23.3	A/G	A	intronic	ADCY3	IBD;CRO;PSC,AS,CRO,UC,PSO	0	60.45	24.04	0	Roadmap-Histone	motif
chr2	25491056	rs7583409	chr2:24017860-26492467	2p23.3	G/A	G	intronic	DNMT3A	CRO	0	49.66	38.56	0	Roadmap-Histone;HMM-15-model	motif
chr2	25492467	rs13428812	chr2:24017860-26492467	2p23.3	G/A	G	intronic	DNMT3A	CRO	0	39.84	38.12	0	HMM-15-model	motif
chr2	25500289	rs56089703	chr2:24017860-26492467	2p23.3	A/T	A	intronic	DNMT3A	CRO	14.57	111.12	44.03	29.63	Roadmap-DNAI;Roadmap-Histone;HMM-15-model;Encode-TFBS-blood	motif
chr2	25502552	rs2006788	chr2:24017860-26492467	2p23.3	G/T	G	intronic	DNMT3A	CRO	3.38	87.99	44.84	41.75	Roadmap-DNAI;Roadmap-Histone;HMM-15-model;Encode-TFBS-blood	bQTL;motif
chr2	25503786	rs56197924	chr2:24017860-26492467	2p23.3	A/G	A	intronic	DNMT3A	CRO	0	71.64	41.86	6.23	Roadmap-Histone;HMM-15-model;Encode-TFBS-blood	motif
chr2	25505793	rs72810068	chr2:24017860-26492467	2p23.3	C/T	C	intronic	DNMT3A	CRO	0	45.08	39.4	0	Roadmap-Histone;HMM-15-model	motif
chr2	25506107	rs57976122	chr2:24017860-26492467	2p23.3	T/C	T	intronic	DNMT3A	CRO	0	49.03	39.91	0	Roadmap-Histone;HMM-15-model	motif
chr2	27808154	rs6734059	chr2:26635463-31449594	2p23.3	C/T	-	ncRNA_intronic	RP11-158I13.2	T1D	0	81.72	43.17	0	Roadmap-Histone;HMM-15-model	motif
chr2	27834615	rs13405762	chr2:26635463-31449594	2p23.3	C/A	-	ncRNA_intronic	RP11-158I13.2	T1D	0	22.1	37.69	0	HMM-15-model	motif
chr2	27835082	rs78170284	chr2:26635463-31449594	2p23.3	A/G	-	ncRNA_intronic	RP11-158I13.2	T1D	0	18.59	37.63	0	HMM-15-model	motif
chr2	27866139	rs77350364	chr2:26635463-31449594	2p23.3	G/A	-	intronic	GPN1	T1D	0	4.27	37.63	0	HMM-15-model	motif
chr2	28602911	rs10199829	chr2:26635463-31449594	2p23.2	C/A	-	intergenic	BRE(dist=41143),AC104695.3(dist=4365)	IBD;CRO;PSC,AS,CRO,UC,PSO	0	64.84	32	0	Roadmap-Histone	motif
chr2	28604879	rs906805	chr2:26635463-31449594	2p23.2	A/G	-	intergenic	BRE(dist=43111),AC104695.3(dist=2397)	IBD;CRO;PSC,AS,CRO,UC,PSO	4.37	42.55	15.45	5.02	Roadmap-DNAI;Encode-TFBS-blood	motif;caQTL
chr2	28612213	rs1509396	chr2:26635463-31449594	2p23.2	G/C	-	ncRNA_intronic	AC104695.3	IBD;CRO;PSC,AS,CRO,UC,PSO	0	52.87	13.33	0	Roadmap-Histone	motif
chr2	28614401	rs11677002	chr2:26635463-31449594	2p23.2	C/T	-	ncRNA_intronic	AC104695.3	IBD;CRO;PSC,AS,CRO,UC,PSO	12.84	109.5	42.71	0	Roadmap-DNAI;Roadmap-Histone;HMM-15-model	motif
chr2	28614794	rs925255	chr2:26635463-31449594	2p23.2	T/C	-	ncRNA_intronic	AC104695.3	IBD;CRO;PSC,AS,CRO,UC,PSO	11.39	106.34	42.66	0	Roadmap-DNAI;Roadmap-Histone;HMM-15-model	motif
chr2	28624833	rs4666070	chr2:26635463-31449594	2p23.2	G/A	-	intronic	FOSL2	IBD;CRO;PSC,AS,CRO,UC,PSO	0	62.91	35.99	0	Roadmap-Histone	motif
chr2	28632377	rs7606480	chr2:26635463-31449594	2p23.2	A/G	-	intronic	FOSL2	IBD	11.19	91.28	42.28	0	Roadmap-DNAI;Roadmap-Histone;HMM-15-model	motif;caQTL
chr2	28642747	rs1396733	chr2:26635463-31449594	2p23.2	C/A	-	intergenic	FOSL2(dist=2568),RP11-373D23.3(dist=6065)	IBD	1.48	37.76	32.1	0	Roadmap-DNAI	motif
chr2	28643523	rs7574996	chr2:26635463-31449594	2p23.2	G/C	-	intergenic	FOSL2(dist=3344),RP11-373D23.3(dist=5289)	IBD	1.48	34.13	32.11	0	Roadmap-DNAI	motif
chr2	28647084	rs1509394	chr2:26635463-31449594	2p23.2	C/T	-	intergenic	FOSL2(dist=6905),RP11-373D23.3(dist=1728)	IBD	4.99	95.56	41.16	0	Roadmap-DNAI;Roadmap-Histone;HMM-15-model	motif
chr2	30445322	rs1355208	chr2:26635463-31449594	2p23.1	A/G	G	intergenic	SNORA64(dist=34890),LBH(dist=9075)	SLE;RA;CEL,RA	0	70.58	35.91	0	Roadmap-Histone	motif
chr2	30447432	rs12473138	chr2:26635463-31449594	2p23.1	C/T	T	intergenic	SNORA64(dist=37000),LBH(dist=6965)	SLE;RA;CEL,RA	5.17	101.49	45.28	1.82	Roadmap-DNAI;Roadmap-Histone;HMM-15-model;Encode-TFBS-blood	motif
chr2	30448344	rs906868	chr2:26635463-31449594	2p23.1	G/T	T	intergenic	SNORA64(dist=37912),LBH(dist=6053)	SLE;RA;CEL,RA	10.11	111.12	44.41	34.9	Roadmap-DNAI;Roadmap-Histone;HMM-15-model;Encode-TFBS-blood	motif
chr2	42081122	rs751490	chr2:39282854-44907630	2p21	T/A	-	intergenic	snoZ247(dist=119526),Y_RNA(dist=3289)	RA	0	31.42	0	5.05	Encode-TFBS-blood	motif
chr2	43355324	rs12478539	chr2:39282854-44907630	2p21	C/G	G	intergenic	AC093609.1(dist=25495),THADA(dist=38476)	MS	6.54	97.39	43.96	0	Roadmap-DNAI;Roadmap-Histone;HMM-15-model	motif;caQTL
chr2	43355519	rs28411734	chr2:39282854-44907630	2p21	G/A	A	intergenic	AC093609.1(dist=25690),THADA(dist=38281)	MS	1.75	96.19	43.96	0	Roadmap-DNAI;Roadmap-Histone;HMM-15-model	caQTL
chr2	43355763	rs17405635	chr2:39282854-44907630	2p21	A/G	G	intergenic	AC093609.1(dist=25934),THADA(dist=38037)	MS	1.79	93.41	44.1	0	Roadmap-DNAI;Roadmap-Histone;HMM-15-model	motif
chr2	43356490	rs17030410	chr2:39282854-44907630	2p21	G/T	T	intergenic	AC093609.1(dist=26661),THADA(dist=37310)	MS	9.4	89.16	43.24	0	Roadmap-DNAI;Roadmap-Histone;HMM-15-model	motif
chr2	43359127	rs12471190	chr2:39282854-44907630	2p21	C/T	T	intergenic	AC093609.1(dist=29298),THADA(dist=34673)	MS	9.81	108.36	44.18	4.01	Roadmap-DNAI;Roadmap-Histone;HMM-15-model;Encode-TFBS-blood	motif
chr2	43359275	rs6705577	chr2:39282854-44907630	2p21	C/G	G	intergenic	AC093609.1(dist=29446),THADA(dist=34525)	MS	8.09	105.58	44.06	0	Roadmap-DNAI;Roadmap-Histone;HMM-15-model	motif
chr2	43360065	rs28498283	chr2:39282854-44907630	2p21	T/A	A	intergenic	AC093609.1(dist=30236),THADA(dist=33735)	MS	9.66	105.09	44.5	0	Roadmap-DNAI;Roadmap-Histone;HMM-15-model	dsQTL;motif;caQTL;hQTL
chr2	43360947	rs7588193	chr2:39282854-44907630	2p21	G/A	A	intergenic	AC093609.1(dist=31118),THADA(dist=32853)	MS	8.37	106.87	44.62	0	Roadmap-DNAI;Roadmap-Histone;HMM-15-model	motif;hQTL
chr2	43361256	rs2163226	chr2:39282854-44907630	2p21	C/T	-	intergenic	AC093609.1(dist=31427),THADA(dist=32544)	MS	14.57	106.87	44.36	5.5	Roadmap-DNAI;Roadmap-Histone;HMM-15-model;Encode-TFBS-blood	motif;caQTL
chr2	43394781	rs2052926	chr2:39282854-44907630	2p21	C/T	-	intronic	THADA	T1D	0	58.25	38.12	0	Roadmap-Histone;HMM-15-model	motif
chr2	43399811	rs9752421	chr2:39282854-44907630	2p21	A/C	-	intronic	THADA	T1D	0	78.42	41.64	0	Roadmap-Histone;HMM-15-model	motif
chr2	43404125	rs62135441	chr2:39282854-44907630	2p21	G/T	-	intronic	THADA	T1D	0	78.93	37.18	0	Roadmap-Histone	motif
chr2	43411785	rs6760765	chr2:39282854-44907630	2p21	A/T	-	intronic	THADA	T1D	6.56	66.12	36.26	0	Roadmap-DNAI;Roadmap-Histone	motif
chr2	43411820	rs2052923	chr2:39282854-44907630	2p21	C/T	-	intronic	THADA	T1D	4.77	67.57	36.73	0	Roadmap-DNAI;Roadmap-Histone	motif
chr2	43412531	rs12463673	chr2:39282854-44907630	2p21	T/C	-	intronic	THADA	T1D	0	62.56	36.43	0	Roadmap-Histone	motif
chr2	43412782	rs10176742	chr2:39282854-44907630	2p21	A/G	-	intronic	THADA	T1D	0	58.3	34.94	0	Roadmap-Histone	motif
chr2	43464818	rs113542380	chr2:39282854-44907630	2p21	A/G	A	intronic	THADA	IBD	1.48	35.58	33.61	0	Roadmap-DNAI	motif
chr2	43652398	rs17039131	chr2:39282854-44907630	2p21	C/A	A	intronic	THADA	CRO	1.74	84.07	45.06	2.07	Roadmap-DNAI;Roadmap-Histone;HMM-15-model;Encode-TFBS-blood	motif
chr2	43653499	rs78886764	chr2:39282854-44907630	2p21	A/C	C	intronic	THADA	CRO	1.74	93.78	45.1	8.91	Roadmap-DNAI;Roadmap-Histone;HMM-15-model;Encode-TFBS-blood	motif
chr2	43682596	rs6752448	chr2:39282854-44907630	2p21	C/G	G	intronic	THADA	CRO	1.48	33.08	33.31	0	Roadmap-DNAI	motif
chr2	43687879	rs17030845	chr2:39282854-44907630	2p21	T/C	C	intronic	THADA	CRO	0	45.28	31.75	0	Roadmap-Histone	motif
chr2	43688324	rs77377889	chr2:39282854-44907630	2p21	A/C	C	intronic	THADA	CRO	0	49.56	31.99	2.07	Roadmap-Histone;Encode-TFBS-blood	motif
chr2	43689364	rs17030855	chr2:39282854-44907630	2p21	A/C	C	intronic	THADA	CRO	0	46.59	32.38	0	Roadmap-Histone	motif
chr2	43729472	rs111753823	chr2:39282854-44907630	2p21	A/C	C	intronic	THADA	CRO	0	7.35	38.11	0	HMM-15-model	motif
chr2	43733509	rs17030946	chr2:39282854-44907630	2p21	T/G	G	intronic	THADA	CRO	0	31.55	37.94	0	HMM-15-model	motif
chr2	43743491	rs74600494	chr2:39282854-44907630	2p21	T/C	C	intronic	THADA	CRO	1.48	46.55	35.69	0	Roadmap-DNAI;Roadmap-Histone	motif
chr2	43744050	rs77791126	chr2:39282854-44907630	2p21	A/G	G	intronic	THADA	CRO	0	44.56	35.05	0	Roadmap-Histone	motif
chr2	43746062	rs76851696	chr2:39282854-44907630	2p21	C/T	T	intronic	THADA	CRO	0	65.62	38.52	0	Roadmap-Histone;HMM-15-model	motif
chr2	43764184	rs76856054	chr2:39282854-44907630	2p21	C/T	T	intronic	THADA	CRO	0	61.43	35.42	0	Roadmap-Histone	motif
chr2	43767189	rs76450091	chr2:39282854-44907630	2p21	C/T	T	intronic	THADA	IBD;CRO	6.21	45.02	37.52	0	Roadmap-DNAI;Roadmap-Histone	caQTL
chr2	43786818	rs77552263	chr2:39282854-44907630	2p21	A/G	A	intronic	THADA	IBD;PSC,AS,CRO,UC,PSO	1.74	65.91	41.96	17.3	Roadmap-DNAI;Roadmap-Histone;HMM-15-model;Encode-TFBS-blood	motif
chr2	43787107	rs77888770	chr2:39282854-44907630	2p21	C/T	-	intronic	THADA	IBD;CRO	0	57.18	41.01	6.63	Roadmap-Histone;HMM-15-model;Encode-TFBS-blood	motif
chr2	43796135	rs78481334	chr2:39282854-44907630	2p21	A/T	-	intronic	THADA	IBD;CRO	0	21.35	39.12	0	HMM-15-model	motif
chr2	43805228	rs6759383	chr2:39282854-44907630	2p21	T/C	-	intronic	THADA	IBD;CRO	0	26.33	37.98	0	HMM-15-model	motif;hQTL
chr2	43808034	rs76765584	chr2:39282854-44907630	2p21	A/C	-	intronic	THADA	IBD;CRO	0	15.47	37.69	0	HMM-15-model	motif
chr2	43808490	rs55855805	chr2:39282854-44907630	2p21	G/A	-	intronic	THADA	IBD;CRO	0	26.39	37.78	0	HMM-15-model	motif
chr2	43809248	rs17031092	chr2:39282854-44907630	2p21	G/T	-	intronic	THADA	IBD;CRO	0	25.03	37.89	0	HMM-15-model	motif
chr2	43809494	rs111720289	chr2:39282854-44907630	2p21	C/G	-	intronic	THADA	IBD;CRO	0	14.73	37.89	0	HMM-15-model	motif
chr2	43810698	rs80075345	chr2:39282854-44907630	2p21	T/C	-	intronic	THADA	IBD;CRO	0	22.17	37.78	0	HMM-15-model	motif
chr2	43810739	rs73925554	chr2:39282854-44907630	2p21	C/T	-	intronic	THADA	IBD;CRO	0	22.17	37.78	0	HMM-15-model	motif
chr2	43814984	rs7568901	chr2:39282854-44907630	2p21	T/C	-	intronic	THADA	IBD;CRO	0	30.21	37.93	0	HMM-15-model	motif
chr2	43832049	rs7559723	chr2:39282854-44907630	2p21	T/C	-	intergenic	THADA(dist=8864),Y_RNA(dist=15968)	IBD;CRO	1.79	37.89	10.08	0	Roadmap-DNAI	motif
chr2	43836877	rs60868396	chr2:39282854-44907630	2p21	G/T	-	intergenic	THADA(dist=13692),Y_RNA(dist=11140)	IBD;CRO	3.38	17.99	0	0	Roadmap-DNAI	motif
chr2	43839896	rs10186307	chr2:39282854-44907630	2p21	A/G	-	intergenic	THADA(dist=16711),Y_RNA(dist=8121)	IBD;CRO	10.11	22.05	2.2	4.98	Roadmap-DNAI;Encode-TFBS-blood	motif
chr2	55797837	rs17047094	chr2:51974958-56845109	2p16.1	G/A	G	intronic	SMEK2	VIT	0	29.47	37.65	0	HMM-15-model	motif
chr2	55799916	rs11676573	chr2:51974958-56845109	2p16.1	A/G	A	intronic	SMEK2	VIT	0	26.61	37.66	0	HMM-15-model	motif
chr2	55809015	rs12616502	chr2:51974958-56845109	2p16.1	A/G	A	intronic	SMEK2	VIT	1.45	57.74	36.96	0	Roadmap-Histone	motif
chr2	55821501	rs6760959	chr2:51974958-56845109	2p16.1	A/T	A	intronic	SMEK2	VIT	0	42.18	40.98	0	HMM-15-model	motif
chr2	55822306	rs113453381	chr2:51974958-56845109	2p16.1	T/C	T	intronic	SMEK2	VIT	0	35.23	39.74	0	HMM-15-model	motif
chr2	55824236	rs111707510	chr2:51974958-56845109	2p16.1	C/T	C	intronic	SMEK2	VIT	0	15.36	37.63	0	HMM-15-model	motif
chr2	55824393	rs112373577	chr2:51974958-56845109	2p16.1	A/C	A	intronic	SMEK2	VIT	0	15.36	37.63	0	HMM-15-model	motif
chr2	55827115	rs17047119	chr2:51974958-56845109	2p16.1	T/C	T	intronic	SMEK2	VIT	0	48.14	40.34	0	Roadmap-Histone;HMM-15-model	motif
chr2	55850333	rs9309267	chr2:51974958-56845109	2p16.1	T/C	T	intergenic	RP11-554J4.1(dist=4825),PNPT1(dist=11067)	VIT	0	74.14	44.31	0	Roadmap-Histone;HMM-15-model	motif
chr2	55853470	rs3748955	chr2:51974958-56845109	2p16.1	C/G	C	intergenic	RP11-554J4.1(dist=7962),PNPT1(dist=7930)	VIT	0	48.6	38.52	0	Roadmap-Histone;HMM-15-model	motif
chr2	55854036	rs6712314	chr2:51974958-56845109	2p16.1	C/T	C	intergenic	RP11-554J4.1(dist=8528),PNPT1(dist=7364)	VIT	0	39.03	38.11	0	HMM-15-model	bQTL;motif
chr2	55858187	rs9309268	chr2:51974958-56845109	2p16.1	G/T	G	intergenic	RP11-554J4.1(dist=12679),PNPT1(dist=3213)	VIT	0	25.79	38.11	0	HMM-15-model	motif
chr2	55862355	rs6739788	chr2:51974958-56845109	2p16.1	T/A	T	UTR3	PNPT1(ENST00000447944.2:c.*1017A>T)	VIT	0	7.24	37.83	0	HMM-15-model	motif
chr2	55865469	rs10172506	chr2:51974958-56845109	2p16.1	C/G	C	intronic	PNPT1	VIT	0	6.75	37.9	0	HMM-15-model	motif
chr2	61068167	rs1432296	chr2:60056644-63638839	2p16.1	T/C	T	intergenic	RN7SL632P(dist=9104),AC010733.4(dist=6728)	SLE;RA	11.56	79.63	36.87	88	Roadmap-DNAI;Roadmap-Histone;Encode-TFBS-blood	motif;caQTL
chr2	61071302	rs4672409	chr2:60056644-63638839	2p16.1	G/A	G	intergenic	RN7SL632P(dist=12239),AC010733.4(dist=3593)	PSC,AS,CRO,UC,PSO;RA;MS;PSO	1.74	37.37	12.81	7.85	Roadmap-DNAI;Encode-TFBS-blood	motif
chr2	61071656	rs4672410	chr2:60056644-63638839	2p16.1	G/A	G	intergenic	RN7SL632P(dist=12593),AC010733.4(dist=3239)	PSC,AS,CRO,UC,PSO;RA;MS;PSO	0	38.16	7.83	4.01	Encode-TFBS-blood	motif
chr2	61085723	rs842631	chr2:60056644-63638839	2p16.1	T/C	T	ncRNA_intronic	AC010733.4	PSC,AS,CRO,UC,PSO;RA;MS;PSO	1.54	13.34	7.21	0	Roadmap-DNAI	motif;caQTL
chr2	61106795	rs10186467	chr2:60056644-63638839	2p16.1	C/T	-	ncRNA_intronic	AC010733.4	CEL;IBD;MS;UC	0	21.3	4.67	1.88	Encode-TFBS-blood	motif
chr2	61108829	rs67574266	chr2:60056644-63638839	2p16.1	A/G	A	UTR5	REL(ENST00000295025.8:c.-147A>G,ENST00000394479.3:c.-147A>G)	RA;PSO	14.57	85.79	46.27	96.34	Roadmap-DNAI;Roadmap-Histone;HMM-15-model;Encode-TFBS-blood	motif;caQTL
chr2	61112552	rs6545835	chr2:60056644-63638839	2p16.1	T/G	-	intronic	REL	IBD	0	104.03	45.51	0	Roadmap-Histone;HMM-15-model	motif
chr2	61115039	rs10208155	chr2:60056644-63638839	2p16.1	G/T	-	intronic	REL	IBD	0	72.23	41.41	0	Roadmap-Histone;HMM-15-model	motif
chr2	61116241	rs13422089	chr2:60056644-63638839	2p16.1	G/C	-	intronic	REL	IBD	6.4	71.73	43.9	0	Roadmap-DNAI;Roadmap-Histone;HMM-15-model	motif;caQTL
chr2	61126664	rs10193964	chr2:60056644-63638839	2p16.1	G/A	-	intronic	REL	IBD	5.14	69.67	41.71	20.89	Roadmap-DNAI;Roadmap-Histone;HMM-15-model;Encode-TFBS-blood	motif
chr2	61128268	rs6707682	chr2:60056644-63638839	2p16.1	A/G	-	intronic	REL	IBD	0	23.13	37.64	0	HMM-15-model	motif
chr2	61130883	rs13027883	chr2:60056644-63638839	2p16.1	C/G	-	intronic	REL	IBD	0	18.44	37.43	4.67	Encode-TFBS-blood	motif
chr2	61132029	rs9752570	chr2:60056644-63638839	2p16.1	A/T	-	intronic	REL	IBD	0	18.05	37.89	9.31	HMM-15-model;Encode-TFBS-blood	motif
chr2	61136129	rs13031237	chr2:60056644-63638839	2p16.1	T/G	T	intronic	REL	RA;PSO	0	25.17	38.04	0	HMM-15-model	motif
chr2	61137506	rs12989427	chr2:60056644-63638839	2p16.1	A/G	A	intronic	REL	SLE;RA	0	9.67	38.07	0	HMM-15-model	motif
chr2	61141615	rs9309331	chr2:60056644-63638839	2p16.1	C/G	-	intronic	REL	IBD	0	35.12	38.76	2.32	HMM-15-model;Encode-TFBS-blood	motif
chr2	61160619	rs13026755	chr2:60056644-63638839	2p16.1	T/C	T	intergenic	REL(dist=1874),PUS10(dist=8485)	RA;PSO	0	29.59	38.25	0	HMM-15-model	motif
chr2	61161095	rs13033143	chr2:60056644-63638839	2p16.1	A/G	-	intergenic	REL(dist=2350),PUS10(dist=8009)	IBD	0	36.51	37.98	0	HMM-15-model	motif
chr2	61164331	rs13017599	chr2:60056644-63638839	2p16.1	A/G	A	intergenic	REL(dist=5586),PUS10(dist=4773)	RA;PSO	3.19	53.08	38.47	2.35	Roadmap-DNAI;Roadmap-Histone;HMM-15-model;Encode-TFBS-blood	motif
chr2	61164729	rs6726160	chr2:60056644-63638839	2p16.1	T/G	-	intergenic	REL(dist=5984),PUS10(dist=4375)	CEL;IBD;UC	1.73	63.66	39.45	0	Roadmap-DNAI;Roadmap-Histone;HMM-15-model	caQTL
chr2	61176073	rs2278300	chr2:60056644-63638839	2p16.1	T/G	-	intronic	PUS10	CEL;IBD;MS;UC	0	49.14	38.34	0	Roadmap-Histone;HMM-15-model	motif
chr2	61193460	rs7580554	chr2:60056644-63638839	2p16.1	C/G	G	intronic	PUS10	CEL	0	91.78	43.17	2.42	Roadmap-Histone;HMM-15-model;Encode-TFBS-blood	motif
chr2	61199327	rs112401990	chr2:60056644-63638839	2p16.1	A/G	-	intronic	PUS10	CEL;IBD;CRO;UC;PSC,AS,CRO,UC,PSO	1.65	52.87	16.3	5.28	Roadmap-DNAI;Roadmap-Histone;Encode-TFBS-blood	motif
chr2	61204641	rs7608697	chr2:60056644-63638839	2p16.1	C/A	-	intronic	PUS10	CEL;IBD;CRO;UC;PSC,AS,CRO,UC,PSO	0	39.56	12.43	18.45	Encode-TFBS-blood	motif
chr2	61204688	rs7596362	chr2:60056644-63638839	2p16.1	C/T	-	intronic	PUS10	CEL;IBD;CRO;UC;PSC,AS,CRO,UC,PSO	0	39.56	12.43	12.59	Encode-TFBS-blood	caQTL
chr2	61220015	rs10182774	chr2:60056644-63638839	2p16.1	T/C	-	intronic	PUS10	IBD	6.93	93.78	27.99	10.53	Roadmap-DNAI;Roadmap-Histone;Encode-TFBS-blood	motif
chr2	61221203	rs71420380	chr2:60056644-63638839	2p16.1	T/C	-	intronic	PUS10	IBD	7.98	34.85	21.33	0	Roadmap-DNAI	motif
chr2	61240536	rs6727926	chr2:60056644-63638839	2p16.1	T/A	-	intronic	PUS10	IBD	1.54	17.5	22.39	0	Roadmap-DNAI	motif
chr2	61256053	rs72809443	chr2:60056644-63638839	2p16.1	G/C	-	intronic	PEX13	IBD	0	23.13	38.23	0	HMM-15-model	motif
chr2	61280675	rs62150982	chr2:60056644-63638839	2p16.1	C/T	T	intergenic	PEX13(dist=1550),KIAA1841(dist=12393)	CEL	0	1.12	38.09	0	HMM-15-model	motif
chr2	61291907	rs7586478	chr2:60056644-63638839	2p16.1	G/T	-	intergenic	PEX13(dist=12782),KIAA1841(dist=1161)	IBD	0	44.7	36.58	0	Roadmap-Histone	motif
chr2	61294123	rs13412375	chr2:60056644-63638839	2p16.1	A/T	-	intronic	KIAA1841	IBD	0	67.85	23.84	0	Roadmap-Histone	motif
chr2	61371478	rs1177275	chr2:60056644-63638839	2p15	G/A	G	ncRNA_intronic	AC016747.3	CEL	0	45.53	18.18	0	Roadmap-Histone	motif
chr2	61371507	rs11688322	chr2:60056644-63638839	2p15	C/A	C	ncRNA_intronic	AC016747.3	CEL	0	48.48	18.18	0	Roadmap-Histone	motif
chr2	61371701	rs1177276	chr2:60056644-63638839	2p15	A/G	A	ncRNA_intronic	AC016747.3	CEL	0	83.26	29.01	2.28	Roadmap-Histone;Encode-TFBS-blood	motif
chr2	61371723	rs1177277	chr2:60056644-63638839	2p15	A/G	A	ncRNA_intronic	AC016747.3	CEL	0	86.44	29.01	2.28	Roadmap-Histone;Encode-TFBS-blood	motif
chr2	61371758	rs1177278	chr2:60056644-63638839	2p15	G/A	G	ncRNA_intronic	AC016747.3	CEL	0	88.42	29.01	2.28	Roadmap-Histone;Encode-TFBS-blood	motif
chr2	61372298	rs3213944	chr2:60056644-63638839	2p15	G/C	G	UTR5	C2orf74(ENST00000426997.1:c.-17896G>C)	CEL	14.57	109.53	46.21	59.17	Roadmap-DNAI;Roadmap-Histone;HMM-15-model;Encode-TFBS-blood	motif
chr2	61372507	rs34279970	chr2:60056644-63638839	2p15	G/A	G	intronic	C2orf74	CEL	3.53	109.53	45.71	4.4	Roadmap-DNAI;Roadmap-Histone;HMM-15-model;Encode-TFBS-blood	motif
chr2	61373520	rs1729658	chr2:60056644-63638839	2p15	G/A	A	intronic	C2orf74	CEL	0	46.96	38.53	0	Roadmap-Histone;HMM-15-model	motif
chr2	61374149	rs2441467	chr2:60056644-63638839	2p15	C/T	C	intronic	C2orf74	CEL	0	41.44	38.11	0	HMM-15-model	motif
chr2	61374502	rs1729655	chr2:60056644-63638839	2p15	G/T	G	intronic	C2orf74	CEL	0	29.9	38.11	0	HMM-15-model	motif
chr2	61375063	rs2592496	chr2:60056644-63638839	2p15	C/T	C	intronic	C2orf74	CEL	0	9.28	38.11	0	HMM-15-model	motif
chr2	61379533	rs11125869	chr2:60056644-63638839	2p15	G/A	G	ncRNA_intronic	RP11-493E12.1	CEL	0	1.69	38.11	0	HMM-15-model	motif
chr2	61379844	rs12616041	chr2:60056644-63638839	2p15	A/G	A	ncRNA_intronic	RP11-493E12.1	CEL	0	0	38.11	0	HMM-15-model	motif
chr2	61379944	rs1665273	chr2:60056644-63638839	2p15	C/T	C	ncRNA_intronic	RP11-493E12.1	CEL	0	1.47	38.11	0	HMM-15-model	motif
chr2	61380088	rs1665274	chr2:60056644-63638839	2p15	C/T	C	ncRNA_intronic	RP11-493E12.1	CEL	0	1.47	38.11	0	HMM-15-model	motif
chr2	61380508	rs33998984	chr2:60056644-63638839	2p15	C/T	C	ncRNA_intronic	RP11-493E12.1	CEL	0	2.98	38.11	0	HMM-15-model	motif
chr2	61382443	rs2698197	chr2:60056644-63638839	2p15	C/T	T	ncRNA_intronic	RP11-493E12.1	CEL	0	10.98	38.11	0	HMM-15-model	motif
chr2	61382759	rs1665263	chr2:60056644-63638839	2p15	C/T	C	ncRNA_intronic	RP11-493E12.1	CEL	0	7.88	38.11	0	HMM-15-model	motif
chr2	61384314	rs1665261	chr2:60056644-63638839	2p15	G/T	G	ncRNA_intronic	RP11-493E12.1	CEL	0	8	38.11	0	HMM-15-model	motif
chr2	61387388	rs1177307	chr2:60056644-63638839	2p15	C/T	C	ncRNA_intronic	RP11-493E12.1	CEL	0	6.4	38.23	0	HMM-15-model	motif
chr2	61387871	rs1177305	chr2:60056644-63638839	2p15	T/C	T	ncRNA_intronic	RP11-493E12.1	CEL	0	10.22	38.31	0	HMM-15-model	motif
chr2	61388164	rs1177304	chr2:60056644-63638839	2p15	G/C	G	ncRNA_intronic	RP11-493E12.1	CEL	0	9.55	38.31	0	HMM-15-model	motif
chr2	61388390	rs1177302	chr2:60056644-63638839	2p15	C/T	C	ncRNA_intronic	RP11-493E12.1	CEL	0	10.75	38.31	0	HMM-15-model	motif
chr2	61390505	rs2420811	chr2:60056644-63638839	2p15	T/A	T	intronic	C2orf74	CEL	0	17.02	37.67	0	HMM-15-model	motif
chr2	61390745	rs3889718	chr2:60056644-63638839	2p15	A/T	A	intronic	C2orf74	CEL	0	13.88	37.76	0	HMM-15-model	motif
chr2	61391300	rs35812145	chr2:60056644-63638839	2p15	C/T	C	intronic	C2orf74	CEL	0	8.71	37.68	0	HMM-15-model	motif
chr2	61391305	rs1729662	chr2:60056644-63638839	2p15	G/A	A	intronic	C2orf74	CEL	0	8.71	37.68	0	HMM-15-model	motif
chr2	61393175	rs1615070	chr2:60056644-63638839	2p15	G/A	G	intergenic	C2orf74(dist=1211),AHSA2(dist=11378)	CEL	0	7.34	38.05	0	HMM-15-model	motif
chr2	61393890	rs12999245	chr2:60056644-63638839	2p15	T/G	T	intergenic	C2orf74(dist=1926),AHSA2(dist=10663)	CEL	0	10.33	37.88	0	HMM-15-model	motif
chr2	61394297	rs55908966	chr2:60056644-63638839	2p15	G/A	G	intergenic	C2orf74(dist=2333),AHSA2(dist=10256)	CEL	0	10.75	38.08	0	HMM-15-model	motif
chr2	61404514	rs112583316	chr2:60056644-63638839	2p15	A/G	A	upstream	AHSA2(dist=39)	CEL	14.57	98.36	46.1	51.18	Roadmap-DNAI;Roadmap-Histone;HMM-15-model;Encode-TFBS-blood	motif
chr2	61406561	rs935860	chr2:60056644-63638839	2p15	C/G	C	intronic	AHSA2	CEL	1.74	105.54	41.36	6.4	Roadmap-DNAI;Roadmap-Histone;HMM-15-model;Encode-TFBS-blood	caQTL
chr2	61418343	rs777592	chr2:60056644-63638839	2p15	C/G	C	intronic	USP34	CEL	0	38.48	37.89	0	HMM-15-model	motif
chr2	61420140	rs11897723	chr2:60056644-63638839	2p15	C/T	T	intronic	USP34	PSO	0	41.37	38.18	0	HMM-15-model	motif
chr2	61422019	rs11893880	chr2:60056644-63638839	2p15	C/T	T	intronic	USP34	CEL	0	35.16	38.24	0	HMM-15-model	motif
chr2	61425193	rs6714339	chr2:60056644-63638839	2p15	T/C	C	intronic	USP34	PSO	0	14.03	37.93	0	HMM-15-model	motif
chr2	61426820	rs777588	chr2:60056644-63638839	2p15	G/A	A	intronic	USP34	CEL	0	16.54	37.75	0	HMM-15-model	motif
chr2	61437487	rs12998475	chr2:60056644-63638839	2p15	C/T	T	intronic	USP34	CEL	0	23.91	37.64	0	HMM-15-model	motif
chr2	61437786	rs7591402	chr2:60056644-63638839	2p15	A/G	G	intronic	USP34	PSO	1.48	21.41	37.68	0	Roadmap-DNAI;HMM-15-model	motif
chr2	61444773	rs4672424	chr2:60056644-63638839	2p15	G/C	G	intronic	USP34	CEL	0	6.65	38.18	0	HMM-15-model	motif
chr2	61450454	rs2123111	chr2:60056644-63638839	2p15	A/G	A	intronic	USP34	CEL	0	5.26	37.68	0	HMM-15-model	motif
chr2	61460717	rs6735081	chr2:60056644-63638839	2p15	C/T	C	intronic	USP34	CEL	0	24.6	37.72	0	HMM-15-model	motif
chr2	61464109	rs72884995	chr2:60056644-63638839	2p15	C/T	T	intronic	USP34	PSO	0	33.09	38.11	0	HMM-15-model	motif
chr2	61466192	rs28459663	chr2:60056644-63638839	2p15	A/G	G	intronic	USP34	PSO	0	58.75	41.98	0	Roadmap-Histone;HMM-15-model	motif
chr2	61469250	rs4672427	chr2:60056644-63638839	2p15	A/G	A	intronic	USP34	CEL	0	14.23	37.77	0	HMM-15-model	motif
chr2	61470126	rs11125871	chr2:60056644-63638839	2p15	T/C	C	intronic	USP34	CEL	0	12.03	37.68	0	HMM-15-model	motif
chr2	61495177	rs6545850	chr2:60056644-63638839	2p15	C/T	C	intronic	USP34	CEL	0	13.86	37.84	0	HMM-15-model	motif
chr2	61498968	rs4599092	chr2:60056644-63638839	2p15	T/G	T	intronic	USP34	CEL	0	14.66	37.82	0	HMM-15-model	motif
chr2	61499789	rs12713435	chr2:60056644-63638839	2p15	C/T	C	intronic	USP34	CEL	0	29.71	37.92	0	HMM-15-model	motif
chr2	61503110	rs11677775	chr2:60056644-63638839	2p15	T/C	T	intronic	USP34	CEL	0	8.55	38.24	0	HMM-15-model	motif
chr2	61511452	rs4671403	chr2:60056644-63638839	2p15	T/C	T	intronic	USP34	CEL	0	22.87	37.96	0	HMM-15-model	motif
chr2	61513390	rs6545852	chr2:60056644-63638839	2p15	G/A	G	intronic	USP34	CEL	0	21.95	37.8	0	HMM-15-model	motif
chr2	61513650	rs6545853	chr2:60056644-63638839	2p15	G/A	G	intronic	USP34	CEL	0	28.17	37.92	0	HMM-15-model	motif
chr2	61513854	rs9967730	chr2:60056644-63638839	2p15	T/G	G	intronic	USP34	PSO	0	23.79	37.91	0	HMM-15-model	motif
chr2	61514422	rs72886814	chr2:60056644-63638839	2p15	A/G	G	intronic	USP34	PSO	0	24.59	37.71	0	HMM-15-model	motif
chr2	61515405	rs2067549	chr2:60056644-63638839	2p15	C/G	G	intronic	USP34	PSO	2.9	46.6	37.19	0	Roadmap-DNAI;Roadmap-Histone	motif;caQTL
chr2	61519165	rs7561697	chr2:60056644-63638839	2p15	G/C	G	intronic	USP34	CEL	0	27.28	37.97	0	HMM-15-model	motif
chr2	61521632	rs112834063	chr2:60056644-63638839	2p15	A/C	C	intronic	USP34	PSO	0	8.28	37.67	0	HMM-15-model	motif
chr2	61525119	rs72886828	chr2:60056644-63638839	2p15	T/C	C	intronic	USP34	PSO	0	23.67	37.73	0	HMM-15-model	motif
chr2	61533267	rs7370889	chr2:60056644-63638839	2p15	G/A	G	intronic	USP34	CEL	0	0	37.9	0	HMM-15-model	motif
chr2	61533480	rs7369217	chr2:60056644-63638839	2p15	A/G	A	intronic	USP34	CEL	0	0	37.9	0	HMM-15-model	motif
chr2	61540642	rs2694633	chr2:60056644-63638839	2p15	A/C	A	intronic	USP34	CEL	0	19.17	37.79	0	HMM-15-model	motif
chr2	61542350	rs3765051	chr2:60056644-63638839	2p15	C/G	C	intronic	USP34	CEL	0	20.26	37.75	0	HMM-15-model	motif
chr2	61542449	rs76426372	chr2:60056644-63638839	2p15	T/C	C	intronic	USP34	PSO	0	20.26	37.73	0	HMM-15-model	motif
chr2	61556744	rs778159	chr2:60056644-63638839	2p15	T/C	T	intronic	USP34	CEL	0	19.98	37.75	0	HMM-15-model	motif
chr2	61557164	rs778160	chr2:60056644-63638839	2p15	C/T	C	intronic	USP34	CEL	0	20.94	37.68	0	HMM-15-model	motif
chr2	61560080	rs1405490	chr2:60056644-63638839	2p15	A/G	A	intronic	USP34	CEL	0	19.76	37.71	0	HMM-15-model	motif
chr2	61569134	rs12617371	chr2:60056644-63638839	2p15	A/G	A	intronic	USP34	CEL	1.45	8.52	37.63	0	HMM-15-model	motif
chr2	61583612	rs2694620	chr2:60056644-63638839	2p15	A/G	A	intronic	USP34	CEL	0	62.21	40.01	0	Roadmap-Histone;HMM-15-model	motif
chr2	61594498	rs10177225	chr2:60056644-63638839	2p15	C/T	C	intronic	USP34	CEL	0	30.9	37.85	0	HMM-15-model	motif
chr2	61599522	rs2421066	chr2:60056644-63638839	2p15	C/A	C	intronic	USP34	CEL	0	19.3	38.15	0	HMM-15-model	motif
chr2	61601073	rs10165349	chr2:60056644-63638839	2p15	T/C	T	intronic	USP34	CEL	0	27.15	38.19	0	HMM-15-model	motif
chr2	61601163	rs11883889	chr2:60056644-63638839	2p15	T/C	T	intronic	USP34	CEL	0	28.42	38.19	0	HMM-15-model	motif
chr2	61601314	rs67998522	chr2:60056644-63638839	2p15	C/G	C	intronic	USP34	CEL	0	29.92	37.95	0	HMM-15-model	motif
chr2	61622251	rs3213951	chr2:60056644-63638839	2p15	T/C	T	intronic	USP34	CEL	0	7.88	37.85	0	HMM-15-model	motif
chr2	61662555	rs1186699	chr2:60056644-63638839	2p15	A/C	A	intronic	USP34	CEL	0	78.42	39.83	0	Roadmap-Histone;HMM-15-model	motif
chr2	61663095	rs11902573	chr2:60056644-63638839	2p15	A/G	G	intronic	USP34	PSO	0	78.15	38	0	Roadmap-Histone;HMM-15-model	motif
chr2	61680993	rs812925	chr2:60056644-63638839	2p15	G/C	G	intronic	USP34	CEL	0	53.25	37.11	0	Roadmap-Histone	motif
chr2	61700420	rs13416179	chr2:60056644-63638839	2p15	T/C	C	ncRNA_intronic	RP11-355B11.2	PSO	0	44.77	38.11	0	Roadmap-Histone;HMM-15-model	motif
chr2	61704296	rs111259528	chr2:60056644-63638839	2p15	T/C	C	ncRNA_intronic	RP11-355B11.2	PSO	0	37.55	37.98	8.87	HMM-15-model;Encode-TFBS-blood	motif
chr2	61704451	rs11692449	chr2:60056644-63638839	2p15	C/T	C	ncRNA_intronic	RP11-355B11.2	CEL	0	36.02	37.46	8.87	Encode-TFBS-blood	motif
chr2	61723285	rs72888733	chr2:60056644-63638839	2p15	C/T	T	intronic	XPO1	PSO	0	49.22	37.07	0	Roadmap-Histone	motif
chr2	61730787	rs146542417	chr2:60056644-63638839	2p15	A/C	A	intronic	XPO1	CEL	0	22.11	37.64	0	HMM-15-model	motif
chr2	61731478	rs6735330	chr2:60056644-63638839	2p15	A/G	G	intronic	XPO1	PSO	0	39.25	38.33	0	HMM-15-model	motif
chr2	61742410	rs72888750	chr2:60056644-63638839	2p15	G/C	C	intronic	XPO1	PSO	0	53.4	38.11	0	Roadmap-Histone;HMM-15-model	bQTL
chr2	61747216	rs13388221	chr2:60056644-63638839	2p15	A/G	G	intronic	XPO1	PSO	0	46.13	37.55	0	Roadmap-Histone	motif
chr2	61755493	rs59575362	chr2:60056644-63638839	2p15	T/G	G	intronic	XPO1	PSO	0	46.82	39.65	0	Roadmap-Histone;HMM-15-model	motif
chr2	61760756	rs13390751	chr2:60056644-63638839	2p15	C/A	A	intronic	XPO1	PSO	0	67.55	40.74	0	Roadmap-Histone;HMM-15-model	motif
chr2	61764098	rs3771259	chr2:60056644-63638839	2p15	C/A	A	UTR5	XPO1(ENST00000404992.2:c.-3066G>T)	PSO	13.03	104.71	45.35	79.48	Roadmap-DNAI;Roadmap-Histone;HMM-15-model;Encode-TFBS-blood	motif
chr2	61765989	rs113704683	chr2:60056644-63638839	2p15	C/T	T	upstream	XPO1(dist=571)	PSO	14.57	98.34	46.13	49.29	Roadmap-DNAI;Roadmap-Histone;HMM-15-model;Encode-TFBS-blood	motif
chr2	62514515	rs4672493	chr2:60056644-63638839	2p15	G/C	G	intergenic	snoU13(dist=22282),AC093159.1(dist=175747)	AS	3.01	24.33	9.04	0	Roadmap-DNAI	motif;caQTL
chr2	62514587	rs12614194	chr2:60056644-63638839	2p15	G/C	-	intergenic	snoU13(dist=22354),AC093159.1(dist=175675)	AS	4.75	30.14	9.04	1.54	Roadmap-DNAI;Encode-TFBS-blood	caQTL
chr2	62515301	rs12467825	chr2:60056644-63638839	2p15	T/C	T	intergenic	snoU13(dist=23068),AC093159.1(dist=174961)	AS	11.19	72.21	32.08	20.33	Roadmap-DNAI;Roadmap-Histone;Encode-TFBS-blood	motif;caQTL
chr2	62515311	rs12467885	chr2:60056644-63638839	2p15	A/G	-	intergenic	snoU13(dist=23078),AC093159.1(dist=174951)	AS	11.19	72.21	32.08	20.33	Roadmap-DNAI;Roadmap-Histone;Encode-TFBS-blood	caQTL
chr2	62520238	rs13414335	chr2:60056644-63638839	2p15	C/G	C	intergenic	snoU13(dist=28005),AC093159.1(dist=170024)	AS	0	35.81	14.92	1.82	Encode-TFBS-blood	motif;hQTL
chr2	62520339	rs72803383	chr2:60056644-63638839	2p15	A/G	-	intergenic	snoU13(dist=28106),AC093159.1(dist=169923)	AS	1.74	35.81	14.92	3.65	Roadmap-DNAI;Encode-TFBS-blood	motif
chr2	62520742	rs10194794	chr2:60056644-63638839	2p15	C/G	C	intergenic	snoU13(dist=28509),AC093159.1(dist=169520)	AS	4.63	53.46	15.37	8.04	Roadmap-DNAI;Roadmap-Histone;Encode-TFBS-blood	motif;caQTL;hQTL
chr2	62520764	rs72803385	chr2:60056644-63638839	2p15	T/C	C	intergenic	snoU13(dist=28531),AC093159.1(dist=169498)	AS	3.18	53.46	15.37	8.04	Roadmap-DNAI;Roadmap-Histone;Encode-TFBS-blood	motif
chr2	62521088	rs72803387	chr2:60056644-63638839	2p15	G/C	C	intergenic	snoU13(dist=28855),AC093159.1(dist=169174)	AS	1.74	45.73	14.07	2.3	Roadmap-DNAI;Roadmap-Histone;Encode-TFBS-blood	motif
chr2	62521128	rs72803388	chr2:60056644-63638839	2p15	T/C	-	intergenic	snoU13(dist=28895),AC093159.1(dist=169134)	AS	1.74	44.38	14.07	0	Roadmap-DNAI;Roadmap-Histone	bQTL
chr2	62521244	rs4672495	chr2:60056644-63638839	2p15	G/T	-	intergenic	snoU13(dist=29011),AC093159.1(dist=169018)	AS	3.18	41.87	14.07	0	Roadmap-DNAI	motif;caQTL;hQTL
chr2	62527154	rs72803392	chr2:60056644-63638839	2p15	G/C	C	intergenic	snoU13(dist=34921),AC093159.1(dist=163108)	AS	0	17.82	12.14	5.02	Encode-TFBS-blood	motif
chr2	62528298	rs56162641	chr2:60056644-63638839	2p15	T/C	-	intergenic	snoU13(dist=36065),AC093159.1(dist=161964)	AS	5.91	51.01	23.91	0	Roadmap-DNAI;Roadmap-Histone	motif;caQTL
chr2	62529925	rs12616639	chr2:60056644-63638839	2p15	A/G	-	intergenic	snoU13(dist=37692),AC093159.1(dist=160337)	AS	1.75	88.31	44.98	0	Roadmap-DNAI;Roadmap-Histone;HMM-15-model	motif
chr2	62530258	rs72803397	chr2:60056644-63638839	2p15	A/G	-	intergenic	snoU13(dist=38025),AC093159.1(dist=160004)	AS	1.74	92.9	45.42	8.32	Roadmap-DNAI;Roadmap-Histone;HMM-15-model;Encode-TFBS-blood	motif
chr2	62530499	rs3924174	chr2:60056644-63638839	2p15	A/C	-	intergenic	snoU13(dist=38266),AC093159.1(dist=159763)	AS	0	97.43	44.79	12.22	Roadmap-Histone;HMM-15-model;Encode-TFBS-blood	motif;caQTL
chr2	62530788	rs11904379	chr2:60056644-63638839	2p15	G/T	-	intergenic	snoU13(dist=38555),AC093159.1(dist=159474)	AS	1.74	98.75	44.94	1.26	Roadmap-DNAI;Roadmap-Histone;HMM-15-model;Encode-TFBS-blood	motif
chr2	62530980	rs11888817	chr2:60056644-63638839	2p15	T/C	-	intergenic	snoU13(dist=38747),AC093159.1(dist=159282)	AS	7.65	100.32	45.71	16.48	Roadmap-DNAI;Roadmap-Histone;HMM-15-model;Encode-TFBS-blood	motif;caQTL
chr2	62532446	rs6756542	chr2:60056644-63638839	2p15	T/G	G	intergenic	snoU13(dist=40213),AC093159.1(dist=157816)	AS	11.48	101.63	45.82	7.15	Roadmap-DNAI;Roadmap-Histone;HMM-15-model;Encode-TFBS-blood	motif
chr2	62532530	rs56718216	chr2:60056644-63638839	2p15	T/C	C	intergenic	snoU13(dist=40297),AC093159.1(dist=157732)	AS	3.53	101.63	45.82	1.87	Roadmap-DNAI;Roadmap-Histone;HMM-15-model;Encode-TFBS-blood	motif
chr2	62533582	rs7426219	chr2:60056644-63638839	2p15	T/C	C	intergenic	snoU13(dist=41349),AC093159.1(dist=156680)	AS	0	91.32	45.09	0	Roadmap-Histone;HMM-15-model	motif
chr2	62533925	rs4630755	chr2:60056644-63638839	2p15	C/T	T	intergenic	snoU13(dist=41692),AC093159.1(dist=156337)	AS	4.63	96.86	44.77	26.99	Roadmap-DNAI;Roadmap-Histone;HMM-15-model;Encode-TFBS-blood	motif;caQTL
chr2	62535988	rs11125915	chr2:60056644-63638839	2p15	A/C	-	intergenic	snoU13(dist=43755),AC093159.1(dist=154274)	AS	0	63.74	41.84	0	Roadmap-Histone;HMM-15-model	motif
chr2	62539910	rs57902549	chr2:60056644-63638839	2p15	A/G	G	intergenic	snoU13(dist=47677),AC093159.1(dist=150352)	AS	0	40.26	38.53	0	HMM-15-model	motif
chr2	62541104	rs56124198	chr2:60056644-63638839	2p15	G/A	-	intergenic	snoU13(dist=48871),AC093159.1(dist=149158)	AS	9.77	99.54	44.83	71.69	Roadmap-DNAI;Roadmap-Histone;HMM-15-model;Encode-TFBS-blood	motif
chr2	62552321	rs11679753	chr2:60056644-63638839	2p15	A/G	-	intergenic	snoU13(dist=60088),AC093159.1(dist=137941)	AS;PSC,AS,CRO,UC,PSO;CRO;PSO	1.54	17.07	2.96	0	Roadmap-DNAI	motif
chr2	62555737	rs13024541	chr2:60056644-63638839	2p15	T/C	-	intergenic	snoU13(dist=63504),AC093159.1(dist=134525)	AS;PSC,AS,CRO,UC,PSO;CRO;PSO	0	19.17	1.62	3.16	Encode-TFBS-blood	motif;hQTL
chr2	62560332	rs4672505	chr2:60056644-63638839	2p15	A/G	-	intergenic	snoU13(dist=68099),AC093159.1(dist=129930)	AS;PSC,AS,CRO,UC,PSO;CRO;PSO	5.28	50.52	8.11	21.58	Roadmap-DNAI;Roadmap-Histone;Encode-TFBS-blood	motif;caQTL
chr2	62562783	rs56051730	chr2:60056644-63638839	2p15	G/A	-	intergenic	snoU13(dist=70550),AC093159.1(dist=127479)	AS	0	45.24	10.58	0	Roadmap-Histone	motif
chr2	62568221	rs13001372	chr2:60056644-63638839	2p15	A/G	-	intergenic	snoU13(dist=75988),AC093159.1(dist=122041)	AS;PSC,AS,CRO,UC,PSO;CRO;PSO	3.53	21.47	3.28	34.39	Roadmap-DNAI;Encode-TFBS-blood	dsQTL;bQTL;caQTL
chr2	62568445	rs6759298	chr2:60056644-63638839	2p15	G/C	-	intergenic	snoU13(dist=76212),AC093159.1(dist=121817)	AS;PSC,AS,CRO,UC,PSO;CRO;PSO	1.74	21.61	3.09	24.74	Roadmap-DNAI;Encode-TFBS-blood	motif;caQTL
chr2	62570755	rs55935091	chr2:60056644-63638839	2p15	C/T	-	intergenic	snoU13(dist=78522),AC093159.1(dist=119507)	AS	0	34.92	7.31	1.82	Encode-TFBS-blood	motif
chr2	62576375	rs3935828	chr2:60056644-63638839	2p15	G/C	G	intergenic	snoU13(dist=84142),AC093159.1(dist=113887)	AS	1.74	17.19	1.62	0	Roadmap-DNAI	motif
chr2	62638839	rs72805521	chr2:60056644-63638839	2p15	T/C	-	intergenic	snoU13(dist=146606),AC093159.1(dist=51423)	AS	1.45	49.76	17.75	1.82	Roadmap-Histone;Encode-TFBS-blood	motif
chr2	65497352	rs268877	chr2:64497352-66686461	2p14	A/G	G	UTR3	ACTR2(ENST00000260641.5:c.*1484A>G)	PSO	0	13.68	38.3	0	HMM-15-model	motif
chr2	65571284	rs200308305	chr2:64497352-66686461	2p14	C/A	A	intronic	SPRED2	RA	0	16.14	8.66	2.17	Encode-TFBS-blood	motif
chr2	65577651	rs10186240	chr2:64497352-66686461	2p14	T/G	T	intronic	SPRED2	RA;CEL,RA	0	46.13	9.2	0	Roadmap-Histone	motif
chr2	65580221	rs11126034	chr2:64497352-66686461	2p14	C/T	-	intronic	SPRED2	RA	0	7.95	8.66	1.22	Encode-TFBS-blood	motif
chr2	65581300	rs11684155	chr2:64497352-66686461	2p14	T/C	-	intronic	SPRED2	RA	3.01	28.13	11.6	0	Roadmap-DNAI	motif
chr2	65598241	rs1858036	chr2:64497352-66686461	2p14	G/A	-	intronic	SPRED2	RA	0	41.53	13.72	8.64	Encode-TFBS-blood	motif
chr2	65604914	rs268120	chr2:64497352-66686461	2p14	A/G	G	ncRNA_intronic	AC012370.2	SLE	7.66	43.84	14.87	2.09	Roadmap-DNAI;Encode-TFBS-blood	motif;bQTL;caQTL
chr2	65607294	rs268138	chr2:64497352-66686461	2p14	G/A	G	ncRNA_intronic	AC012370.2	RA;CEL,RA	1.65	14.33	14.83	0	Roadmap-DNAI	motif
chr2	65608909	rs1876518	chr2:64497352-66686461	2p14	T/C	-	intronic	SPRED2	RA;CEL,RA	3.27	60.06	34.53	24.32	Roadmap-DNAI;Roadmap-Histone;Encode-TFBS-blood	motif
chr2	65615221	rs72621551	chr2:64497352-66686461	2p14	T/C	C	intronic	SPRED2	RA	1.74	13.39	15.16	13.16	Roadmap-DNAI;Encode-TFBS-blood	motif
chr2	65648547	rs963539	chr2:64497352-66686461	2p14	A/C	-	intronic	SPRED2	PSC,AS,CRO,UC,PSO	0	65.62	18.55	1.82	Roadmap-Histone;Encode-TFBS-blood	motif
chr2	65663158	rs11126037	chr2:64497352-66686461	2p14	A/C	-	upstream	AC074391.1(dist=706)	PSC,AS,CRO,UC,PSO	11.13	103.51	19.04	17.76	Roadmap-DNAI;Roadmap-Histone;Encode-TFBS-blood	motif
chr2	65663234	rs11126038	chr2:64497352-66686461	2p14	G/C	-	upstream	AC074391.1(dist=630)	PSC,AS,CRO,UC,PSO	11.13	103.51	19.05	8.94	Roadmap-DNAI;Roadmap-Histone;Encode-TFBS-blood	motif;hQTL
chr2	68591711	rs7557983	chr2:67587477-69647095	2p14	T/C	-	ncRNA_intronic	AC015969.3	CEL;MS	0	84.16	33.64	0	Roadmap-Histone	motif
chr2	68591940	rs7572216	chr2:67587477-69647095	2p14	A/T	-	ncRNA_intronic	AC015969.3	CEL;MS	1.65	87.05	33.5	0	Roadmap-DNAI;Roadmap-Histone	motif
chr2	68596501	rs17035374	chr2:67587477-69647095	2p14	A/G	-	intronic	PLEK	CEL;MS	1.74	73.56	32.17	9.03	Roadmap-DNAI;Roadmap-Histone;Encode-TFBS-blood	bQTL;motif
chr2	68598289	rs7355584	chr2:67587477-69647095	2p14	G/A	-	intronic	PLEK	CEL;MS	1.74	92.79	42.09	4.34	Roadmap-DNAI;Roadmap-Histone;HMM-15-model;Encode-TFBS-blood	hQTL
chr2	68598903	rs17035375	chr2:67587477-69647095	2p14	T/C	-	intronic	PLEK	CEL;MS	9.91	100.98	38.23	27.09	Roadmap-DNAI;Roadmap-Histone;HMM-15-model;Encode-TFBS-blood	caQTL
chr2	68598955	rs17035378	chr2:67587477-69647095	2p14	C/T	-	intronic	PLEK	CEL;MS	9.91	97.91	38.23	27.09	Roadmap-DNAI;Roadmap-Histone;HMM-15-model;Encode-TFBS-blood	motif;hQTL
chr2	68598974	rs55688935	chr2:67587477-69647095	2p14	A/C	-	intronic	PLEK	CEL;MS	8.17	97.91	38.23	27.09	Roadmap-DNAI;Roadmap-Histone;HMM-15-model;Encode-TFBS-blood	bQTL
chr2	68602258	rs4671912	chr2:67587477-69647095	2p13.3	T/C	-	intronic	PLEK	CEL;MS	1.74	74.31	34.36	0	Roadmap-DNAI;Roadmap-Histone	motif;hQTL
chr2	68603530	rs10210193	chr2:67587477-69647095	2p13.3	C/T	-	intronic	PLEK	CEL;MS	1.74	87.1	34.36	0	Roadmap-DNAI;Roadmap-Histone	motif
chr2	68604912	rs10183971	chr2:67587477-69647095	2p13.3	A/G	-	intronic	PLEK	CEL;MS	0	74.64	32.65	4.32	Roadmap-Histone;Encode-TFBS-blood	motif
chr2	68605335	rs9309415	chr2:67587477-69647095	2p13.3	A/C	-	intronic	PLEK	CEL;MS	0	73.66	33.05	0	Roadmap-Histone	motif
chr2	68610120	rs10496164	chr2:67587477-69647095	2p13.3	G/A	-	intronic	PLEK	CEL;MS	0	55.71	35.97	2.24	Roadmap-Histone;Encode-TFBS-blood	motif
chr2	68612292	rs4671914	chr2:67587477-69647095	2p13.3	A/G	-	intronic	PLEK	CEL;MS	0	76.24	37.37	0	Roadmap-Histone	motif
chr2	68616438	rs3770650	chr2:67587477-69647095	2p13.3	G/A	-	intronic	PLEK	CEL;MS	0	83.28	40.26	22.97	Roadmap-Histone;HMM-15-model;Encode-TFBS-blood	bQTL
chr2	68632212	rs7422209	chr2:67587477-69647095	2p13.3	G/C	-	intergenic	PLEK(dist=7627),FBXO48(dist=54339)	CEL;MS	8.66	56.89	29.42	10.97	Roadmap-DNAI;Roadmap-Histone;Encode-TFBS-blood	motif;caQTL;hQTL
chr2	68632383	rs7424172	chr2:67587477-69647095	2p13.3	C/T	-	intergenic	PLEK(dist=7798),FBXO48(dist=54168)	CEL;MS	1.74	54.25	29.42	3.72	Roadmap-DNAI;Roadmap-Histone;Encode-TFBS-blood	caQTL;hQTL
chr2	68645870	rs12468278	chr2:67587477-69647095	2p13.3	G/A	-	intergenic	PLEK(dist=21285),FBXO48(dist=40681)	CEL;MS	0	72.7	40.73	1.22	Roadmap-Histone;HMM-15-model;Encode-TFBS-blood	motif
chr2	68645911	rs55819863	chr2:67587477-69647095	2p13.3	A/G	-	intergenic	PLEK(dist=21326),FBXO48(dist=40640)	CEL	0	72.7	40.73	3.15	Roadmap-Histone;HMM-15-model;Encode-TFBS-blood	motif
chr2	68646467	rs12613194	chr2:67587477-69647095	2p13.3	T/C	-	intergenic	PLEK(dist=21882),FBXO48(dist=40084)	MS	0	59.34	35.48	1.88	Roadmap-Histone;Encode-TFBS-blood	motif;caQTL
chr2	68646536	rs12622670	chr2:67587477-69647095	2p13.3	C/T	-	intergenic	PLEK(dist=21951),FBXO48(dist=40015)	MS	0	56.9	35.48	0	Roadmap-Histone	motif;caQTL
chr2	68647095	rs7595037	chr2:67587477-69647095	2p13.3	C/T	-	intergenic	PLEK(dist=22510),FBXO48(dist=39456)	MS	0	45.09	34.57	0	Roadmap-Histone	motif
chr2	8438693	rs346835	chr2:7442547-10402988	2p25.1	T/C	C	ncRNA_intronic	LINC00299	IGE	3.01	50.95	16.34	2.13	Roadmap-DNAI;Roadmap-Histone;Encode-TFBS-blood	motif
chr2	8441735	rs13416555	chr2:7442547-10402988	2p25.1	G/C	C	ncRNA_intronic	LINC00299	IGE	0	80.56	37.48	0	Roadmap-Histone	motif
chr2	8442248	rs10174949	chr2:7442547-10402988	2p25.1	A/G	G	ncRNA_intronic	LINC00299	IGE	12.92	92.8	40.96	123.09	Roadmap-DNAI;Roadmap-Histone;HMM-15-model;Encode-TFBS-blood	motif
chr2	8442547	rs891058	chr2:7442547-10402988	2p25.1	A/G	G	ncRNA_intronic	LINC00299	IGE	11.19	96.92	41.47	28.08	Roadmap-DNAI;Roadmap-Histone;HMM-15-model;Encode-TFBS-blood	motif
chr2	8450123	rs367023	chr2:7442547-10402988	2p25.1	G/A	A	ncRNA_intronic	LINC00299	IGE	0	77.4	38.67	0	Roadmap-Histone;HMM-15-model	motif
chr2	86041354	rs11679628	chr2:85041681-87041681	2p11.2	C/T	C	upstream	AC105053.3(dist=899)	UC	6.32	26.85	3.16	15.93	Roadmap-DNAI;Encode-TFBS-blood	motif
chr2	86041681	rs11679814	chr2:85041681-87041681	2p11.2	C/T	C	upstream	AC105053.3(dist=572)	UC	1.65	20.79	0	3.73	Roadmap-DNAI;Encode-TFBS-blood	motif
chr2	9403822	rs2666219	chr2:7442547-10402988	2p25.1	T/C	-	intronic	ASAP2	PSC,AS,CRO,UC,PSO	5.91	44.04	10.33	0	Roadmap-DNAI	motif
chr3	101011010	rs13089552	chr3:100023748-102756221	3q12.3	C/T	T	intronic	IMPG2	IBD	0	13.54	1.45	2.02	Encode-TFBS-blood	motif
chr3	101646079	rs1616007	chr3:100023748-102756221	3q12.3	T/G	T	intergenic	NFKBIZ(dist=66213),RP11-221J22.1(dist=13624)	PSO	1.74	6.45	8.89	0	Roadmap-DNAI	motif
chr3	101753995	rs978699	chr3:100023748-102756221	3q12.3	T/A	T	intergenic	RP11-221J22.1(dist=37225),ZPLD1(dist=64093)	MS	0	21.88	4.7	1.96	Encode-TFBS-blood	bQTL;motif
chr3	101754939	rs2137542	chr3:100023748-102756221	3q12.3	C/T	C	intergenic	RP11-221J22.1(dist=38169),ZPLD1(dist=63149)	MS	5.12	30.01	9.35	3.49	Roadmap-DNAI;Encode-TFBS-blood	motif
chr3	101756412	rs10804864	chr3:100023748-102756221	3q12.3	A/T	A	intergenic	RP11-221J22.1(dist=39642),ZPLD1(dist=61676)	MS	1.74	22.84	9.22	0	Roadmap-DNAI	motif;hQTL
chr3	101756458	rs12633738	chr3:100023748-102756221	3q12.3	A/G	A	intergenic	RP11-221J22.1(dist=39688),ZPLD1(dist=61630)	MS	1.74	23.96	9.22	0	Roadmap-DNAI	hQTL
chr3	101756949	rs35012227	chr3:100023748-102756221	3q12.3	C/T	C	intergenic	RP11-221J22.1(dist=40179),ZPLD1(dist=61139)	MS	1.74	36.1	9.31	0	Roadmap-DNAI	motif;hQTL
chr3	101757088	rs60024366	chr3:100023748-102756221	3q12.3	A/T	A	intergenic	RP11-221J22.1(dist=40318),ZPLD1(dist=61000)	MS	1.74	44.92	11.12	0	Roadmap-DNAI;Roadmap-Histone	motif;bQTL;caQTL;hQTL
chr3	101757259	rs6791429	chr3:100023748-102756221	3q12.3	T/C	T	intergenic	RP11-221J22.1(dist=40489),ZPLD1(dist=60829)	MS	1.74	53.66	12.58	22.74	Roadmap-DNAI;Roadmap-Histone;Encode-TFBS-blood	caQTL;hQTL
chr3	101757448	rs6791614	chr3:100023748-102756221	3q12.3	T/C	T	intergenic	RP11-221J22.1(dist=40678),ZPLD1(dist=60640)	MS	9.58	51.35	12.58	70.26	Roadmap-DNAI;Roadmap-Histone;Encode-TFBS-blood	motif;caQTL;hQTL
chr3	119118796	rs11712165	chr3:118107277-120288414	3q13.33	G/T	G	intronic	ARHGAP31	CEL	1.74	12.31	33.9	1.88	Roadmap-DNAI;Encode-TFBS-blood	motif
chr3	119119536	rs716650	chr3:118107277-120288414	3q13.33	A/G	A	intronic	ARHGAP31	CEL	1.54	12.23	33.86	0	Roadmap-DNAI	motif;caQTL
chr3	119120577	rs10511390	chr3:118107277-120288414	3q13.33	C/G	C	intronic	ARHGAP31	CEL	1.74	19.73	31.94	4.98	Roadmap-DNAI;Encode-TFBS-blood	caQTL
chr3	119158759	rs11713200	chr3:118107277-120288414	3q13.33	T/C	C	intronic	TMEM39A	MS;PBC	0	10.7	37.75	0	HMM-15-model	motif
chr3	119170218	rs2178318	chr3:118107277-120288414	3q13.33	G/A	A	intronic	TMEM39A	MS;PBC	0	9.39	37.61	0	HMM-15-model	motif
chr3	119174383	rs12636784	chr3:118107277-120288414	3q13.33	G/A	A	intronic	TMEM39A	SLE;MS;PBC	0	41.45	38.2	0	HMM-15-model	motif
chr3	119176096	rs7613562	chr3:118107277-120288414	3q13.33	A/C	C	intronic	TMEM39A	MS;PBC	0	44.2	37.25	0	Roadmap-Histone	motif;bQTL;caQTL
chr3	119183704	rs9713715	chr3:118107277-120288414	3q13.33	T/C	C	intergenic	TMEM39A(dist=1175),POGLUT1(dist=4081)	MS;PBC	0	49.39	38.63	0	Roadmap-Histone;HMM-15-model	motif
chr3	119209027	rs12695386	chr3:118107277-120288414	3q13.33	C/T	-	intronic	POGLUT1	SLE;MS;PBC	0	38.49	37.89	0	HMM-15-model	motif
chr3	119228508	rs9843355	chr3:118107277-120288414	3q13.33	A/G	G	intronic	TIMMDC1	SLE;MS;PBC	0	14.46	37.69	0	HMM-15-model	motif
chr3	119257802	rs61400421	chr3:118107277-120288414	3q13.33	C/A	A	intronic	CD80	MS;PBC	3.38	27.79	7.05	25.22	Roadmap-DNAI;Encode-TFBS-blood	motif
chr3	119276377	rs66604554	chr3:118107277-120288414	3q13.33	G/A	G	intronic	CD80	VIT	1.74	58.78	18.55	13.99	Roadmap-DNAI;Roadmap-Histone;Encode-TFBS-blood	motif
chr3	119277705	rs2222791	chr3:118107277-120288414	3q13.33	G/A	G	intronic	CD80	VIT	1.74	78.38	24.22	9.19	Roadmap-DNAI;Roadmap-Histone;Encode-TFBS-blood	motif
chr3	119277846	rs6438537	chr3:118107277-120288414	3q13.33	C/T	C	intronic	CD80	VIT	3.38	84.5	28.14	24.04	Roadmap-DNAI;Roadmap-Histone;Encode-TFBS-blood	bQTL;motif
chr3	119278163	rs56124423	chr3:118107277-120288414	3q13.33	A/T	A	intronic	CD80	VIT	3.38	92.29	27.88	9.78	Roadmap-DNAI;Roadmap-Histone;Encode-TFBS-blood	motif
chr3	119278457	rs41271391	chr3:118107277-120288414	3q13.33	T/G	T	upstream	CD80(dist=8)	VIT	14.57	89.47	31.03	99.76	Roadmap-DNAI;Roadmap-Histone;Encode-TFBS-blood	motif
chr3	119278915	rs68180496	chr3:118107277-120288414	3q13.33	T/G	T	upstream	CD80(dist=466)	VIT	3.38	71.66	27.91	10.8	Roadmap-DNAI;Roadmap-Histone;Encode-TFBS-blood	bQTL;motif
chr3	119279148	rs34394661	chr3:118107277-120288414	3q13.33	A/G	A	upstream	CD80(dist=699)	VIT	3.38	47.79	24.59	17.6	Roadmap-DNAI;Roadmap-Histone;Encode-TFBS-blood	hQTL
chr3	119279235	rs1852212	chr3:118107277-120288414	3q13.33	T/C	T	upstream	CD80(dist=786)	VIT	3.38	47.89	24.17	17.6	Roadmap-DNAI;Roadmap-Histone;Encode-TFBS-blood	motif
chr3	119279351	rs3915165	chr3:118107277-120288414	3q13.33	T/G	T	upstream	CD80(dist=902)	VIT	1.74	42.01	24.17	13.17	Roadmap-DNAI;Encode-TFBS-blood	motif
chr3	119280368	rs61692996	chr3:118107277-120288414	3q13.33	G/T	G	intergenic	CD80(dist=1919),RP11-190C22.9(dist=17691)	VIT	1.74	42.88	23.72	2.29	Roadmap-DNAI;Encode-TFBS-blood	motif;hQTL
chr3	119280390	rs16829988	chr3:118107277-120288414	3q13.33	G/A	G	intergenic	CD80(dist=1941),RP11-190C22.9(dist=17669)	VIT	1.74	41.61	23.72	2.29	Roadmap-DNAI;Encode-TFBS-blood	motif
chr3	119280625	rs59762006	chr3:118107277-120288414	3q13.33	A/G	A	intergenic	CD80(dist=2176),RP11-190C22.9(dist=17434)	VIT	0	51.52	24.01	2.29	Roadmap-Histone;Encode-TFBS-blood	motif
chr3	119280688	rs2019144	chr3:118107277-120288414	3q13.33	G/A	G	intergenic	CD80(dist=2239),RP11-190C22.9(dist=17371)	VIT	3.38	58.7	24.01	2.29	Roadmap-DNAI;Roadmap-Histone;Encode-TFBS-blood	motif;hQTL
chr3	119281043	rs762631	chr3:118107277-120288414	3q13.33	A/G	A	intergenic	CD80(dist=2594),RP11-190C22.9(dist=17016)	VIT	0	66.4	24.01	0	Roadmap-Histone	motif
chr3	119281590	rs885654	chr3:118107277-120288414	3q13.33	A/C	A	intergenic	CD80(dist=3141),RP11-190C22.9(dist=16469)	VIT	14.57	74.05	26.69	108.51	Roadmap-DNAI;Roadmap-Histone;Encode-TFBS-blood	motif
chr3	119281636	rs867234	chr3:118107277-120288414	3q13.33	C/G	C	intergenic	CD80(dist=3187),RP11-190C22.9(dist=16423)	VIT	14.57	71.13	17.78	90.9	Roadmap-DNAI;Roadmap-Histone;Encode-TFBS-blood	motif;caQTL
chr3	119282705	rs10934494	chr3:118107277-120288414	3q13.33	G/A	G	intergenic	CD80(dist=4256),RP11-190C22.9(dist=15354)	VIT	0	6.5	0	1.88	Encode-TFBS-blood	motif
chr3	119282783	rs140226894	chr3:118107277-120288414	3q13.33	C/T	C	intergenic	CD80(dist=4334),RP11-190C22.9(dist=15276)	VIT	0	6.5	0	1.88	Encode-TFBS-blood	bQTL
chr3	119288848	rs4330287	chr3:118107277-120288414	3q13.33	A/C	A	intergenic	CD80(dist=10399),RP11-190C22.9(dist=9211)	VIT	1.74	37.27	9.38	0	Roadmap-DNAI	motif
chr3	119290708	rs16830002	chr3:118107277-120288414	3q13.33	A/G	A	intergenic	CD80(dist=12259),RP11-190C22.9(dist=7351)	VIT	1.54	17.34	2.86	0	Roadmap-DNAI	motif
chr3	119297389	rs12487965	chr3:118107277-120288414	3q13.33	G/A	G	upstream;downstream	ADPRH(dist=670);RP11-190C22.9(dist=670)	VIT	0	49.12	3.24	0	Roadmap-Histone	motif
chr3	121492465	rs9824133	chr3:120541387-122796768	3q13.33	C/T	T	intronic	IQCB1	MS	0	15.55	37.83	0	HMM-15-model	motif
chr3	121495057	rs6781175	chr3:120541387-122796768	3q13.33	T/C	C	intronic	IQCB1	MS	0	9.1	37.84	0	HMM-15-model	motif
chr3	121496313	rs4676749	chr3:120541387-122796768	3q13.33	G/A	A	intronic	IQCB1	MS	0	14.68	37.84	0	HMM-15-model	motif
chr3	121496551	rs4676750	chr3:120541387-122796768	3q13.33	A/C	C	intronic	IQCB1	MS	0	12.77	37.84	0	HMM-15-model	motif
chr3	121501861	rs6438662	chr3:120541387-122796768	3q13.33	C/T	T	intronic	IQCB1	MS	0	9.76	38.08	0	HMM-15-model	motif
chr3	121503395	rs9854539	chr3:120541387-122796768	3q13.33	G/A	A	intronic	IQCB1	MS	0	14.52	38.17	0	HMM-15-model	motif
chr3	121503865	rs11716027	chr3:120541387-122796768	3q13.33	C/A	A	intronic	IQCB1	MS	0	11.55	38.09	0	HMM-15-model	motif
chr3	121505364	rs7626574	chr3:120541387-122796768	3q13.33	T/C	C	intronic	IQCB1	MS	0	18.9	37.84	0	HMM-15-model	motif
chr3	121506197	rs6771158	chr3:120541387-122796768	3q13.33	G/T	T	intronic	IQCB1	MS	0	8.93	37.64	0	HMM-15-model	motif
chr3	121508830	rs6802815	chr3:120541387-122796768	3q13.33	A/T	T	intronic	IQCB1	MS	0	4.38	37.73	0	HMM-15-model	bQTL
chr3	121509881	rs6808500	chr3:120541387-122796768	3q13.33	A/G	G	intronic	IQCB1	MS	0	9.74	38.22	0	HMM-15-model	motif
chr3	121511017	rs6438665	chr3:120541387-122796768	3q13.33	T/C	C	intronic	IQCB1	MS	0	16.2	38.14	0	HMM-15-model	motif
chr3	121511349	rs11708697	chr3:120541387-122796768	3q13.33	T/A	A	intronic	IQCB1	MS	0	13.44	38.03	0	HMM-15-model	motif
chr3	121511350	rs11712302	chr3:120541387-122796768	3q13.33	A/T	T	intronic	IQCB1	MS	0	13.44	38.03	0	HMM-15-model	motif
chr3	121511425	rs13075144	chr3:120541387-122796768	3q13.33	T/C	C	intronic	IQCB1	MS	0	13.44	38.27	0	HMM-15-model	motif
chr3	121513088	rs6789860	chr3:120541387-122796768	3q13.33	T/C	C	intronic	IQCB1	MS	0	41.27	38.85	0	HMM-15-model	motif;hQTL
chr3	121513619	rs7623662	chr3:120541387-122796768	3q13.33	G/T	T	intronic	IQCB1	MS	3.38	35.33	38.65	2.07	Roadmap-DNAI;HMM-15-model;Encode-TFBS-blood	bQTL;caQTL;hQTL
chr3	121515620	rs6438666	chr3:120541387-122796768	3q13.33	T/C	C	intronic	IQCB1	MS	0	30.18	38.08	0	HMM-15-model	motif
chr3	121516654	rs9877946	chr3:120541387-122796768	3q13.33	G/A	A	intronic	IQCB1	MS	0	13.48	38.14	0	HMM-15-model	bQTL;motif
chr3	121521978	rs4645167	chr3:120541387-122796768	3q13.33	C/T	T	intronic	IQCB1	MS	0	22.63	38.26	0	HMM-15-model	motif;hQTL
chr3	121522944	rs4257594	chr3:120541387-122796768	3q13.33	C/T	T	intronic	IQCB1	MS	1.65	27.14	38.18	0	Roadmap-DNAI;HMM-15-model	motif;hQTL
chr3	121523212	rs4257595	chr3:120541387-122796768	3q13.33	C/T	T	intronic	IQCB1	MS	0	31.09	37.95	0	HMM-15-model	motif
chr3	121526099	rs4582090	chr3:120541387-122796768	3q13.33	A/G	G	intronic	IQCB1	MS	0	15.11	37.7	0	HMM-15-model	motif
chr3	121527519	rs7628439	chr3:120541387-122796768	3q13.33	A/T	T	intronic	IQCB1	MS	0	36.68	38.66	0	HMM-15-model	motif;hQTL
chr3	121528386	rs6438669	chr3:120541387-122796768	3q13.33	G/A	A	intronic	IQCB1	MS	5.12	37.55	38.6	57.27	Roadmap-DNAI;HMM-15-model;Encode-TFBS-blood	motif;hQTL
chr3	121528611	rs4676753	chr3:120541387-122796768	3q13.33	T/C	C	intronic	IQCB1	MS	0	39.04	38.59	4.48	HMM-15-model;Encode-TFBS-blood	motif;hQTL
chr3	121531631	rs7624494	chr3:120541387-122796768	3q13.33	A/G	G	intronic	IQCB1	MS	0	21.77	38.03	0	HMM-15-model	hQTL
chr3	121531915	rs7649273	chr3:120541387-122796768	3q13.33	G/C	C	intronic	IQCB1	MS	0	23.67	38.07	0	HMM-15-model	motif
chr3	121549966	rs7612301	chr3:120541387-122796768	3q13.33	T/C	C	intronic	IQCB1	MS	0	61.06	40.16	0	Roadmap-Histone;HMM-15-model	motif;hQTL
chr3	121551570	rs12695416	chr3:120541387-122796768	3q13.33	A/G	G	intronic	IQCB1	MS	0	51.47	39.34	0	Roadmap-Histone;HMM-15-model	motif
chr3	121552492	rs9834039	chr3:120541387-122796768	3q13.33	G/C	C	intronic	IQCB1	MS	1.79	92.12	45.46	0	Roadmap-DNAI;Roadmap-Histone;HMM-15-model	hQTL
chr3	121676646	rs73855480	chr3:120541387-122796768	3q13.33	G/A	A	intergenic	SLC15A2(dist=13697),ILDR1(dist=29524)	MS	11.05	37.64	15.58	13.52	Roadmap-DNAI;Encode-TFBS-blood	motif
chr3	121676951	rs73855481	chr3:120541387-122796768	3q13.33	A/C	C	intergenic	SLC15A2(dist=14002),ILDR1(dist=29219)	MS	3.27	41.74	15.58	4.58	Roadmap-DNAI;Encode-TFBS-blood	motif
chr3	121677856	rs35737776	chr3:120541387-122796768	3q13.33	A/G	G	intergenic	SLC15A2(dist=14907),ILDR1(dist=28314)	MS	4.77	21.41	10.27	3.16	Roadmap-DNAI;Encode-TFBS-blood	motif;caQTL
chr3	121724038	rs3942629	chr3:120541387-122796768	3q13.33	A/G	G	intronic	ILDR1	MS	11.03	44.98	11.36	77.57	Roadmap-DNAI;Roadmap-Histone;Encode-TFBS-blood	motif
chr3	121783015	rs75937181	chr3:120541387-122796768	3q13.33	G/T	T	intronic	CD86	MS	8.24	34.68	11.43	0	Roadmap-DNAI	motif
chr3	121796089	rs11922347	chr3:120541387-122796768	3q13.33	A/G	G	intronic	CD86	MS	3.38	73.28	21.39	10.56	Roadmap-DNAI;Roadmap-Histone;Encode-TFBS-blood	motif
chr3	129083864	rs9833257	chr3:128084581-130084581	3q21.3	G/T	G	intergenic	H1FX-AS1(dist=38796),RPL32P3(dist=26134)	SLE	1.48	22.47	6.11	0	Roadmap-DNAI	motif;caQTL
chr3	129083867	rs9813417	chr3:128084581-130084581	3q21.3	T/C	T	intergenic	H1FX-AS1(dist=38799),RPL32P3(dist=26131)	SLE	1.48	22.47	6.11	0	Roadmap-DNAI	motif;caQTL
chr3	136055025	rs61789607	chr3:135402060-139565389	3q22.3	C/T	C	UTR3	PCCB(ENST00000471595.1:c.*2707C>T,ENST00000478469.1:c.*1876C>T)	RA	0	26.43	38.16	0	HMM-15-model	motif
chr3	136219264	rs9858105	chr3:135402060-139565389	3q22.3	C/T	C	intronic	STAG1	RA	0	28.1	38.1	0	HMM-15-model	motif
chr3	136402060	rs9826828	chr3:135402060-139565389	3q22.3	A/G	A	intronic	STAG1	RA	0	27.9	13.48	3.16	Encode-TFBS-blood	motif
chr3	136632122	rs9833022	chr3:135402060-139565389	3q22.3	T/C	T	intronic	NCK1	RA	0	52.62	34.19	0	Roadmap-Histone	motif
chr3	138565389	rs11716652	chr3:135402060-139565389	3q22.3	T/C	-	intergenic	PIK3CB(dist=11795),RP11-548O1.3(dist=88642)	UC	1.48	30.13	4.44	0	Roadmap-DNAI	motif
chr3	14123906	rs17038868	chr3:13123906-15123906	3p25.1	A/G	A	intergenic	TPRXL(dist=16427),CHCHD4(dist=29674)	UC	0	32.57	1.87	1.82	Encode-TFBS-blood	hQTL
chr3	14169669	rs7624198	chr3:13123906-15123906	3p25.1	T/G	T	intronic	TMEM43	UC	1.75	66.16	39.78	0	Roadmap-DNAI;Roadmap-Histone;HMM-15-model	motif
chr3	14170051	rs878492	chr3:13123906-15123906	3p25.1	A/C	A	intronic	TMEM43	UC	0	51.78	38.31	0	Roadmap-Histone;HMM-15-model	motif
chr3	159625796	rs248919	chr3:158498449-161413079	3q25.33	A/G	-	intergenic	IQCJ-SCHIP1(dist=10641),IL12A-AS1(dist=5393)	CEL;MS	2.9	38.05	11.75	0	Roadmap-DNAI	caQTL
chr3	159637678	rs76830965	chr3:158498449-161413079	3q25.33	A/C	-	ncRNA_intronic	IL12A-AS1	CEL;PBC	1.74	30.19	7.53	23.31	Roadmap-DNAI;Encode-TFBS-blood	motif
chr3	159647674	rs17753641	chr3:158498449-161413079	3q25.33	G/A	-	ncRNA_intronic	IL12A-AS1	CEL;PBC	9.4	54.97	15.62	13.45	Roadmap-DNAI;Roadmap-Histone;Encode-TFBS-blood	motif
chr3	159647795	rs6764255	chr3:158498449-161413079	3q25.33	A/G	-	ncRNA_intronic	IL12A-AS1	CEL;MS	9.4	49.25	15.62	11.91	Roadmap-DNAI;Roadmap-Histone;Encode-TFBS-blood	caQTL;hQTL
chr3	159659713	rs13069625	chr3:158498449-161413079	3q25.33	T/C	-	ncRNA_intronic	IL12A-AS1	CEL;MS	5.91	39.27	10.31	2.02	Roadmap-DNAI;Encode-TFBS-blood	caQTL
chr3	159673011	rs4524326	chr3:158498449-161413079	3q25.33	T/A	-	ncRNA_intronic	IL12A-AS1	CEL;MS	1.54	1.12	0	0	Roadmap-DNAI	motif
chr3	159682591	rs524599	chr3:158498449-161413079	3q25.33	C/T	-	ncRNA_intronic	IL12A-AS1	CEL;MS	0	18.84	1.62	6.24	Encode-TFBS-blood	motif
chr3	159728878	rs6441286	chr3:158498449-161413079	3q25.33	G/T	G	ncRNA_intronic	IL12A-AS1	PBC	0	35.85	10.89	4.36	Encode-TFBS-blood	motif
chr3	159729961	rs484600	chr3:158498449-161413079	3q25.33	C/A	-	ncRNA_intronic	IL12A-AS1	SLE;PBC	6.59	68.92	17.7	61.73	Roadmap-DNAI;Roadmap-Histone;Encode-TFBS-blood	bQTL;caQTL
chr3	159730148	rs485789	chr3:158498449-161413079	3q25.33	T/G	-	ncRNA_intronic	IL12A-AS1	SLE;PBC	6.87	71.94	17.73	59.8	Roadmap-DNAI;Roadmap-Histone;Encode-TFBS-blood	motif;caQTL
chr3	159730417	rs600519	chr3:158498449-161413079	3q25.33	A/G	-	ncRNA_intronic	IL12A-AS1	SLE;PBC	1.74	60.87	16.18	4.71	Roadmap-DNAI;Roadmap-Histone;Encode-TFBS-blood	caQTL
chr3	159844092	rs80139055	chr3:158498449-161413079	3q25.33	A/C	C	ncRNA_intronic	IL12A-AS1	PBC	1.54	10.66	2.86	0	Roadmap-DNAI	motif
chr3	159846024	rs11713872	chr3:158498449-161413079	3q25.33	G/T	T	ncRNA_intronic	IL12A-AS1	PBC	3.01	17.35	3.02	0	Roadmap-DNAI	motif;caQTL
chr3	160116807	rs16831207	chr3:158498449-161413079	3q25.33	G/T	T	intronic	IFT80,RP11-432B6.3	PBC	14.57	101.68	45.27	17.17	Roadmap-DNAI;Roadmap-Histone;HMM-15-model;Encode-TFBS-blood	motif;caQTL
chr3	160121839	rs10936201	chr3:158498449-161413079	3q25.33	A/C	C	intronic	RP11-432B6.3,SMC4	PBC	0	97.47	39.38	0	Roadmap-Histone;HMM-15-model	motif
chr3	160130554	rs4680581	chr3:158498449-161413079	3q25.33	A/G	G	intronic	RP11-432B6.3,SMC4	PBC	0	33.34	38.02	0	HMM-15-model	motif
chr3	160138171	rs3773369	chr3:158498449-161413079	3q25.33	G/C	C	intronic	RP11-432B6.3,SMC4	PBC	0	25.56	38.5	0	HMM-15-model	motif
chr3	160149861	rs56952700	chr3:158498449-161413079	3q25.33	A/G	G	intronic	RP11-432B6.3,SMC4	PBC	0	27.43	37.7	0	HMM-15-model	motif
chr3	160152696	rs10923	chr3:158498449-161413079	3q25.33	G/A	A	UTR3	SMC4(ENST00000357388.3:c.*1099G>A,ENST00000360111.2:c.*1099G>A,ENST00000344722.5:c.*1099G>A),TRIM59(ENST00000543469.1:c.*965C>T)	PBC	0	42.05	38.05	0	HMM-15-model	motif
chr3	160155047	rs4679886	chr3:158498449-161413079	3q25.33	T/C	C	UTR3	TRIM59(ENST00000309784.4:c.*713A>G)	PBC	1.79	55.45	41.37	0	Roadmap-DNAI;Roadmap-Histone;HMM-15-model	motif
chr3	160227892	rs12638633	chr3:158498449-161413079	3q25.33	C/T	T	intronic	KPNA4	PBC	0	15.36	37.72	0	HMM-15-model	motif
chr3	160241446	rs79232933	chr3:158498449-161413079	3q25.33	T/G	G	intronic	KPNA4	PBC	0	10.93	37.75	0	HMM-15-model	motif
chr3	160262803	rs17826257	chr3:158498449-161413079	3q25.33	T/C	C	intronic	KPNA4	PBC	0	45.89	35.86	0	Roadmap-Histone	bQTL
chr3	160264266	rs4679892	chr3:158498449-161413079	3q25.33	G/A	A	intronic	KPNA4	PBC	0	51.12	36.35	0	Roadmap-Histone	motif
chr3	160389255	rs10936210	chr3:158498449-161413079	3q25.33	A/G	G	intergenic	KRT8P12(dist=103268),ARL14(dist=5693)	PBC	3.47	29.17	1.62	15.73	Roadmap-DNAI;Encode-TFBS-blood	caQTL
chr3	160415552	rs9814292	chr3:158498449-161413079	3q25.33	A/G	A	downstream	SNORA72(dist=704)	UC	0	18.32	1.62	2.02	Encode-TFBS-blood	motif
chr3	160465417	rs78437613	chr3:158498449-161413079	3q25.33	C/T	C	intergenic	SNORA72(dist=50569),RP11-16N11.2(dist=5799)	UC	2.9	19.83	3	0	Roadmap-DNAI	motif
chr3	16958367	rs11928330	chr3:15955259-19805211	3p24.3	T/C	T	intronic	PLCL2	PBC	1.45	72.58	40.46	0	Roadmap-Histone;HMM-15-model	caQTL
chr3	16958463	rs11928414	chr3:15955259-19805211	3p24.3	A/G	A	intronic	PLCL2	PBC	1.45	74.07	40.99	0	Roadmap-Histone;HMM-15-model	caQTL
chr3	16960181	rs11128810	chr3:15955259-19805211	3p24.3	A/G	A	intronic	PLCL2	PBC	0	68.86	38.65	1.82	Roadmap-Histone;HMM-15-model;Encode-TFBS-blood	motif
chr3	16961265	rs9876137	chr3:15955259-19805211	3p24.3	G/A	G	intronic	PLCL2	PBC	1.74	52.08	35.06	0	Roadmap-DNAI;Roadmap-Histone	motif
chr3	16972211	rs2014490	chr3:15955259-19805211	3p24.3	A/G	A	intronic	PLCL2	PBC	1.45	62.68	41.71	0	Roadmap-Histone;HMM-15-model	bQTL
chr3	16985272	rs7639882	chr3:15955259-19805211	3p24.3	T/C	-	intronic	PLCL2	RA	0	46.76	37.75	0	Roadmap-Histone;HMM-15-model	motif
chr3	17016719	rs1806556	chr3:15955259-19805211	3p24.3	C/T	T	intronic	PLCL2	RA;PSO	0	50.37	25.23	0	Roadmap-Histone	motif;caQTL
chr3	17016794	rs1806555	chr3:15955259-19805211	3p24.3	A/C	C	intronic	PLCL2	RA;PSO	0	51.46	25.23	0	Roadmap-Histone	motif;caQTL
chr3	17019857	rs7653027	chr3:15955259-19805211	3p24.3	C/T	T	intronic	PLCL2	RA;PSO	0	47.59	19.94	0	Roadmap-Histone	motif
chr3	17024248	rs7629171	chr3:15955259-19805211	3p24.3	A/G	G	intronic	PLCL2	RA;PSO	1.45	56.27	26.02	0	Roadmap-Histone	motif
chr3	17036875	rs6807144	chr3:15955259-19805211	3p24.3	A/T	T	intronic	PLCL2	RA;PSO	2.9	72.5	39.56	0	Roadmap-DNAI;Roadmap-Histone;HMM-15-model	motif;caQTL
chr3	17039276	rs6805534	chr3:15955259-19805211	3p24.3	T/C	C	intronic	PLCL2	RA;PSO	0	55.35	39.13	0	Roadmap-Histone;HMM-15-model	motif
chr3	17046152	rs6442660	chr3:15955259-19805211	3p24.3	G/A	A	intronic	PLCL2	RA;PSO	0	60.18	37.37	0	Roadmap-Histone	bQTL;motif
chr3	17046866	rs5019428	chr3:15955259-19805211	3p24.3	G/A	A	intronic	PLCL2	RA;PSO	0	57.84	38.46	0	Roadmap-Histone;HMM-15-model	motif
chr3	17047032	rs4452313	chr3:15955259-19805211	3p24.3	T/A	T	intronic	PLCL2	RA	0	54.93	38.46	0	Roadmap-Histone;HMM-15-model	motif
chr3	17048487	rs3924971	chr3:15955259-19805211	3p24.3	G/A	A	intronic	PLCL2	RA;PSO	0	58.27	38.44	0	Roadmap-Histone;HMM-15-model	motif
chr3	17050993	rs7612044	chr3:15955259-19805211	3p24.3	G/C	C	intronic	PLCL2	RA;PSO	0	20.2	38.06	0	HMM-15-model	motif
chr3	17056031	rs7611127	chr3:15955259-19805211	3p24.3	G/A	A	intronic	PLCL2	RA;PSO	0	37.57	38.06	0	HMM-15-model	motif
chr3	17064893	rs6776032	chr3:15955259-19805211	3p24.3	C/A	A	intronic	PLCL2	RA;PSO	0	69.77	42.03	2.17	Roadmap-Histone;HMM-15-model;Encode-TFBS-blood	bQTL;motif
chr3	17068576	rs4596131	chr3:15955259-19805211	3p24.3	G/A	A	intronic	PLCL2	RA;PSO	0	30	38.57	0	HMM-15-model	motif
chr3	17070872	rs6797029	chr3:15955259-19805211	3p24.3	G/A	A	intronic	PLCL2	RA;PSO	0	50.75	43.51	0	Roadmap-Histone;HMM-15-model	motif
chr3	17072997	rs4535211	chr3:15955259-19805211	3p24.3	A/G	G	intronic	PLCL2	RA;PSO	0	52.32	42.6	0	Roadmap-Histone;HMM-15-model	motif
chr3	17074871	rs12108065	chr3:15955259-19805211	3p24.3	G/A	-	intronic	PLCL2	RA	0	47.51	39.68	0	Roadmap-Histone;HMM-15-model	motif
chr3	17075768	rs12491516	chr3:15955259-19805211	3p24.3	A/C	A	intronic	PLCL2	RA	0	59.03	38.38	0	Roadmap-Histone;HMM-15-model	motif
chr3	17075913	rs12497953	chr3:15955259-19805211	3p24.3	A/T	T	intronic	PLCL2	RA;PSO	0	57.25	38.38	0	Roadmap-Histone;HMM-15-model	motif
chr3	17081116	rs7617672	chr3:15955259-19805211	3p24.3	C/T	T	intronic	PLCL2	RA;PSO	1.75	67.62	43.29	3.94	Roadmap-DNAI;Roadmap-Histone;HMM-15-model;Encode-TFBS-blood	bQTL;motif
chr3	17083048	rs12487288	chr3:15955259-19805211	3p24.3	A/G	G	intronic	PLCL2	RA;PSO	0	27.3	38.18	0	HMM-15-model	motif
chr3	17084900	rs13080108	chr3:15955259-19805211	3p24.3	G/A	A	ncRNA_intronic	PLCL2-AS1	RA;PSO	0	26.38	37.84	0	HMM-15-model	motif
chr3	17085754	rs11926952	chr3:15955259-19805211	3p24.3	G/A	A	intronic	PLCL2	RA;PSO	0	46.18	40.42	0	Roadmap-Histone;HMM-15-model	motif
chr3	17086678	rs35319117	chr3:15955259-19805211	3p24.3	T/C	C	intronic	PLCL2	RA;PSO	1.74	35.81	38.8	60.01	Roadmap-DNAI;HMM-15-model;Encode-TFBS-blood	motif
chr3	17093538	rs13058764	chr3:15955259-19805211	3p24.3	A/G	G	intronic	PLCL2	RA;PSO	0	47.44	34.94	0	Roadmap-Histone	motif
chr3	17093626	rs13059347	chr3:15955259-19805211	3p24.3	G/A	A	intronic	PLCL2	RA;PSO	0	47.44	34.94	0	Roadmap-Histone	motif
chr3	17094361	rs11128815	chr3:15955259-19805211	3p24.3	C/T	T	intronic	PLCL2	RA;PSO	0	44.77	30.4	4.49	Roadmap-Histone;Encode-TFBS-blood	bQTL;motif
chr3	17098500	rs4561816	chr3:15955259-19805211	3p24.3	G/C	C	intronic	PLCL2	RA;PSO	0	17.35	38.17	0	HMM-15-model	motif
chr3	17106027	rs4334629	chr3:15955259-19805211	3p24.3	C/T	T	intronic	PLCL2	RA;PSO	0	27.75	38.11	0	HMM-15-model	motif
chr3	17116384	rs9637429	chr3:15955259-19805211	3p24.3	A/G	G	intronic	PLCL2	RA	0	59.71	44.32	1.88	Roadmap-Histone;HMM-15-model;Encode-TFBS-blood	motif
chr3	18621307	rs464565	chr3:15955259-19805211	3p24.3	T/C	T	ncRNA_intronic	AC144521.1	CRO	1.79	44.38	9.54	0	Roadmap-DNAI;Roadmap-Histone	motif;caQTL
chr3	18764932	rs71314417	chr3:15955259-19805211	3p24.3	C/T	-	ncRNA_intronic	AC144521.1	IBD;CRO;PSC,AS,CRO,UC,PSO	6.71	79.09	38.23	0	Roadmap-DNAI;Roadmap-Histone;HMM-15-model	motif
chr3	18764960	rs34849101	chr3:15955259-19805211	3p24.3	A/C	-	ncRNA_intronic	AC144521.1	IBD;CRO;PSC,AS,CRO,UC,PSO	3.38	79.09	38.23	0	Roadmap-DNAI;Roadmap-Histone;HMM-15-model	motif
chr3	18765606	rs34563045	chr3:15955259-19805211	3p24.3	T/G	-	ncRNA_intronic	AC144521.1	IBD;CRO;PSC,AS,CRO,UC,PSO	0	89.19	42.76	0	Roadmap-Histone;HMM-15-model	motif
chr3	18765978	rs11713774	chr3:15955259-19805211	3p24.3	C/T	-	ncRNA_intronic	AC144521.1	IBD;CRO;PSC,AS,CRO,UC,PSO	0	89.19	42.76	0	Roadmap-Histone;HMM-15-model	motif
chr3	18767056	rs34599998	chr3:15955259-19805211	3p24.3	T/C	-	ncRNA_intronic	AC144521.1	IBD;CRO;PSC,AS,CRO,UC,PSO	5.28	100.08	43.03	0	Roadmap-DNAI;Roadmap-Histone;HMM-15-model	motif
chr3	18767274	rs4478099	chr3:15955259-19805211	3p24.3	C/G	-	ncRNA_intronic	AC144521.1	IBD;CRO;PSC,AS,CRO,UC,PSO	11.3	101.38	42.78	0	Roadmap-DNAI;Roadmap-Histone;HMM-15-model	motif
chr3	18767275	rs4257570	chr3:15955259-19805211	3p24.3	G/C	-	ncRNA_intronic	AC144521.1	IBD;CRO;PSC,AS,CRO,UC,PSO	11.3	101.38	42.78	0	Roadmap-DNAI;Roadmap-Histone;HMM-15-model	motif
chr3	18767368	rs4257569	chr3:15955259-19805211	3p24.3	T/C	-	ncRNA_intronic	AC144521.1	IBD;CRO;PSC,AS,CRO,UC,PSO	9.85	101.38	42.78	0	Roadmap-DNAI;Roadmap-Histone;HMM-15-model	motif
chr3	18767404	rs4256159	chr3:15955259-19805211	3p24.3	T/C	-	ncRNA_intronic	AC144521.1	IBD;CRO;PSC,AS,CRO,UC,PSO	9.85	101.38	42.99	0	Roadmap-DNAI;Roadmap-Histone;HMM-15-model	motif
chr3	18767579	rs76233447	chr3:15955259-19805211	3p24.3	A/G	-	ncRNA_intronic	AC144521.1	IBD;CRO;PSC,AS,CRO,UC,PSO	5.28	101.38	42.99	0	Roadmap-DNAI;Roadmap-Histone;HMM-15-model	motif
chr3	18768851	rs4600836	chr3:15955259-19805211	3p24.3	C/T	-	ncRNA_intronic	AC144521.1	IBD;CRO;PSC,AS,CRO,UC,PSO	0	84.77	40.6	0	Roadmap-Histone;HMM-15-model	motif
chr3	18780538	rs57630709	chr3:15955259-19805211	3p24.3	A/T	-	ncRNA_intronic	AC144521.1	IBD;CRO;PSC,AS,CRO,UC,PSO	0	73.94	31.9	1.98	Roadmap-Histone;Encode-TFBS-blood	motif
chr3	18783097	rs9866257	chr3:15955259-19805211	3p24.3	A/G	A	ncRNA_intronic	AC144521.1	MS	10.11	106.88	44.43	0	Roadmap-DNAI;Roadmap-Histone;HMM-15-model	motif
chr3	18783947	rs7431354	chr3:15955259-19805211	3p24.3	C/G	C	ncRNA_intronic	AC144521.1	MS	0	74.99	43.51	0	Roadmap-Histone;HMM-15-model	motif
chr3	18785287	rs140640	chr3:15955259-19805211	3p24.3	C/T	C	ncRNA_intronic	AC144521.1	MS	0	68.16	42.11	0	Roadmap-Histone;HMM-15-model	motif
chr3	18786871	rs11721211	chr3:15955259-19805211	3p24.3	A/G	A	ncRNA_intronic	AC144521.1	MS	4.77	80.47	41.06	0	Roadmap-DNAI;Roadmap-Histone;HMM-15-model	caQTL
chr3	18788067	rs4622913	chr3:15955259-19805211	3p24.3	T/G	T	ncRNA_intronic	AC144521.1	MS	0	60.82	26.7	0	Roadmap-Histone	motif
chr3	18788103	rs11707468	chr3:15955259-19805211	3p24.3	T/C	-	ncRNA_intronic	AC144521.1	IBD;CRO;PSC,AS,CRO,UC,PSO	0	60.82	26.7	0	Roadmap-Histone	motif
chr3	18788123	rs4502598	chr3:15955259-19805211	3p24.3	C/T	C	ncRNA_intronic	AC144521.1	MS	0	59.35	26.7	0	Roadmap-Histone	motif
chr3	18794424	rs9859115	chr3:15955259-19805211	3p24.3	G/A	G	ncRNA_intronic	AC144521.1	MS	0	44.28	14.02	0	Roadmap-Histone	motif
chr3	18799516	rs3923396	chr3:15955259-19805211	3p24.3	A/G	A	ncRNA_intronic	AC144521.1	MS	0	60.6	23.53	0	Roadmap-Histone	bQTL;motif
chr3	18800046	rs9824781	chr3:15955259-19805211	3p24.3	T/C	T	ncRNA_intronic	AC144521.1	MS	3.44	52.27	19.62	0	Roadmap-DNAI;Roadmap-Histone	motif
chr3	188076764	rs13073738	chr3:187070408-189401160	3q28	A/G	A	intronic	LPP	CEL	3.54	96.9	43.22	0	Roadmap-DNAI;Roadmap-Histone;HMM-15-model	motif
chr3	188078316	rs6789451	chr3:187070408-189401160	3q28	C/T	C	intronic	LPP	CEL	0	45.68	32.12	0	Roadmap-Histone	motif
chr3	188080163	rs9842232	chr3:187070408-189401160	3q28	G/C	C	intronic	LPP	IGE;CEL	0	63.68	28.43	0	Roadmap-Histone	motif
chr3	188080248	rs7640550	chr3:187070408-189401160	3q28	T/C	C	intronic	LPP	CEL	0	60.9	28.32	0	Roadmap-Histone	motif;caQTL
chr3	188080420	rs7628982	chr3:187070408-189401160	3q28	C/G	G	intronic	LPP	CEL	1.75	55.47	25.8	0	Roadmap-DNAI;Roadmap-Histone	caQTL
chr3	188114589	rs13091753	chr3:187070408-189401160	3q28	T/G	-	intronic	LPP	ATD;CEL	0	59.21	22.38	0	Roadmap-Histone	motif
chr3	188115142	rs9834115	chr3:187070408-189401160	3q28	C/T	C	intronic	LPP	ATD;CEL	3.4	96.47	35.52	0	Roadmap-DNAI;Roadmap-Histone	motif
chr3	188115232	rs9834159	chr3:187070408-189401160	3q28	T/A	A	intronic	LPP	ATD;CEL	5.14	98.11	40.73	0	Roadmap-DNAI;Roadmap-Histone;HMM-15-model	motif
chr3	188117786	rs6444285	chr3:187070408-189401160	3q28	C/T	T	intronic	LPP	ATD;CEL	0	58.4	35.58	0	Roadmap-Histone	motif
chr3	188118225	rs4686483	chr3:187070408-189401160	3q28	T/A	A	intronic	LPP	ATD;CEL	5.13	72.45	40.61	0	Roadmap-DNAI;Roadmap-Histone;HMM-15-model	motif
chr3	188118877	rs6778720	chr3:187070408-189401160	3q28	G/A	A	intronic	LPP	ATD;CEL	1.65	60	33.4	0	Roadmap-DNAI;Roadmap-Histone	motif
chr3	188119582	rs2030520	chr3:187070408-189401160	3q28	C/T	T	intronic	LPP	ATD;CEL	1.48	40.96	30.96	0	Roadmap-DNAI	motif;caQTL
chr3	188400858	rs6762648	chr3:187070408-189401160	3q28	A/T	T	intronic	LPP	IBD;CRO	3.33	30.3	11.81	0	Roadmap-DNAI	motif
chr3	196347253	rs6583331	chr3:195347253-197347253	3q29	A/T	T	intergenic	FBXO45(dist=31323),LINC01063(dist=11116)	VIT	11.13	83.41	33.68	68.88	Roadmap-DNAI;Roadmap-Histone;Encode-TFBS-blood	dsQTL;motif;caQTL;hQTL
chr3	196347437	rs12718061	chr3:195347253-197347253	3q29	C/T	T	intergenic	FBXO45(dist=31507),LINC01063(dist=10932)	VIT	4.75	79.78	33.35	23.81	Roadmap-DNAI;Roadmap-Histone;Encode-TFBS-blood	motif;caQTL;hQTL
chr3	196348103	rs6807839	chr3:195347253-197347253	3q29	T/G	G	intergenic	FBXO45(dist=32173),LINC01063(dist=10266)	VIT	0	47.81	31.7	0	Roadmap-Histone	motif
chr3	196349234	rs34515026	chr3:195347253-197347253	3q29	C/T	T	intergenic	FBXO45(dist=33304),LINC01063(dist=9135)	VIT	3.27	39.71	33.55	1.54	Roadmap-DNAI;Encode-TFBS-blood	motif
chr3	196351215	rs1385331	chr3:195347253-197347253	3q29	T/C	C	intergenic	FBXO45(dist=35285),LINC01063(dist=7154)	VIT	2.92	101.04	44.56	8.81	Roadmap-DNAI;Roadmap-Histone;HMM-15-model;Encode-TFBS-blood	motif
chr3	196357362	rs3964454	chr3:195347253-197347253	3q29	T/C	C	intergenic	FBXO45(dist=41432),LINC01063(dist=1007)	VIT	0	94.82	44.7	0	Roadmap-Histone;HMM-15-model	motif
chr3	196358717	rs12718062	chr3:195347253-197347253	3q29	C/T	T	ncRNA_intronic	LINC01063	VIT	11.56	111.12	44.46	2.38	Roadmap-DNAI;Roadmap-Histone;HMM-15-model;Encode-TFBS-blood	motif
chr3	27757018	rs2371108	chr3:26757018-29079085	3p24.1	T/G	-	downstream	EOMES(dist=422)	MS	0	90.2	10.35	0	Roadmap-Histone	motif
chr3	27758275	rs2887944	chr3:26757018-29079085	3p24.1	T/G	T	UTR3	EOMES(ENST00000295743.4:c.*286A>C,ENST00000449599.1:c.*286A>C,ENST00000537516.1:c.*286A>C)	RA;MS	0	49.94	11.62	0	Roadmap-Histone	motif
chr3	27764623	rs3806624	chr3:26757018-29079085	3p24.1	G/A	G	upstream	EOMES(dist=417)	RA	1.65	82.27	0	0	Roadmap-DNAI;Roadmap-Histone	motif
chr3	27771977	rs9868726	chr3:26757018-29079085	3p24.1	C/T	C	intergenic	EOMES(dist=7771),AC098973.2(dist=91002)	PSO	0	64.31	2.07	0	Roadmap-Histone	motif
chr3	27772111	rs9853007	chr3:26757018-29079085	3p24.1	A/G	A	intergenic	EOMES(dist=7905),AC098973.2(dist=90868)	PSO	0	58.62	4.21	0	Roadmap-Histone	motif
chr3	27831010	rs72891189	chr3:26757018-29079085	3p24.1	A/T	A	intergenic	EOMES(dist=66804),AC098973.2(dist=31969)	PSO	0	4.09	0	1.62	Encode-TFBS-blood	motif
chr3	28078571	rs1813375	chr3:26757018-29079085	3p24.1	T/G	-	intergenic	AC092415.1(dist=8476),CMC1(dist=204515)	MS	1.74	18.23	1.48	5.78	Roadmap-DNAI;Encode-TFBS-blood	motif;caQTL
chr3	28078932	rs173082	chr3:26757018-29079085	3p24.1	C/T	C	intergenic	AC092415.1(dist=8837),CMC1(dist=204154)	MS	1.74	10.61	1.62	0	Roadmap-DNAI	motif;caQTL
chr3	28078979	rs338611	chr3:26757018-29079085	3p24.1	G/A	G	intergenic	AC092415.1(dist=8884),CMC1(dist=204107)	MS	1.74	9.08	1.62	0	Roadmap-DNAI	motif;caQTL
chr3	33015469	rs13314993	chr3:32013483-34015469	3p22.3	G/T	-	intergenic	CCR4(dist=17628),GLB1(dist=22631)	CEL	1.74	62.98	31.22	0	Roadmap-DNAI;Roadmap-Histone	motif
chr3	46150937	rs1500004	chr3:45150937-51812352	3p21.31	A/G	G	intergenic	XCR1(dist=81703),CCR3(dist=54159)	CEL	12.92	90.57	41.64	42.5	Roadmap-DNAI;Roadmap-Histone;HMM-15-model;Encode-TFBS-blood	motif
chr3	46179481	rs17282391	chr3:45150937-51812352	3p21.31	G/A	G	intergenic	XCR1(dist=110247),CCR3(dist=25615)	CEL	0	9.98	6.02	1.85	Encode-TFBS-blood	motif
chr3	46183560	rs13089543	chr3:45150937-51812352	3p21.31	G/T	G	intergenic	XCR1(dist=114326),CCR3(dist=21536)	CEL	4.77	25.99	5.94	0	Roadmap-DNAI	motif;caQTL
chr3	46183561	rs13089544	chr3:45150937-51812352	3p21.31	C/T	C	intergenic	XCR1(dist=114327),CCR3(dist=21535)	CEL	4.77	25.99	5.94	0	Roadmap-DNAI	motif;caQTL
chr3	46187706	rs35754688	chr3:45150937-51812352	3p21.31	T/C	T	intergenic	XCR1(dist=118472),CCR3(dist=17390)	CEL	0	49.06	18.82	0	Roadmap-Histone	motif
chr3	46224850	rs13069750	chr3:45150937-51812352	3p21.31	T/C	T	intronic	CCR3	CEL	1.48	41.85	13.75	1.3	Roadmap-DNAI;Encode-TFBS-blood	motif;caQTL
chr3	46225216	rs34340501	chr3:45150937-51812352	3p21.31	T/G	T	intronic	CCR3	CEL	3.01	36.35	12.01	0	Roadmap-DNAI	caQTL
chr3	46226165	rs34059564	chr3:45150937-51812352	3p21.31	C/T	C	intronic	CCR3	CEL	3.01	19.63	11.61	0	Roadmap-DNAI	motif
chr3	46242477	rs13082995	chr3:45150937-51812352	3p21.31	C/T	C	intronic	CCR3	CEL	1.54	20.23	9.21	0	Roadmap-DNAI	motif
chr3	46246816	rs13095940	chr3:45150937-51812352	3p21.31	G/A	G	intronic	CCR1,CCR3	CEL	0	68.05	18.61	0	Roadmap-Histone	motif
chr3	46247096	rs13096371	chr3:45150937-51812352	3p21.31	T/A	T	intronic	CCR1,CCR3	CEL	0	71.3	19.68	0	Roadmap-Histone	motif
chr3	46247584	rs3176826	chr3:45150937-51812352	3p21.31	A/G	A	intronic	CCR1,CCR3	CEL	0	73.5	21.62	0	Roadmap-Histone	motif
chr3	46248224	rs3176825	chr3:45150937-51812352	3p21.31	T/G	T	intronic	CCR1,CCR3	CEL	4.75	80.14	27.49	0	Roadmap-DNAI;Roadmap-Histone	motif
chr3	46249929	rs3181080	chr3:45150937-51812352	3p21.31	T/A	T	intronic	CCR3	CEL	14.57	98.77	46.61	96.4	Roadmap-DNAI;Roadmap-Histone;HMM-15-model;Encode-TFBS-blood	motif
chr3	46250008	rs34919616	chr3:45150937-51812352	3p21.31	A/G	A	intronic	CCR3	CEL	14.57	96.08	46.07	96.13	Roadmap-DNAI;Roadmap-Histone;HMM-15-model;Encode-TFBS-blood	motif
chr3	46250374	rs41432345	chr3:45150937-51812352	3p21.31	C/T	C	intronic	CCR3	CEL	1.54	86.87	41.05	0	Roadmap-DNAI;Roadmap-Histone;HMM-15-model	motif
chr3	46250584	rs3181078	chr3:45150937-51812352	3p21.31	C/A	C	intronic	CCR3	CEL	0	80.44	40.11	0	Roadmap-Histone;HMM-15-model	motif
chr3	46250733	rs3181076	chr3:45150937-51812352	3p21.31	T/C	T	intronic	CCR3	CEL	4.77	75.67	40.09	0	Roadmap-DNAI;Roadmap-Histone;HMM-15-model	motif
chr3	46250799	rs35354367	chr3:45150937-51812352	3p21.31	G/A	G	intronic	CCR3	CEL	0	70.09	40.09	0	Roadmap-Histone;HMM-15-model	motif
chr3	46252890	rs6789792	chr3:45150937-51812352	3p21.31	A/T	A	intronic	CCR3	CEL	0	16.12	38.11	0	HMM-15-model	motif
chr3	46253214	rs13070099	chr3:45150937-51812352	3p21.31	C/T	C	intronic	CCR3	CEL	0	22.42	38.04	0	HMM-15-model	motif
chr3	46253607	rs35429781	chr3:45150937-51812352	3p21.31	C/A	C	intronic	CCR3	CEL	0	41.69	38.11	0	HMM-15-model	motif
chr3	46253812	rs13095946	chr3:45150937-51812352	3p21.31	A/G	A	intronic	CCR3	CEL	3.01	47.98	38.78	0	Roadmap-DNAI;Roadmap-Histone;HMM-15-model	motif
chr3	46253979	rs34376347	chr3:45150937-51812352	3p21.31	C/A	C	intronic	CCR3	CEL	0	55.86	38.78	0	Roadmap-Histone;HMM-15-model	motif
chr3	46254791	rs13092160	chr3:45150937-51812352	3p21.31	C/T	C	intronic	CCR3	CEL	8.29	103.74	44.88	4.97	Roadmap-DNAI;Roadmap-Histone;HMM-15-model;Encode-TFBS-blood	motif
chr3	46263244	rs34289272	chr3:45150937-51812352	3p21.31	T/C	T	intronic	CCR3	CEL	0	56.81	20.85	1.88	Roadmap-Histone;Encode-TFBS-blood	motif
chr3	46263717	rs11926063	chr3:45150937-51812352	3p21.31	G/A	G	intronic	CCR3	CEL	3.01	60.46	18.83	0	Roadmap-DNAI;Roadmap-Histone	motif
chr3	46310840	rs71327047	chr3:45150937-51812352	3p21.31	C/T	C	intergenic	CCR3(dist=2643),CCR2(dist=84385)	CEL	0	31.08	17.52	7.63	Encode-TFBS-blood	motif
chr3	46322171	rs28677778	chr3:45150937-51812352	3p21.31	G/A	G	intergenic	CCR3(dist=13974),CCR2(dist=73054)	CEL	1.75	62.46	31.11	0	Roadmap-DNAI;Roadmap-Histone	motif
chr3	46322289	rs35203745	chr3:45150937-51812352	3p21.31	C/T	C	intergenic	CCR3(dist=14092),CCR2(dist=72936)	CEL	0	52.48	31.28	0	Roadmap-Histone	motif
chr3	46322713	rs9872023	chr3:45150937-51812352	3p21.31	T/C	T	intergenic	CCR3(dist=14516),CCR2(dist=72512)	CEL	0	45.36	27.25	0	Roadmap-Histone	motif
chr3	46328627	rs13071469	chr3:45150937-51812352	3p21.31	C/T	C	intergenic	CCR3(dist=20430),CCR2(dist=66598)	CEL	1.79	45.18	26.9	0	Roadmap-DNAI;Roadmap-Histone	motif
chr3	46329008	rs6441953	chr3:45150937-51812352	3p21.31	C/T	C	intergenic	CCR3(dist=20811),CCR2(dist=66217)	CEL	0	50.19	26.77	0	Roadmap-Histone	motif
chr3	46331852	rs17284138	chr3:45150937-51812352	3p21.31	C/A	C	intergenic	CCR3(dist=23655),CCR2(dist=63373)	CEL	1.48	38.33	23.36	0	Roadmap-DNAI	motif
chr3	46334846	rs35511592	chr3:45150937-51812352	3p21.31	A/G	A	intergenic	CCR3(dist=26649),CCR2(dist=60379)	CEL	0	66.89	35.24	1.22	Roadmap-Histone;Encode-TFBS-blood	motif
chr3	46337692	rs34073838	chr3:45150937-51812352	3p21.31	C/A	C	intergenic	CCR3(dist=29495),CCR2(dist=57533)	CEL	0	45.72	29.72	0	Roadmap-Histone	motif
chr3	46338831	rs35117954	chr3:45150937-51812352	3p21.31	G/A	G	intergenic	CCR3(dist=30634),CCR2(dist=56394)	CEL	0	69.68	38.4	0	Roadmap-Histone;HMM-15-model	motif
chr3	46340285	rs80054040	chr3:45150937-51812352	3p21.31	A/C	C	intergenic	CCR3(dist=32088),CCR2(dist=54940)	CEL	0	89.86	43.99	0	Roadmap-Histone;HMM-15-model	motif
chr3	46340630	rs79629761	chr3:45150937-51812352	3p21.31	T/C	C	intergenic	CCR3(dist=32433),CCR2(dist=54595)	CEL	3.44	91.76	43.16	0	Roadmap-DNAI;Roadmap-Histone;HMM-15-model	motif
chr3	46344999	rs76836071	chr3:45150937-51812352	3p21.31	T/C	T	intergenic	CCR3(dist=36802),CCR2(dist=50226)	CEL	3.01	55.67	16.37	0	Roadmap-DNAI;Roadmap-Histone	motif
chr3	46346640	rs6794300	chr3:45150937-51812352	3p21.31	C/G	C	intergenic	CCR3(dist=38443),CCR2(dist=48585)	CEL	0	20.1	3.08	4.21	Encode-TFBS-blood	motif
chr3	46356048	rs34988015	chr3:45150937-51812352	3p21.31	C/T	C	intergenic	CCR3(dist=47851),CCR2(dist=39177)	CEL	0	38.04	20.74	2.42	Encode-TFBS-blood	motif
chr3	46359938	rs34578126	chr3:45150937-51812352	3p21.31	G/C	G	intergenic	CCR3(dist=51741),CCR2(dist=35287)	CEL	4.77	18.92	10.34	0	Roadmap-DNAI	motif
chr3	46360055	rs36030342	chr3:45150937-51812352	3p21.31	G/C	G	intergenic	CCR3(dist=51858),CCR2(dist=35170)	CEL	1.54	19.14	8.9	0	Roadmap-DNAI	motif
chr3	46363186	rs34505903	chr3:45150937-51812352	3p21.31	C/A	C	intergenic	CCR3(dist=54989),CCR2(dist=32039)	CEL	6.4	44.55	12.59	16.29	Roadmap-DNAI;Roadmap-Histone;Encode-TFBS-blood	motif
chr3	46389547	rs35601704	chr3:45150937-51812352	3p21.31	A/G	A	intergenic	CCR3(dist=81350),CCR2(dist=5678)	CEL	0	47.32	19.33	0	Roadmap-Histone	motif
chr3	46389649	rs35413141	chr3:45150937-51812352	3p21.31	A/G	A	intergenic	CCR3(dist=81452),CCR2(dist=5576)	CEL	0	52.11	29.62	0	Roadmap-Histone	motif
chr3	46389745	rs34363105	chr3:45150937-51812352	3p21.31	T/C	T	intergenic	CCR3(dist=81548),CCR2(dist=5480)	CEL	0	55.2	29.62	0	Roadmap-Histone	motif
chr3	46391390	rs6441972	chr3:45150937-51812352	3p21.31	A/G	A	intergenic	CCR3(dist=83193),CCR2(dist=3835)	CEL	11.56	103.83	40.51	6.11	Roadmap-DNAI;Roadmap-Histone;HMM-15-model;Encode-TFBS-blood	motif
chr3	46391648	rs35943069	chr3:45150937-51812352	3p21.31	G/T	G	intergenic	CCR3(dist=83451),CCR2(dist=3577)	CEL	10.14	101.61	43.45	5.87	Roadmap-DNAI;Roadmap-Histone;HMM-15-model;Encode-TFBS-blood	motif
chr3	46392089	rs1894387	chr3:45150937-51812352	3p21.31	T/G	T	intergenic	CCR3(dist=83892),CCR2(dist=3136)	CEL	0	91.22	43.26	0	Roadmap-Histone;HMM-15-model	motif
chr3	46392131	rs1894388	chr3:45150937-51812352	3p21.31	T/C	T	intergenic	CCR3(dist=83934),CCR2(dist=3094)	CEL	0	91.22	43.26	0	Roadmap-Histone;HMM-15-model	motif
chr3	46392976	rs34473395	chr3:45150937-51812352	3p21.31	T/C	T	intergenic	CCR3(dist=84779),CCR2(dist=2249)	CEL	0	69.98	41.5	0	Roadmap-Histone;HMM-15-model	motif
chr3	46395313	rs3749461	chr3:45150937-51812352	3p21.31	G/A	G	UTR5	CCR2(ENST00000445132.2:c.-3706G>A,ENST00000292301.4:c.-3706G>A)	CEL	4.81	97.07	42.48	0	Roadmap-DNAI;Roadmap-Histone;HMM-15-model	motif
chr3	46395930	rs3918362	chr3:45150937-51812352	3p21.31	T/A	T	intronic	CCR2	CEL	0	93.74	42.92	0	Roadmap-Histone;HMM-15-model	motif
chr3	46397440	rs3092961	chr3:45150937-51812352	3p21.31	G/A	G	intronic	CCR2	CEL	0	77.66	37.42	0	Roadmap-Histone	motif
chr3	46401032	rs3138042	chr3:45150937-51812352	3p21.31	G/A	G	intronic	CCR2	CEL	0	88.13	38.49	0	Roadmap-Histone;HMM-15-model	motif
chr3	46402431	rs11575062	chr3:45150937-51812352	3p21.31	T/A	T	downstream	CCR2(dist=12)	CEL	0	84.92	39.58	3.83	Roadmap-Histone;HMM-15-model;Encode-TFBS-blood	motif
chr3	46402627	rs762789	chr3:45150937-51812352	3p21.31	A/G	A	downstream	CCR2(dist=208)	CEL	4.77	85.02	39.69	8.81	Roadmap-DNAI;Roadmap-Histone;HMM-15-model;Encode-TFBS-blood	motif
chr3	46403240	rs3918368	chr3:45150937-51812352	3p21.31	A/G	A	downstream	CCR2(dist=821)	CEL	0	87.02	38.65	0	Roadmap-Histone;HMM-15-model	motif
chr3	46403315	rs6441973	chr3:45150937-51812352	3p21.31	G/A	G	downstream	CCR2(dist=896)	CEL	3.01	87.02	38.65	0	Roadmap-DNAI;Roadmap-Histone;HMM-15-model	motif
chr3	46403468	rs3092959	chr3:45150937-51812352	3p21.31	A/G	A	intergenic	CCR2(dist=1049),RP11-24F11.2(dist=2978)	CEL	0	88.05	36.22	1.96	Roadmap-Histone;Encode-TFBS-blood	motif
chr3	46403681	rs3092958	chr3:45150937-51812352	3p21.31	A/G	A	intergenic	CCR2(dist=1262),RP11-24F11.2(dist=2765)	CEL	0	85.37	36.22	8.03	Roadmap-Histone;Encode-TFBS-blood	motif
chr3	46403961	rs3092957	chr3:45150937-51812352	3p21.31	A/G	A	intergenic	CCR2(dist=1542),RP11-24F11.2(dist=2485)	CEL	0	71.21	33.39	0	Roadmap-Histone	motif
chr3	46410507	rs41412948	chr3:45150937-51812352	3p21.31	T/C	T	ncRNA_intronic	RP11-24F11.2	CEL	3.44	89.72	36.1	4.01	Roadmap-DNAI;Roadmap-Histone;Encode-TFBS-blood	motif
chr3	46411661	rs2856758	chr3:45150937-51812352	3p21.31	G/A	A	ncRNA_intronic	RP11-24F11.2	CEL	1.74	91.02	42.77	25.77	Roadmap-DNAI;Roadmap-Histone;HMM-15-model;Encode-TFBS-blood	motif
chr3	46411935	rs1799987	chr3:45150937-51812352	3p21.31	G/A	G	ncRNA_intronic	RP11-24F11.2	CEL	0	89.79	42.13	0	Roadmap-Histone;HMM-15-model	motif
chr3	46413334	rs2856762	chr3:45150937-51812352	3p21.31	T/C	T	ncRNA_intronic	RP11-24F11.2	CEL	0	81.74	38.97	0	Roadmap-Histone;HMM-15-model	motif
chr3	46422355	rs11575821	chr3:45150937-51812352	3p21.31	A/G	G	ncRNA_intronic	RP11-24F11.2	CEL	0	89.62	41.97	0	Roadmap-Histone;HMM-15-model	motif
chr3	46422645	rs17715106	chr3:45150937-51812352	3p21.31	T/C	T	ncRNA_intronic	RP11-24F11.2	CEL	4.68	77.31	40.75	0	Roadmap-DNAI;Roadmap-Histone;HMM-15-model	motif
chr3	46423063	rs7652037	chr3:45150937-51812352	3p21.31	C/A	A	ncRNA_intronic	RP11-24F11.2	CEL	0	49.42	28.67	0	Roadmap-Histone	motif
chr3	46425647	rs34291293	chr3:45150937-51812352	3p21.31	A/G	G	ncRNA_intronic	RP11-24F11.2	CEL	7.85	62.86	26.82	5.71	Roadmap-DNAI;Roadmap-Histone;Encode-TFBS-blood	motif
chr3	46425711	rs34445878	chr3:45150937-51812352	3p21.31	T/A	A	ncRNA_intronic	RP11-24F11.2	CEL	6.58	56.86	26.82	5.71	Roadmap-DNAI;Roadmap-Histone;Encode-TFBS-blood	motif
chr3	46425718	rs113263161	chr3:45150937-51812352	3p21.31	A/G	G	ncRNA_intronic	RP11-24F11.2	CEL	6.58	56.86	26.82	5.71	Roadmap-DNAI;Roadmap-Histone;Encode-TFBS-blood	motif
chr3	46425960	rs34158148	chr3:45150937-51812352	3p21.31	G/C	G	ncRNA_intronic	RP11-24F11.2	CEL	0	45.07	22.95	0	Roadmap-Histone	bQTL
chr3	46426007	rs34190223	chr3:45150937-51812352	3p21.31	T/C	T	ncRNA_intronic	RP11-24F11.2	CEL	0	45.07	22.5	0	Roadmap-Histone	motif
chr3	46427354	rs34971514	chr3:45150937-51812352	3p21.31	T/C	C	ncRNA_intronic	RP11-24F11.2	CEL	0	44.6	18.89	0	Roadmap-Histone	motif
chr3	46427616	rs111669359	chr3:45150937-51812352	3p21.31	C/A	A	ncRNA_intronic	RP11-24F11.2	CEL	0	56.1	17.23	0	Roadmap-Histone	motif
chr3	46427835	rs6787972	chr3:45150937-51812352	3p21.31	A/G	G	ncRNA_intronic	RP11-24F11.2	CEL	9.4	60.32	16.12	3.49	Roadmap-DNAI;Roadmap-Histone;Encode-TFBS-blood	motif
chr3	46435161	rs113255842	chr3:45150937-51812352	3p21.31	A/G	G	ncRNA_intronic	RP11-24F11.2	CEL	3.01	33.07	5.74	0	Roadmap-DNAI	caQTL
chr3	46435292	rs35479331	chr3:45150937-51812352	3p21.31	G/C	G	ncRNA_intronic	RP11-24F11.2	CEL	1.54	37.51	8.77	0	Roadmap-DNAI	motif
chr3	46437400	rs17782551	chr3:45150937-51812352	3p21.31	T/A	T	ncRNA_intronic	RP11-24F11.2	CEL	1.54	49.21	23.65	0	Roadmap-DNAI;Roadmap-Histone	motif
chr3	46446721	rs11574428	chr3:45150937-51812352	3p21.31	A/T	T	ncRNA_intronic	RP11-24F11.2	CEL	3.01	42.03	14.62	0	Roadmap-DNAI	motif
chr3	46446810	rs11574429	chr3:45150937-51812352	3p21.31	C/T	T	ncRNA_intronic	RP11-24F11.2	CEL	6.5	44.46	16.51	0	Roadmap-DNAI;Roadmap-Histone	motif
chr3	46447915	rs11574434	chr3:45150937-51812352	3p21.31	A/G	G	ncRNA_intronic	RP11-24F11.2	CEL	4.77	58.23	20.08	0	Roadmap-DNAI;Roadmap-Histone	motif
chr3	46447972	rs11574435	chr3:45150937-51812352	3p21.31	T/C	C	ncRNA_intronic	RP11-24F11.2	T1D;CEL;IBD;UC	4.77	64.35	20.08	0	Roadmap-DNAI;Roadmap-Histone	motif
chr3	46449391	rs11574442	chr3:45150937-51812352	3p21.31	G/A	G	UTR5	CCRL2(ENST00000400882.2:c.-180G>A)	CEL	4.98	98.73	42.59	0	Roadmap-DNAI;Roadmap-Histone;HMM-15-model	motif
chr3	46450884	rs1140865	chr3:45150937-51812352	3p21.31	T/A	A	UTR3	CCRL2(ENST00000399036.3:c.*279T>A,ENST00000357392.4:c.*279T>A,ENST00000400882.2:c.*279T>A)	CEL	0	64.04	23.13	0	Roadmap-Histone	motif
chr3	46451502	rs2157061	chr3:45150937-51812352	3p21.31	A/G	G	downstream	CCRL2(dist=488)	CEL	0	44.63	25.14	0	Roadmap-Histone	motif
chr3	46465356	rs71327063	chr3:45150937-51812352	3p21.31	A/G	A	intergenic	CCRL2(dist=14342),LTF(dist=11780)	CEL	1.54	12.02	3.02	0	Roadmap-DNAI	motif
chr3	46468467	rs34997818	chr3:45150937-51812352	3p21.31	A/G	A	intergenic	CCRL2(dist=17453),LTF(dist=8669)	CEL	1.54	31.26	9.33	0	Roadmap-DNAI	motif
chr3	46474902	rs34265215	chr3:45150937-51812352	3p21.31	A/C	A	intergenic	CCRL2(dist=23888),LTF(dist=2234)	CEL	2.9	22.65	7.33	0	Roadmap-DNAI	motif
chr3	46482980	rs17285324	chr3:45150937-51812352	3p21.31	T/A	A	intronic	LTF	CEL	0	68.48	38.19	0	Roadmap-Histone;HMM-15-model	motif
chr3	46525508	rs13069424	chr3:45150937-51812352	3p21.31	G/C	G	intergenic	LTF(dist=18855),RTP3(dist=13473)	CEL	0	8.11	1.51	3.83	Encode-TFBS-blood	motif
chr3	46530458	rs34668230	chr3:45150937-51812352	3p21.31	G/A	G	intergenic	LTF(dist=23805),RTP3(dist=8523)	CEL	13.1	83.04	43.85	79.44	Roadmap-DNAI;Roadmap-Histone;HMM-15-model;Encode-TFBS-blood	motif
chr3	46530518	rs35740565	chr3:45150937-51812352	3p21.31	G/C	G	intergenic	LTF(dist=23865),RTP3(dist=8463)	CEL	11.56	84.54	43.85	46.6	Roadmap-DNAI;Roadmap-Histone;HMM-15-model;Encode-TFBS-blood	motif
chr3	46538569	rs35124447	chr3:45150937-51812352	3p21.31	A/G	A	upstream	RTP3(dist=412)	CEL	0	42.67	21.14	5.56	Encode-TFBS-blood	motif
chr3	46580830	rs35082490	chr3:45150937-51812352	3p21.31	T/A	T	intronic	LRRC2	CEL	14.57	111.12	44.89	82.08	Roadmap-DNAI;Roadmap-Histone;HMM-15-model;Encode-TFBS-blood	motif
chr3	46587456	rs6442003	chr3:45150937-51812352	3p21.31	C/A	C	intronic	LRRC2	CEL	1.45	49.68	27.77	0	Roadmap-Histone	motif
chr3	46591359	rs13093758	chr3:45150937-51812352	3p21.31	C/T	C	intronic	LRRC2	CEL	2.9	46.01	14.49	0	Roadmap-DNAI;Roadmap-Histone	motif;hQTL
chr3	46591361	rs13070959	chr3:45150937-51812352	3p21.31	T/C	T	intronic	LRRC2	CEL	2.9	46.01	14.49	0	Roadmap-DNAI;Roadmap-Histone	motif;hQTL
chr3	46591693	rs28670418	chr3:45150937-51812352	3p21.31	A/T	A	intronic	LRRC2	CEL	4.83	35.38	13.22	0	Roadmap-DNAI	motif
chr3	48510210	rs3135952	chr3:45150937-51812352	3p21.31	T/C	C	UTR3	SHISA5(ENST00000296444.2:c.*296A>G,ENST00000444115.1:c.*296A>G,ENST00000426002.1:c.*296A>G,ENST00000442747.1:c.*296A>G,ENST00000443308.2:c.*296A>G)	PSO	1.74	92.47	44.43	2.24	Roadmap-DNAI;Roadmap-Histone;HMM-15-model;Encode-TFBS-blood	motif
chr3	48635432	rs2633958	chr3:45150937-51812352	3p21.31	A/G	A	intergenic	COL7A1(dist=2732),UQCRC1(dist=1004)	IBD	0	16.17	37.81	0	HMM-15-model	motif
chr3	48671578	rs740787	chr3:45150937-51812352	3p21.31	G/A	-	intronic	SLC26A6	IBD;UC	0	82.64	39.18	0	Roadmap-Histone;HMM-15-model	motif
chr3	48672334	rs3806694	chr3:45150937-51812352	3p21.31	C/G	-	intronic	SLC26A6	IBD;CRO;UC	13.03	107.27	44.65	0	Roadmap-DNAI;Roadmap-Histone;HMM-15-model	hQTL
chr3	48718253	rs9821797	chr3:45150937-51812352	3p21.31	A/T	-	intronic	NCKIPSD	IBD;CRO;UC	1.54	38.06	38.37	0	Roadmap-DNAI;HMM-15-model	motif
chr3	48720303	rs9812977	chr3:45150937-51812352	3p21.31	A/G	-	intronic	NCKIPSD	IBD;CRO;UC	0	34.9	38.08	0	HMM-15-model	motif
chr3	48732223	rs11557629	chr3:45150937-51812352	3p21.31	A/G	-	UTR3	IP6K2(ENST00000431721.2:c.*109T>C,ENST00000449610.1:c.*109T>C,ENST00000446860.1:c.*109T>C,ENST00000417896.1:c.*109T>C,ENST00000443964.1:c.*109T>C)	IBD;CRO;UC	0	44.57	37.1	0	Roadmap-Histone	motif
chr3	48737847	rs73080312	chr3:45150937-51812352	3p21.31	T/C	-	intronic	IP6K2	IBD;CRO;UC	0	62.15	40.77	0	Roadmap-Histone;HMM-15-model	motif
chr3	48738491	rs13434258	chr3:45150937-51812352	3p21.31	C/T	-	intronic	IP6K2	IBD;CRO;UC	1.73	49.75	40.13	0	Roadmap-DNAI;Roadmap-Histone;HMM-15-model	motif
chr3	48739149	rs34153629	chr3:45150937-51812352	3p21.31	G/A	-	intronic	IP6K2	IBD;CRO;UC	0	27.85	38.48	0	HMM-15-model	motif
chr3	48745167	rs13316551	chr3:45150937-51812352	3p21.31	C/A	-	intronic	IP6K2	IBD;CRO;UC	0	59.65	41.66	0	Roadmap-Histone;HMM-15-model	motif
chr3	48746239	rs11706203	chr3:45150937-51812352	3p21.31	A/T	-	intronic	IP6K2	IBD;CRO;UC	1.45	71.1	44.51	1.85	Roadmap-Histone;HMM-15-model;Encode-TFBS-blood	motif;hQTL
chr3	48748545	rs9877542	chr3:45150937-51812352	3p21.31	T/C	-	intronic	IP6K2	IBD;CRO;UC	0	45.52	40.26	0	Roadmap-Histone;HMM-15-model	motif
chr3	48749358	rs9882549	chr3:45150937-51812352	3p21.31	T/C	-	intronic	IP6K2	IBD;CRO;UC	1.73	68.65	43.45	0	Roadmap-DNAI;Roadmap-Histone;HMM-15-model	motif
chr3	48754877	rs9834996	chr3:45150937-51812352	3p21.31	T/G	-	upstream	IP6K2(dist=166)	IBD;CRO;UC	14.57	105.48	44.6	20.96	Roadmap-DNAI;Roadmap-Histone;HMM-15-model;Encode-TFBS-blood	motif
chr3	48816725	rs13074318	chr3:45150937-51812352	3p21.31	T/C	-	intronic	PRKAR2A	IBD;CRO;UC	0	11.06	38.06	0	HMM-15-model	motif
chr3	48893136	rs11708022	chr3:45150937-51812352	3p21.31	A/G	-	intergenic	PRKAR2A-AS1(dist=3722),SLC25A20(dist=1233)	IBD;CRO;UC	0	10.69	38.01	0	HMM-15-model	motif
chr3	48915321	rs67060340	chr3:45150937-51812352	3p21.31	T/C	-	intronic	SLC25A20	IBD;CRO;UC	3.01	5.87	37.66	1.54	Roadmap-DNAI;HMM-15-model;Encode-TFBS-blood	motif
chr3	48934620	rs62259533	chr3:45150937-51812352	3p21.31	A/G	G	intronic	SLC25A20	PSO	2.9	100.67	44.72	1.88	Roadmap-DNAI;Roadmap-Histone;HMM-15-model;Encode-TFBS-blood	motif
chr3	48969036	rs11717978	chr3:45150937-51812352	3p21.31	A/T	-	intronic	ARIH2	IBD;CRO;UC	0	46.63	38.27	0	Roadmap-Histone;HMM-15-model	motif
chr3	48974385	rs11719457	chr3:45150937-51812352	3p21.31	T/C	-	intronic	ARIH2	IBD;CRO;UC	0	21.95	37.81	0	HMM-15-model	motif
chr3	49001409	rs13086240	chr3:45150937-51812352	3p21.31	A/G	-	intronic	ARIH2	IBD;CRO;UC	0	10.32	37.9	0	HMM-15-model	motif
chr3	49044713	rs71324929	chr3:45150937-51812352	3p21.31	T/C	-	UTR5	WDR6(ENST00000395474.3:c.-62T>C)	IBD;CRO;UC	14.57	109.41	44.6	128.04	Roadmap-DNAI;Roadmap-Histone;HMM-15-model;Encode-TFBS-blood	motif
chr3	49064110	rs11706052	chr3:45150937-51812352	3p21.31	G/A	-	intronic	IMPDH2	IBD;CRO;UC	0	63.32	38.68	18.26	Roadmap-Histone;HMM-15-model;Encode-TFBS-blood	motif
[truncated: 49,604 more rows]

## Sheet: S5
Table S5. Allele-specific regulatory activity analysis for prioritized autoimmune SNPs
SNP	Risk allele	hQTL							caQTL			dsQTL		bQTL	motif
		Cell2015_hQTL_dsQTL(Peak,Beta,P)[H3K4me1]	Cell2015_hQTL_dsQTL(Peak,Beta,P)[H3K4me3]	Cell2015_hQTL_dsQTL(Peak,Beta,P)[H3K27ac]	NC2018_hQTL-SLE(P)[H3K4me1]	NC2018_hQTL-SLE(P)[H3K27ac]	Cell2016_5TFs_H3K4me3_bQTL_hQTL(Higher.binding.allele,P)[H3K4me3]	Nature_method2015-hQTL(P,FDR)[H3K27ac]	NG2018_Tcell_caQTL(Peak,Beta,P)[ATAC]	NG2018_stimutation_caQTL(Peak,Beta,P,FDR)	NG2019_PHM_caQTL(Peak,A1,Beta,LogBF)[ATAC]	Nature2012-dsQTL(Peak,P)[DHS]	Cell2015_hQTL_dsQTL(Peak,Beta,P)[DHS]	Cell2016_5TFs_H3K4me3_bQTL_hQTL(Higher.binding.allele,P)[bQTL]	HOCOMOCOv11	JASPAR_CORE_2018	Transfac	jolma2013	SwissRegulon
rs10069798	-	-	-	-	-	-	-	-	-	-	-	-	-	-	RARB(A)	TCF7(T)	-	TCF7(T), RARB(A)	-
rs4934700	-	-	-	-	-	-	-	-	-	-	-	-	-	-	RREB1(G)	SP1(G), SP2(G)	PATZ1(G), RREB1(G), KLF4(G), SP2(G)	SP1(G)	PATZ1(G), SP1(G), KLF4(G)
ss1388112110	-	-	-	-	-	-	-	-	-	-	-	-	-	-	-	SPI1(G)	SPI1(G), SPIB(G)	SPI1(G), SPIB(G)	-
rs16957948	-	-	-	-	-	-	-	-	-	-	-	-	-	-	-	-	ETV6(G)	ETV6(G)	-
rs4781027	A	-	-	-	-	-	-	-	-	-	-	-	-	-	HIF1A(G)	HIF1A(G), PAX9(A)	PAX5(A), PAX6(A), HIF1A(G), PAX9(A)	PAX5(A), PAX6(A), PAX9(A)	-
rs4781025	G	-	-	-	-	-	-	-	-	-	-	-	-	-	-	SP1(A)	PATZ1(G), ZNF740(A)	ZNF740(A)	PATZ1(G), SP1(A)
rs4414957	A	-	-	-	-	-	-	-	-	-	-	-	-	-	TEAD1(A)	-	TEAD1(A)	TEAD1(A)	-
rs78538334	-	-	-	-	-	-	-	-	-	-	-	-	-	-	ETS1(G)	ZFX(G)	-	ZFX(G), ETS1(G)	-
rs4781029	-	-	-	-	-	-	-	-	-	-	-	-	-	-	-	MGA(C), MITF(T)	MGA(C), MITF(T)	MGA(C)	-
rs34668230	G	-	-	-	-	-	-	-	-	-	-	-	-	-	-	ESRRA(G), ESR2(G)	ESR2(G)	ESR2(G)	ESRRA(G)
rs7108144	A	-	-	-	-	-	-	-	-	-	-	-	-	-	-	MEIS2(G), MEIS1(G)	MEIS2(G), MEIS1(G)	MEIS2(G), MEIS1(G)	-
rs73976824	T	-	-	-	-	-	-	-	-	-	-	-	-	-	SOX9(T)	-	-	SOX9(T)	-
rs45539942	C	-	-	-	-	-	-	-	-	-	-	-	-	-	FOXO1(C), SP3(C)	ZNF219(C), KLF4(C), EGR2(C), KLF1(C), RREB1(C)	RREB1(C), SP3(C)	KLF4(C), ZNF219(C), KLF1(C), FOXO1(C), RREB1(C), SP3(C), EGR2(C)	KLF4(C), RREB1(C)
rs4674279	-	-	-	-	-	-	-	-	-	-	-	-	-	-	-	NFE2L2(A)	-	NFE2L2(A)	-
rs12188981	-	-	-	-	-	-	-	-	-	-	-	-	-	-	-	-	-	GTF2I(A)	GTF2I(A)
rs16891421	-	-	-	-	-	-	-	-	-	-	-	-	-	-	-	HOMEZ(C)	-	HOMEZ(C)	-
rs12150611	-	-	-	-	-	-	-	-	-	-	-	-	-	-	-	IRF9(G), IRF8(G)	SOX7(A), IRF9(G), IRF8(G)	IRF9(G), SOX7(A)	-
rs12622612	A	-	-	-	-	-	-	-	-	-	-	-	-	-	-	NR3C1(A), AR(A)	-	NR3C1(A), AR(A)	NR3C1(A)
rs11763774	G	-	-	-	-	-	-	-	-	-	-	-	-	-	TFAP4(A), ZBTB18(A), MSC(A), FIGLA(A)	TFAP4(A), TCF3(A), ASCL2(A), FIGLA(A)	TFAP4(A), ZBTB18(A), MSC(A), FIGLA(A)	ZBTB18(A), ASCL2(A), TFAP4(A), TCF3(A), MSC(A), FIGLA(A)	ZBTB18(A)
rs10165153	-	-	-	-	-	-	-	-	-	-	-	-	-	-	FOXO3(T), FOXO4(T)	-	-	FOXO3(T), FOXO4(T)	-
rs60410555	-	-	-	-	-	-	-	-	-	-	-	-	-	-	RREB1(G)	-	RREB1(G)	-	RREB1(G)
rs10456362	A	-	-	-	-	-	-	-	-	-	-	-	-	-	ZBTB18(A)	GCM1(G)	ZBTB18(A)	ZBTB18(A), GCM1(G)	-
rs9872660	-	-	-	-	-	-	-	-	-	-	-	-	-	-	MGA(G)	-	-	MGA(G), MTF1(G)	MTF1(G)
rs6913553	A	-	-	-	-	-	-	-	-	-	-	-	-	-	FOXO4(C), FOXO3(C), FOXO1(C)	-	-	FOXO4(C), FOXO3(C), FOXO1(C)	-
rs6006267	A	-	-	-	-	-	-	-	-	-	-	-	-	NF-kB|C, 1.744E-04	NR3C1(A), NR3C2(A)	-	NR3C1(A), NR3C2(A)	AR(A), NR3C2(A)	AR(A)
rs4934390	A	-	10:90041427-90042956, 0.756, 2.700E-06	-	-	-	-	5.520E-49, 4.640E-05	-	IFNg|10:90041681-90041984, 0.604, 1.258E-08, 5.002E-07; naive|10:90041681-90041984, 0.522, 2.401E-06, 5.291E-05; SL1344|10:90041681-90041984, 0.480, 2.230E-04, 0.004	10:90041539-90042553, C, 0.357, 13.023	-	-	-	GLIS2(C), ZNF740(C)	-	GLIS2(C), ZNF740(C)	-	-
rs72996483	G	-	-	-	-	-	-	-	-	-	-	-	-	-	-	TFEC(G), TFEB(G)	TFEC(G), TFEB(G)	TFEC(G), TFEB(G)	-
rs3804031	-	-	-	-	-	-	-	-	-	-	-	-	-	-	GLIS2(T)	GLIS2(T), ZFX(C), RREB1(C), YY1(T)	GLIS2(T), RREB1(C), YY1(T)	GLIS2(T), ZFX(C), YY1(T)	-
rs3804032	-	-	-	-	-	-	-	-	-	-	-	-	-	-	GATA3(A), NFE2(G)	GATA1(A), GATA2(A), TAL1(A)	GATA2(A), NFE2(G)	GATA1(A), GATA2(A), GATA3(A), NFE2(G), TAL1(A)	-
rs6020559	G	-	-	-	-	-	-	-	-	IFNg|20:49118576-49118884, 0.320, 0.006, 0.038; SL1344|20:49118576-49118884, 0.489, 0.002, 0.025	-	-	-	-	-	SP3(G)	-	SP3(G)	-
rs7716222	-	-	-	-	-	-	-	-	-	-	-	-	-	-	-	-	-	TFAP4(C)	TFAP4(C)
rs55830740	-	-	-	-	-	-	-	-	-	-	-	-	-	-	NFIA(G)	ZNF282(C), NFIA(G)	ZNF282(C)	ZNF282(C), NFIA(G)	-
rs4925179	-	-	-	-	-	-	-	-	-	-	-	-	-	-	-	-	TBX20(A)	TBX20(A)	-
rs4886410	C	-	-	-	-	-	-	-	-	-	-	-	-	-	PLAGL1(G)	-	PLAGL1(G)	-	-
rs7185978	-	-	-	-	-	-	-	-	-	-	-	-	-	-	-	-	ZNF384(A)	-	ZNF384(A)
rs244095	G	-	-	-	-	-	-	-	-	-	-	-	-	-	-	-	-	HIC1(G)	HIC1(G)
rs3776414	G	-	-	-	-	-	-	-	-	-	-	-	-	-	NFE2(T)	-	NFE2(T)	NFE2(T)	-
rs1571026	T	-	-	-	-	-	-	-	-	-	-	-	-	-	-	NHLH1(T), PKNOX1(T)	NHLH1(T), PKNOX1(T)	NHLH1(T)	-
rs10888516	T	-	-	-	-	-	-	-	-	-	-	-	-	-	-	MEIS1(C), ESR1(C), ESR2(C)	ESR1(C), ESR2(C)	MEIS1(C), ESR1(C), ESR2(C)	ESR1(C)
rs113857334	-	-	-	-	-	-	-	-	-	-	-	-	-	-	SP4(C), MTF1(T)	SP4(C), MTF1(T)	SP4(C)	SP4(C)	-
rs270035	G	-	-	-	-	-	-	-	-	-	-	-	-	-	SPIC(A), PRDM1(G), IRF3(G)	E2F6(G), SPIB(A), SPI1(A)	E2F6(G), SPIB(A), SPIC(A), IRF3(G)	SPI1(A), SPIC(A), PRDM1(G)	SPIB(A), PRDM1(G)
rs62408222	G	-	-	-	-	-	-	-	-	-	-	-	-	-	LHX2(A)	-	-	LHX2(A)	-
rs2267407	-	-	-	-	-	-	-	-	-	-	-	-	-	-	SP1(G), ZNF740(G)	SP4(G), KLF5(G), KLF4(G), SP2(G)	SP4(G), KLF5(G), SP2(G)	PATZ1(G), ZNF740(G), KLF4(G), SP4(G)	PATZ1(G), SP1(G), KLF4(G)
rs9306967	G	-	-	-	-	-	-	-	-	-	-	-	-	-	HOXA10(C), HOMEZ(G)	ZNF410(C), HOMEZ(G)	ZNF410(C), HOXA10(C)	ZNF410(C), HOXA10(C), HOMEZ(G)	-
rs17133807	G	-	-	-	-	-	-	-	-	-	-	-	-	-	ZBTB7C(A), YY2(G), MTF1(G)	MTF1(G)	ZBTB7C(A), YY2(G), MTF1(G)	ZBTB7C(A), MTF1(G)	-
rs2014490	A	-	-	-	-	-	-	-	-	-	-	-	-	PU.1|A, 0.001	-	-	-	-	-
rs2048054	-	-	-	-	-	-	-	-	-	-	-	-	-	-	LBX2(A), HMX3(A), HESX1(A), MSX2(A), HOXB3(A), LHX2(A), PRRX1(A), MIXL1(A), VENTX(A)	LBX2(A), NFYB(A), LHX2(A), NFYA(A), NFYC(A)	LBX2(A), NFYB(A), HESX1(A), MSX2(A), HOXB3(A), NFYA(A), PRRX1(A), MIXL1(A), VENTX(A)	LBX2(A), HMX3(A), HESX1(A), MSX2(A), NFYA(A), HOXB3(A), LHX2(A), PRRX1(A), NFYC(A), MIXL1(A), VENTX(A)	-
rs1957570	A	-	-	-	-	-	-	-	-	-	-	-	-	-	-	-	LMO2(C)	-	LMO2(C)
rs2094074	-	-	-	-	-	-	-	-	-	-	-	-	-	-	-	ZFX(C)	-	ZFX(C)	-
rs13091753	-	-	-	-	-	-	-	-	-	-	-	-	-	-	ZNF713(G)	STAT4(T)	-	ZNF713(G), STAT4(T)	-
rs484600	-	-	-	-	-	-	-	-	-	-	3:159729804-159730480, A, -0.074, 4.835	-	-	PU.1|A, 1.870E-07	-	-	-	-	-
rs6868302	-	-	-	-	-	-	-	-	-	-	-	-	-	-	HIC2(A), EGR1(G), EGR2(G)	EGR1(G)	HIC2(A), EGR2(G)	HIC2(A), EGR1(G), EGR2(G)	-
rs274548	-	-	-	-	-	-	-	-	-	-	-	-	-	-	HOXA10(T)	SOX5(T)	SOX15(T), HOXA10(T)	SOX5(T), SOX15(T), HOXA10(T)	SOX5(T)
rs10424451	C	-	19:16657643-16659628, 0.866, 1.390E-09	-	-	-	-	-	-	IFNg_SL1344|19:16658572-16658875, -0.608, 0.002, 0.028	19:16658044-16659025, T, 0.341, 11.247	-	-	-	-	-	-	-	-
rs8178977	-	-	-	-	-	-	-	-	-	-	-	-	-	-	-	PLAG1(C)	BCL6B(C)	BCL6B(C), PLAG1(C)	-
rs17203370	-	-	-	-	-	-	-	-	-	-	-	-	-	-	HNF1A(T)	-	SOX9(T), HNF1A(T)	SOX9(T)	-
rs12921562	-	-	-	-	-	-	-	-	-	-	16:11380304-11381013, G, -0.328, 9.766	-	-	NF-kB|G, 5.415E-04	ZBTB6(T)	-	-	-	ZBTB6(T)
rs55839873	T	-	-	-	-	-	-	-	-	-	-	-	-	-	-	NR3C2(T)	NR3C2(T), MZF1(T)	-	MZF1(T)
rs532044959	-	-	-	-	-	-	-	-	-	-	17:44213186-44214000, A, 0.966, 22.442	-	-	-	-	-	TEAD1(C)	TEAD1(C)	-
rs598493	T	-	-	-	-	-	-	-	-	-	-	-	-	Stat1|T, 0.004	-	-	-	-	-
rs10745340	-	-	-	-	-	-	-	-	-	-	-	-	-	-	MEIS2(C), MEIS1(C)	MEIS2(C), TGIF1(C), TGIF2(C)	MEIS2(C), MEIS1(C)	MEIS2(C), MEIS1(C), TGIF2(C), TGIF1(C)	TGIF1(C)
rs10748526	-	-	-	-	-	-	-	-	-	-	-	-	-	-	RORC(T)	RORC(T)	-	-	-
rs60617687	-	-	-	-	-	-	-	-	-	-	-	-	-	-	-	-	IRF7(G)	IRF7(G)	-
rs78515370	C	-	-	-	-	-	-	-	-	-	-	-	-	-	SOX9(T)	SOX9(T), SOX4(T), SOX15(T), SOX13(T)	SOX9(T), SOX15(T), SOX13(T)	SOX4(T), SOX15(T), SOX9(T)	-
rs72708205	-	-	-	-	-	-	-	-	-	-	-	-	-	-	-	IKZF1(G)	-	IKZF1(G)	-
rs57646770	T	-	-	-	-	-	-	-	-	-	-	-	-	-	-	IRF8(C), IRF4(C), IRF7(C)	IRF8(C), IRF4(C), IRF7(C)	IRF8(C), IRF4(C), IRF7(C)	-
rs7085175	T	-	-	-	-	-	-	-	-	-	-	-	-	-	AR(C)	NR3C1(C)	AR(C), NR3C1(C), TBP(T)	AR(C), NR3C1(C)	TBP(T)
rs60667221	T	-	-	-	-	-	-	-	-	-	-	-	-	-	MEF2C(A)	MEF2C(A)	-	-	-
rs6074022	T	-	-	-	-	-	-	-	-	-	-	-	-	-	ESR1(T), RARB(T)	-	ESR1(T), MTF1(C)	RARB(T), ESR1(T), MTF1(C)	-
rs2385028	C	-	-	-	-	-	-	-	-	-	-	-	-	-	NFIA(T), ZNF713(T), NFIX(T)	NFIA(T), NFIC(T)	NFIA(T), NFIC(T), NFIX(T)	ZNF713(T)	-
rs573045769	-	-	-	-	-	-	-	-	-	-	-	-	-	-	ZBTB33(G), HES1(A)	ZBTB33(G)	HES1(A), TFE3(A)	TFE3(A)	-
rs9467778	T	-	-	-	-	-	-	-	-	-	-	-	-	-	NR4A2(C)	MAF(C), NR1I2(C), VDR(C)	VDR(C)	MAF(C), NR4A2(C), NR1I2(C)	-
rs9467779	A	-	-	-	-	-	-	-	-	-	-	-	-	-	FOXJ3(T)	FOXO4(T)	-	FOXO4(T), FOXJ3(T)	-
rs1138120	C	-	-	-	-	-	-	-	-	-	-	-	-	-	ZBTB7A(C)	-	-	ZBTB7A(C)	-
rs7205423	-	-	-	-	-	-	-	-	-	-	-	-	-	-	BCL6(G)	-	BCL6(G)	-	-
rs9469838	G	-	-	-	-	-	-	-	-	-	-	-	-	-	ZNF232(A)	-	-	ZNF232(A)	-
rs117761027	G	-	-	-	-	-	-	-	-	-	-	-	-	-	HIC2(A)	-	HIC2(A)	HIC2(A)	-
rs457492	G	-	-	-	-	-	-	-	-	-	-	-	-	-	IRF5(G)	-	IRF5(G)	IRF5(G)	-
rs6909252	C	-	-	-	-	-	-	-	-	-	-	-	-	-	HIC2(T)	-	HIC2(T)	HIC2(T)	-
rs9469837	T	-	-	-	-	-	-	-	-	-	-	-	-	-	-	RUNX1(T)	-	RUNX1(T)	-
rs4705862	-	-	-	-	-	-	-	-	-	-	-	-	-	-	-	ASCL2(T), TCF3(T), TAL1(T)	-	ASCL2(T), TCF3(T), TAL1(T)	-
rs2431057	T	-	-	-	-	-	-	-	-	-	-	-	-	-	-	-	ZNF713(T)	ZNF713(T)	-
rs1056618	A	-	-	-	-	-	-	-	-	-	-	-	-	-	ZFX(G)	GLIS2(A), GLIS3(A)	ZFX(G), GLIS2(A), GLIS3(A)	GLIS2(A)	-
rs6503770	-	-	-	-	-	-	-	-	-	IFNg_SL1344|17:54910435-54911872, 0.116, 0.001, 0.021; naive|17:54910435-54911872, 0.087, 0.002, 0.020; SL1344|17:54910435-54911872, 0.146, 6.568E-04, 0.010	17:54910404-54911859, C, 0.039, 2.817	-	-	-	KLF4(C), ZNF219(C), EGR1(C), SP4(C), ZFX(G), KLF5(C)	KLF16(C), KLF5(C), EGR1(C), SP4(C), EGR3(C)	KLF4(C), ZNF219(C), EGR3(C), GABPA(G), EGR1(C), KLF16(C), ZFX(G), ZBTB49(C), EGR2(C), GTF2I(C)	EGR3(C), GABPA(G), EGR1(C), KLF16(C), ZBTB49(C), EGR2(C)	KLF4(C), GTF2I(C)
rs12319539	G	-	-	-	-	-	-	-	-	IFNg|12:112272517-112273194, 0.517, 0.001, 0.012; naive|12:112272517-112273194, 0.309, 0.005, 0.035	-	-	-	-	-	-	-	-	-
rs2853400	C	-	-	-	-	-	-	-	-	IFNg|2:233297417-233297628, -0.733, 3.529E-06, 7.432E-05; IFNg_SL1344|2:233297417-233297628, -0.803, 0.001, 0.020; naive|2:233297417-233297628, -0.488, 1.380E-04, 0.002; SL1344|2:233297417-233297628, -0.766, 0.002, 0.023	-	-	-	-	-	-	-	PATZ1(G)	PATZ1(G)
rs1792227	G	-	-	-	-	-	-	-	-	-	-	-	-	-	IKZF1(A)	-	ESR1(A), IKZF1(A)	-	ESR1(A)
rs1792226	T	-	-	-	-	-	-	-	-	-	-	-	-	-	-	FIGLA(T)	FIGLA(T)	FIGLA(T)	-
rs9607961	-	-	-	-	-	-	-	-	-	-	-	-	-	-	MYBL1(T)	-	-	MYBL1(T)	-
rs2622320	A	-	-	-	-	-	-	-	-	-	-	-	-	-	CPEB1(A), FOXJ2(A), FOXJ3(T)	CPEB1(A), GATA3(A)	-	CPEB1(A), GATA3(A), FOXJ2(A), FOXJ3(T)	-
rs527841438	-	-	-	-	-	-	-	-	-	-	-	-	-	-	LHX2(T), LBX2(T)	LHX2(T), MIXL1(T), MEOX1(T), LBX2(T)	LHX2(T), MIXL1(T), MEOX1(T), LBX2(T)	LHX2(T), MIXL1(T), MEOX1(T), LBX2(T)	-
rs115770720	T	-	-	-	-	-	-	-	-	-	-	-	-	-	GLIS2(A)	ZNF263(T)	GLIS2(A), GLIS3(A)	ZNF263(T), GLIS2(A), GLIS3(A), SP1(T)	SP1(T)
rs10815158	A	-	-	-	-	-	-	-	-	-	-	-	-	-	BHLHE41(G), MAX(G), TFEB(G), HEY2(G), CLOCK(G), EOMES(G), HEY1(G), MNT(G), TFE3(G), BHLHE40(G), MGA(G), TBX21(G)	MAX(G), MYCN(G), HEY1(G), BHLHE40(G)	BHLHE41(G), MAX(G), TFEB(G), HEY2(G), MYC(G), CLOCK(G), EOMES(G), HEY1(G), MNT(G), BHLHE40(G), MGA(G), TBX21(G)	BHLHE41(G), MAX(G), TFEB(G), HEY2(G), MYC(G), CLOCK(G), EOMES(G), HEY1(G), ZEB1(G), MNT(G), MYCN(G), TFE3(G), BHLHE40(G), MGA(G), TBX21(G)	ZEB1(G)
rs4673260	C	-	-	-	-	-	-	-	-	-	-	-	-	-	NFIX(C)	-	-	NFIX(C)	-
rs4245079	C	-	-	-	-	-	-	-	-	-	-	-	-	-	-	RREB1(C)	-	-	RREB1(C)
rs2581830	T	-	-	-	-	-	-	-	-	-	-	-	-	-	-	NFATC2(C)	NFATC2(C)	IKZF2(C), NFATC2(C)	IKZF2(C)
rs7838910	T	-	-	-	-	-	-	-	-	-	-	-	-	-	MAFK(C)	MAFK(C)	-	MAFK(C)	-
rs6913462	A	-	-	-	-	-	-	-	-	-	-	-	-	-	NRF1(G)	NRF1(G)	-	NRF1(G)	NRF1(G)
rs9853458	-	-	-	-	-	-	-	-	-	-	-	-	-	-	ELF4(C), GABPA(C), ZNF524(C)	EGR1(A)	ELF4(C)	ELF4(C), EGR1(A), GABPA(C), ZNF524(C)	-
rs6665194	A	-	-	-	-	-	-	-	-	-	-	-	-	-	NKX2-3(A), HMX3(A)	-	NKX2-3(A)	NKX2-3(A), HMX3(A)	-
rs6913398	T	-	-	-	-	-	-	-	-	-	-	-	-	-	-	NFE2L2(T)	-	NFE2L2(T), ZBTB6(G)	ZBTB6(G)
rs1040382	G	-	-	-	-	-	-	-	-	-	-	-	-	-	SP3(C)	ZNF740(C), KLF3(C)	RREB1(C), SP3(C)	RREB1(C), ZNF740(C), SP3(C), KLF3(C)	-
rs13017460	-	-	-	-	-	-	-	-	-	-	-	-	-	-	TFCP2(G)	TFCP2(G)	-	TFCP2(G)	-
rs56046792	-	-	-	-	-	-	-	-	-	IFNg_SL1344|17:43797134-43797430, -0.588, 0.001, 0.023; naive|17:43797134-43797430, -0.388, 5.033E-05, 7.561E-04; SL1344|17:43797134-43797430, -0.562, 7.526E-04, 0.011	-	-	-	-	MAFB(C), MAF(C), NRL(C)	NRL(C)	MAFB(C), MAF(C), NRL(C)	NRL(C)	MAFB(C)
rs2440847	-	-	-	-	-	-	-	-	-	-	-	-	-	-	-	ZNF143(A)	TEAD1(G), ZNF143(A), SOX7(A), TEAD3(G)	TEAD1(G), ZNF143(A), SOX7(A), TEAD3(G)	-
rs3003979	T	-	-	-	-	-	-	-	-	-	-	-	-	-	-	-	HINFP(C)	HINFP(C)	-
rs9900586	C	-	-	-	-	-	-	-	-	-	-	-	-	-	IRF1(C), NKX2-3(A), SOX8(C)	SOX4(C), RORA(A)	SOX9(C), RORA(A), IRF1(C), SOX8(C), NKX3-1(A), SOX4(C)	SOX8(C), NKX2-3(A), NKX3-1(A), SOX9(C), SOX4(C)	NKX3-1(A)
rs6456799	-	-	-	-	-	-	-	-	-	-	6:27572743-27574156, A, -0.138, 3.300	-	-	-	-	-	-	-	-
rs3823536	A	7:128579109-128585704, -0.986, 6.200E-09	-	-	-	-	-	-	-	SL1344|7:128579537-128579921, 0.294, 1.148E-05, 3.808E-04	-	-	-	-	ETS1(A)	-	-	ETS1(A)	-
rs557177636	-	-	-	-	-	-	-	-	-	-	-	-	-	-	-	TCF7L1(C)	TCF7L1(C)	TCF7L1(C)	-
rs9607636	G	-	-	-	-	9.86e-09	-	-	-	-	-	-	-	-	HINFP(T)	-	HINFP(T)	HINFP(T)	-
rs867550	-	-	-	-	-	-	-	-	-	-	-	-	-	-	ETS1(C), ETV1(C), ETV4(C), ETV3(C), GABPA(C), FLI1(C), ERF(C), ETV5(C)	ETV1(C)	ETS1(C), ETV1(C), ETV4(C), ETV3(C), FLI1(C), ERF(C), ETV5(C)	ETS1(C), ETV1(C), ETV4(C), ETV3(C), GABPA(C), FLI1(C), ERF(C), ETV5(C)	-
rs139812224	-	-	-	-	-	-	-	-	-	-	-	-	-	-	NFAT5(T), NFATC1(T), IRF7(C)	NFATC2(T), NFATC1(T), NFATC3(T), REL(C)	NFATC2(T), NFATC3(T), REL(C)	NFATC2(T), NFAT5(T), NFATC1(T), IRF7(C)	-
rs478371	A	-	-	-	-	-	-	-	-	-	-	-	-	-	ELK4(G), ELK1(G), ETV1(G)	ERG(G), ELK3(G), FLI1(G), ERF(G), ELK1(G), ETV1(G), ETV5(G), ETS1(G), ELK4(G), ETV4(G), ETV3(G)	ERG(G), ELK3(G), GABPA(G), FLI1(G), ERF(G), ELK1(G), ETV1(G), ETV5(G), ETS1(G), ELK4(G), ETV4(G), ETV3(G)	ERG(G), ELK3(G), GABPA(G), FLI1(G), ERF(G), ELK1(G), ETV1(G), ETV5(G), ETS1(G), ELK4(G), ETV4(G), ETV3(G)	-
rs224049	-	-	-	-	-	-	-	5.280E-04, 0.074	-	-	-	-	-	-	-	-	SOX9(T)	SOX9(T)	-
rs6665227	-	-	-	-	-	-	-	-	-	-	-	-	-	-	-	-	ZNF143(T)	ZNF143(T)	-
rs575638762	-	-	-	-	-	-	-	-	-	-	-	-	-	-	FOXP1(T)	-	ZNF713(T), FOXP1(T)	ZNF713(T)	-
rs6758145	-	-	-	-	-	-	-	-	-	-	-	-	-	-	POU2F2(A)	-	-	POU2F2(A)	-
rs6146151	A	-	-	-	-	-	-	-	-	-	-	-	-	-	MECOM(A)	-	FOXJ2(T), CPEB1(A)	FOXJ2(T), CPEB1(A)	MECOM(A)
rs4934719	-	-	-	-	-	-	-	-	-	-	-	-	-	-	GLI1(C), GLIS3(C)	-	GLI1(C), GLIS3(C)	-	-
rs9936951	-	-	-	-	-	-	-	-	-	-	-	-	-	-	PATZ1(C)	-	PATZ1(C)	-	PATZ1(C)
rs56063460	A	-	-	-	-	-	-	-	-	IFNg|1:198469210-198469673, -0.973, 1.732E-07, 5.146E-06; IFNg_SL1344|1:198469210-198469673, -0.996, 2.693E-07, 2.516E-05; naive|1:198469210-198469673, -0.624, 1.423E-06, 3.340E-05; SL1344|1:198469210-198469673, -0.984, 4.412E-06, 1.723E-04	-	-	-	-	-	-	-	-	-
rs9941107	G	-	-	-	-	-	-	-	-	-	-	-	-	-	DMRT1(A)	-	DMRT1(A)	-	-
rs60695934	A	-	-	-	-	-	-	-	-	-	-	-	-	-	HMGA2(A)	RREB1(G)	HMGA2(A), RREB1(G)	-	RREB1(G)
rs12126142	G	-	-	-	-	-	-	-	-	-	-	-	-	-	SP1(G), ZBTB7A(G), KLF16(G), HINFP(G), KLF13(G)	SP4(G), SP2(G), KLF13(G)	KLF16(G), SP2(G), SP4(G)	SP1(G), ZBTB7A(G), KLF16(G), HINFP(G), SP4(G)	-
rs510469	A	-	-	-	-	-	-	-	-	-	-	-	-	-	SP4(G)	EGR4(G), KLF16(G), SP4(G)	SP1(G), EGR4(G), ZBTB7A(G), KLF16(G), SP4(G)	SP1(G), EGR4(G), KLF16(G), ZBTB7A(G)	-
rs4239223	C	-	-	-	-	-	-	-	-	-	-	-	-	-	-	MGA(C), NFE2(T)	MGA(C), NFE2(T)	MGA(C)	-
rs11928414	A	-	-	-	-	-	-	-	3:16958310-16959762, 0.545, 0.001	SL1344|3:16958339-16958496, 0.734, 8.463E-05, 0.002	-	-	-	-	-	-	-	-	-
rs2504353	G	-	-	-	-	-	-	-	-	-	-	-	-	-	TEAD1(G)	TEAD1(G), TEAD3(G)	TEAD1(G), TEAD3(G)	TEAD1(G), TEAD3(G)	TEAD1(G)
rs2504351	T	-	-	-	-	-	-	-	-	-	-	-	-	-	-	-	RARB(T)	RARB(T)	-
rs2170989	C	-	-	-	-	-	-	-	-	-	-	-	-	-	TGIF1(T)	BATF3(C), MEIS2(T)	TGIF1(T), BATF3(C), MEIS2(T), THRB(C)	MEIS2(T), THRB(C)	-
rs2504355	C	-	-	-	-	-	-	-	-	-	-	-	-	-	SP2(C), ZNF219(C)	EGR4(C)	SP2(C), ZNF219(C), EGR4(C)	EGR4(C)	-
rs6762648	T	-	-	-	-	-	-	-	-	-	-	-	-	-	BHLHA15(A)	-	-	BHLHA15(A)	-
rs7294753	T	-	-	-	-	-	-	-	-	-	-	-	-	-	-	HNF1A(T)	POU3F1(T), HNF1A(T)	POU3F1(T), HNF1A(T)	-
rs9392504	G	-	-	-	-	-	-	-	-	-	-	-	-	JunD|G, 0.004	IRF9(A), IRF7(A), RARA(G)	IRF3(A), SOX4(G)	IRF3(A), IRF9(A), IRF7(A), RARA(G)	IRF3(A), IRF9(A), IRF7(A), SOX4(G)	-
rs12888955	G	-	-	-	-	-	-	-	-	-	-	-	-	-	NFATC4(A)	-	NFATC4(A)	-	-
rs33934033	-	-	-	-	-	-	-	-	-	-	-	-	-	-	-	-	-	ZBTB16(A)	ZBTB16(A)
rs149369324	C	-	-	-	-	-	-	-	-	-	-	-	-	-	MTF1(C)	-	MTF1(C)	-	MTF1(C)
rs555329451	-	-	-	-	-	-	-	-	-	-	-	-	-	-	HNF4G(A), NR3C1(A)	HNF4G(A), NR3C1(A), NR3C2(A)	NR3C1(A), AR(A), NR3C2(A)	NR3C1(A), AR(A), NR3C2(A)	AR(A)
rs11758213	-	-	-	-	-	-	-	-	-	-	6:137982670-137983334, A, 0.195, 2.550	-	-	-	FOXO4(G), FOXO3(G)	GCM1(G)	-	GCM1(G), FOXO4(G), FOXO3(G)	-
rs3776174	C	-	-	-	-	-	-	-	-	-	-	-	-	-	FOXJ2(C), FOXJ3(C)	TBP(T)	-	BPTF(C), FOXJ2(C), FOXJ3(C), TBP(T)	BPTF(C)
rs3013357	A	-	-	-	-	-	-	-	-	-	-	-	-	-	-	-	TBX21(G)	TBX21(G)	-
rs3792112	-	-	-	-	-	-	-	1.210E-05, 0.004	-	-	-	-	-	-	-	-	-	-	-
rs539303688	-	-	-	-	-	-	-	-	-	-	-	-	-	-	-	-	FOXJ2(A), FOXJ3(A), GZF1(G)	FOXJ2(A), FOXJ3(A)	GZF1(G)
rs4911198	T	-	-	-	-	-	-	-	-	-	-	-	-	-	ZSCAN16(C), MAFK(T), MAFF(T), RFX3(T), HMBOX1(T)	ZSCAN16(C)	MAFF(T), HMBOX1(T)	MAFK(T), MAFF(T), RFX3(T), HMBOX1(T)	-
rs8056814	A	-	-	16:75251155-75254975, 0.774, 2.700E-05	-	-	-	-	-	-	-	-	-	-	TGIF2(A), MXI1(A), CREB3L2(A), MYCN(A), MYC(A), USF2(A), ARNTL(A)	CLOCK(A), TGIF2(A), MNT(A), MXI1(A), USF2(A), USF1(A), PKNOX1(A), TGIF1(A)	CLOCK(A), TGIF2(A), MNT(A), CREB3L2(A), MYCN(A), MYC(A), USF1(A), ARNTL(A), PKNOX1(A), TGIF1(A)	CLOCK(A), TGIF2(A), MNT(A), USF1(A), ARNTL(A), PKNOX1(A), TGIF1(A)	-
rs77138434	-	-	-	-	-	-	-	-	-	-	-	-	-	-	-	EBF1(A)	EBF1(A)	EBF1(A)	-
rs5751077	G	-	-	-	-	-	-	-	-	-	-	-	-	-	SP1(G), SP3(G), ZNF740(G)	SP1(G), KLF3(G), GLI3(G), SP3(G), KLF4(G), ZNF740(G), SP2(G), KLF1(G)	SP1(G), SP3(G), SP2(G), RREB1(G)	SP1(G), KLF3(G), GLI3(G), SP3(G), KLF4(G), ZNF740(G), SP2(G), KLF1(G)	SP1(G), RREB1(G), KLF4(G)
rs79180862	-	-	-	-	-	-	-	-	-	-	-	-	-	-	-	-	ZNF384(T), ZNF75A(C)	ZNF75A(C)	ZNF384(T)
rs2601205	-	-	-	-	-	3.22e-07	-	-	-	-	-	-	-	-	-	-	-	-	-
rs863691	T	-	-	-	-	-	-	-	-	-	-	-	-	-	TCF4(T), ZEB1(T), MAX(T), ASCL1(T)	ZEB1(T), TCF3(T), TCF4(T), ASCL1(T)	MAX(T), TCF4(T), RARB(C), RUNX2(C), TCF3(T), RUNX3(C)	TCF3(T), RARB(C), RUNX2(C), RUNX3(C), TCF4(T)	-
rs6707559	-	-	-	-	-	-	-	-	-	-	-	-	-	-	ELF3(T), ELF5(T)	-	ELF3(T), ELF5(T)	ELF3(T), ELF5(T)	-
rs6912933	G	-	-	-	-	-	-	-	-	-	-	-	-	-	SOX9(A), FOXO3(A)	-	-	SOX9(A), FOXO3(A)	-
rs11670097	-	-	-	-	-	-	-	-	-	-	-	-	-	-	TCF3(T), TCF4(T), ZNF524(C)	MTF1(C), TCF3(T), TCF4(T), ZNF524(C)	ZEB1(T), TCF3(T), TCF4(T)	ZNF524(C), TCF4(T), ZEB1(T), TCF3(T), LMO2(T), MTF1(C)	LMO2(T), ZEB1(T), MTF1(C), TCF4(T)
rs12628705	-	-	-	-	-	-	-	-	-	-	-	-	-	-	SP4(C)	SP4(C), ESR2(C)	SP1(C)	SP4(C), SP1(C), TFAP4(G), ESR2(C)	SP1(C), TFAP4(G)
rs200793875	-	-	-	-	-	-	-	-	-	-	-	-	-	-	ZNF232(A)	-	-	ZNF232(A)	-
rs566617135	-	-	-	-	-	-	-	-	-	-	17:44223249-44223970, T, 0.225, 2.596	-	-	-	-	POU5F1B(T)	POU5F1B(T), POU2F3(T)	POU5F1B(T), POU2F3(T)	-
rs11926952	A	-	-	-	-	-	-	-	-	-	-	-	-	-	RARA(A)	-	-	RARA(A)	-
rs7146682	-	-	-	-	-	-	-	-	-	-	-	-	-	-	-	-	POU2F1(A), POU2F2(A), POU5F1B(A), POU2F3(A)	POU2F1(A), POU2F2(A), POU5F1B(A), POU2F3(A)	-
rs640266	T	-	-	-	-	-	-	-	-	-	-	-	-	-	-	SOX4(G)	SOX4(G)	SOX4(G)	-
rs7596362	-	-	-	-	-	-	-	-	2:61204187-61205090, 0.599, 1.430E-08	-	-	-	-	-	-	-	-	-	-
rs2531820	T	-	-	-	-	-	-	-	-	IFNg|6:28456658-28456867, 0.447, 0.007, 0.043	-	-	-	-	ETS1(C)	-	-	ETS1(C)	-
rs34673027	A	-	-	-	-	-	-	-	-	-	7:128738507-128739229, C, 0.367, 4.796	-	-	PU.1|A, 6.840E-05	-	-	-	-	-
rs36101132	-	-	-	-	-	-	-	-	-	-	-	-	-	-	ZNF740(G)	EBF1(G)	ZNF740(G)	EBF1(G), GTF2I(G), ZNF740(G)	GTF2I(G)
rs12877480	G	-	-	-	-	-	-	-	-	-	-	-	-	-	VDR(G), GLIS2(G)	GLIS2(G)	EP300(G), VDR(G), GLIS2(G)	GLIS2(G)	EP300(G)
rs9968782	G	-	-	-	-	-	-	-	-	-	-	-	-	-	NFATC1(A)	-	-	NFATC1(A)	-
rs998683	-	-	-	-	-	1.38e-09	-	-	-	-	-	-	-	-	-	-	-	-	-
rs6707081	-	-	-	-	-	-	-	-	-	-	-	-	-	NF-kB|C, 0.004	SOX9(T)	-	-	SOX9(T)	-
rs12476635	-	-	-	-	-	-	-	-	-	-	-	-	-	-	VENTX(T)	-	VENTX(T)	VENTX(T)	-
rs244085	C	-	-	-	-	-	-	-	-	-	-	-	-	-	HMX3(C), POU2F1(C), ISL2(C)	ISL2(C)	ISL2(C), POU2F1(C)	HMX3(C), POU2F1(C), ISL2(C)	-
rs12728589	-	-	-	-	-	-	-	-	-	-	-	-	-	-	NFKB1(C), NFKB2(C)	NFKB1(C), NFKB2(C), REL(C)	NFKB1(C), NFKB2(C)	NFKB2(C), REL(C)	-
rs210197	T	-	-	-	-	-	-	-	-	-	-	-	-	-	-	GSC(T)	-	GSC(T)	-
rs3799499	-	-	-	-	-	-	-	-	-	-	-	-	-	-	FOXJ2(T), IRF9(T), RFX3(G)	FOXO1(T), IRF1(T), IRF2(T), STAT2(T)	IRF1(T), IRF9(T)	IRF1(T), STAT2(T), FOXJ2(T), IRF2(T), IRF9(T), IKZF2(T), FOXO1(T), RFX3(G)	IKZF2(T)
rs55665939	-	-	-	-	-	-	-	-	-	-	-	-	-	-	NHLH1(G)	ASCL1(G), TCF3(G), TFAP4(G), TAL1(G), ZBTB18(G), ASCL2(G)	ASCL1(G), NHLH1(G)	TFAP4(G), TCF3(G), TAL1(G), NHLH1(G), ASCL2(G)	ZBTB18(G)
rs2816305	T	-	-	-	-	-	-	-	-	IFNg|1:192524094-192524332, 0.692, 0.004, 0.029	-	-	-	-	TFCP2(C)	-	-	PAX8(T), TFCP2(C)	PAX8(T), TFCP2(C)
rs111414718	G	-	-	-	-	-	-	-	-	-	-	-	-	-	-	STAT5A(G)	-	STAT5A(G)	-
rs34567776	-	-	-	-	-	-	-	-	-	-	-	-	-	-	TEAD3(C), TP63(C)	TP63(C), TP73(C), TP53(C)	TP73(C), TP53(C)	TEAD3(C)	-
rs2104260	T	-	-	-	-	-	G, 0.003	-	-	-	-	-	-	-	PRRX1(T), ALX3(T)	-	-	PRRX1(T), ALX3(T)	-
rs2276361	A	-	-	-	-	-	-	-	-	-	-	-	-	-	KLF12(G), ESRRA(A), TP53(A), KLF4(G)	NFE2(A)	KLF12(G), TP53(A), KLF4(G)	ESRRA(A), NFE2(A)	KLF4(G)
rs12272434	-	-	-	-	-	-	A, 0.003	-	-	-	-	-	-	-	-	-	PATZ1(A)	-	PATZ1(A)
rs12379417	A	-	-	-	-	-	-	-	-	IFNg|9:127029526-127030104, 1.249, 5.042E-16, 2.180E-13; IFNg_SL1344|9:127029526-127030104, 1.261, 9.624E-11, 5.709E-08; naive|9:127029526-127030104, 1.221, 3.611E-18, 3.813E-15; SL1344|9:127029526-127030104, 1.039, 3.314E-06, 1.348E-04	9:127029575-127030340, G, 0.151, 5.798	-	-	-	ELK3(A), ETV3(A), ETS1(A), ETV4(A), ELF1(A), ERG(A), ETV1(A), GABPA(A), ELK1(A), FLI1(A), ELK4(A)	TEAD2(G), ETV1(A), ELK4(A)	ELK3(A), ETV3(A), ETS1(A), ETV4(A), ELF1(A), ERG(A), ETV1(A), TEAD2(G), ELK1(A), FLI1(A), ELK4(A)	ELK3(A), ETV3(A), ETS1(A), ETV4(A), ELF1(A), ERG(A), ETV1(A), GABPA(A), ELK1(A), FLI1(A), ELK4(A)	-
rs11121560	C	-	-	-	-	-	-	-	-	-	-	-	-	-	FOXJ2(T)	FOXJ3(T)	-	FOXJ2(T), FOXJ3(T)	-
rs13197384	A	-	6:135817159-135820426, -1.274, 5.520E-09	6:135817459-135820436, -0.918, 7.290E-05	-	-	-	2.300E-08, 0.004	-	IFNg|6:135818471-135819365, -0.154, 9.004E-04, 0.009; naive|6:135818471-135819365, -0.200, 5.877E-06, 1.158E-04	6:135818441-135819297, C, -0.059, 3.623	-	-	-	CTCF(C)	CTCF(C), ZBTB14(C)	CTCF(C)	CTCF(C), ZBTB14(C)	CTCF(C), ZBTB14(C)
rs118116054	T	-	-	-	-	-	-	-	-	-	-	-	-	-	NFATC1(T)	-	KLF13(C)	NFATC1(T), KLF13(C)	-
rs2466028	C	-	-	-	-	-	-	-	-	-	-	-	-	-	-	SREBF2(T)	SREBF2(T)	SREBF2(T)	-
rs2466029	G	-	-	-	-	-	-	-	-	-	-	-	-	-	-	ZNF143(G), GLI1(G)	GLIS3(G)	GLIS3(G), GLI1(G)	ZNF143(G)
rs59144823	-	-	-	-	-	-	-	-	-	-	-	-	-	-	SP1(C)	-	SP1(C)	-	-
rs66604554	G	-	-	-	-	-	-	-	-	-	-	-	-	-	ELF4(G), ELK3(G), GABPA(G), ELK1(G), ETV1(G), ETV5(G), ELF5(G), ETV4(G), ELF3(G)	ELK4(G), ERG(G), ELF5(G), FLI1(G), ETV1(G)	ELF4(G), ELK3(G), ELK1(G), ETV1(G), ETV5(G), ELK4(G), ELF5(G), ETV4(G), ELF3(G)	ERG(G), ELF4(G), ELK3(G), GABPA(G), FLI1(G), ELK1(G), ETV1(G), ETV5(G), ELF5(G), ETV4(G), ELF3(G)	-
rs10737769	-	-	-	-	-	-	-	-	-	-	-	-	-	-	MSX2(A)	-	-	MSX2(A)	-
rs34582442	G	-	-	-	-	-	-	-	-	-	-	-	-	-	FOXJ3(A)	GATA1(A), GATA2(A)	-	GATA1(A), GATA2(A), FOXJ3(A)	-
rs7206511	G	-	-	-	-	-	-	-	-	-	-	-	-	-	ZBTB18(G), FIGLA(G), TCF12(G)	TCF4(G), TCF3(G), FIGLA(G), ZBTB18(G), MSC(G)	MSC(G), TCF3(G), LMO2(G), FIGLA(G), TCF12(G), TCF4(G), ZEB1(G), ZBTB18(G)	TCF4(G), TCF3(G), FIGLA(G), ZBTB18(G), MSC(G)	ZEB1(G), LMO2(G)
rs11571293	G	-	-	-	-	-	-	-	-	-	-	-	-	-	HNF1A(G), HNF1B(G)	HNF1B(G)	HNF1A(G)	-	-
rs3096849	G	-	-	-	-	-	-	-	-	-	-	-	-	-	-	POU5F1(A)	POU2F2(A), POU5F1(A)	POU2F2(A), ZBTB16(A), POU5F1(A)	ZBTB16(A)
rs1789359	A	-	-	-	-	-	-	-	-	-	-	-	-	-	-	-	HESX1(A)	HESX1(A)	-
rs1789358	A	-	-	-	-	-	-	-	-	-	-	-	-	-	ZNF143(G)	ZNF143(G), RREB1(G)	ZNF143(G), KLF12(A)	ZNF143(G)	RREB1(G), KLF12(A)
rs6932156	T	-	-	-	-	-	-	-	-	-	-	-	-	-	RARG(G)	-	-	RARG(G)	-
rs6784820	-	-	-	-	-	-	-	-	-	-	-	-	-	-	THRB(G), RUNX2(A)	-	BATF3(G)	BATF3(G), THRB(G), RUNX2(A)	-
rs2104047	C	-	-	-	-	-	-	-	-	-	-	-	-	-	-	-	NKX3-1(C), FOXD2(T)	FOXD2(T)	NKX3-1(C)
rs11571298	T	-	-	-	-	-	-	-	-	-	-	-	-	-	SP4(C), SP1(C), EGR4(C), KLF16(T)	SP2(C), SP4(C), SP1(C)	SP2(C), SP4(C), EGR4(C), KLF16(T)	SP4(C), EGR4(C), KLF16(T)	SP1(C)
rs10796941	-	-	-	-	-	-	-	-	-	-	-	-	-	-	MGA(C)	-	ZNF143(T)	ZNF143(T), MGA(C)	-
rs223438	T	-	-	-	-	-	-	-	-	-	-	-	-	-	E2F7(C), E2F8(C)	-	E2F7(C), E2F8(C)	E2F7(C), E2F8(C)	-
rs8055138	-	-	-	-	-	-	-	-	-	-	-	-	-	-	SP4(C)	-	SP4(C), SP1(C), NR2F6(C)	NR2F6(C)	SP1(C)
rs11704205	-	-	-	-	-	-	-	-	-	-	-	-	-	-	-	HES1(C)	-	HES1(C)	-
rs74806945	G	-	-	-	-	-	-	-	-	-	-	-	-	-	TBX20(G)	-	-	TBX20(G)	-
rs12308338	C	-	-	-	-	-	-	-	-	-	-	-	-	-	FOXJ3(G)	-	FOXJ3(G)	FOXJ3(G)	-
rs8076131	-	-	-	-	-	-	-	-	-	-	-	-	-	-	NEUROG2(G), ASCL2(G)	NEUROG2(G)	NEUROG2(G), ASCL2(G)	NEUROG2(G)	-
rs564912328	-	-	-	-	-	-	-	-	-	-	-	-	-	-	MAFF(A)	MAFG(A), MAFK(A), MAFF(A)	MAFG(A), MAFK(A), MAFF(A)	MAFG(A), MAFK(A), MAFF(A)	-
rs12940188	C	-	-	17:73331353-73350116, -0.946, 1.651E-04	-	-	-	-	-	-	-	-	-	-	-	-	-	-	-
rs17111708	-	-	-	-	-	-	-	-	-	-	-	-	-	-	-	HNF4G(A)	HNF4G(A)	-	-
rs12443971	G	-	-	-	-	-	-	-	-	-	-	-	-	-	-	SRF(G)	-	SRF(G)	SRF(G)
rs585557	-	-	-	-	-	-	-	-	-	-	-	-	-	-	CEBPA(A)	CEBPA(A)	CEBPG(A)	CEBPG(A)	-
rs12950117	-	-	-	-	-	-	-	-	-	-	-	-	-	-	RFX1(A)	-	RFX1(A)	-	-
rs12709365	-	-	-	-	-	1.11e-09	-	-	-	-	-	-	-	-	-	-	-	-	-
rs11748087	-	-	-	-	-	-	-	-	-	-	-	-	-	-	-	-	-	GFI1(A)	GFI1(A)
rs11744642	-	-	-	-	-	-	-	-	-	-	-	-	-	-	ELF3(T), ELF4(T), ELF5(T), ELF1(T)	GABPA(T), ELF5(T), ELK4(T), ELF1(T), ELF2(T)	ELF3(T), ELF4(T), ELF5(T), ELK4(T)	GABPA(T), ELF3(T), ELF1(T), ELF2(T), ELF5(T), ELF4(T)	-
ss1388110984	-	-	-	-	-	-	-	-	-	-	-	-	-	-	GMEB2(C), CREB5(C)	CEBPE(C), CEBPD(C), GMEB2(C), CEBPB(C), JDP2(C)	CEBPE(C), CREB5(C), CEBPB(C), JDP2(C), CEBPD(C), GMEB2(C)	CEBPE(C), CEBPD(C), GMEB2(C), CEBPB(C)	-
rs55634172	T	-	-	-	-	-	-	-	-	-	-	-	-	-	TFCP2(G)	-	TFCP2(G)	TFCP2(G)	-
ss1388110986	G	-	-	-	-	-	-	-	-	-	-	-	-	-	-	SOX8(A)	SOX9(A)	SOX8(A), SOX9(A)	-
rs2148287	-	-	-	-	-	-	-	-	-	-	-	-	-	-	-	-	FOXK1(C)	FOXK1(C)	-
rs2834519	T	-	-	-	-	-	-	-	-	-	-	-	-	PU.1|C, 0.001	-	EGR2(T)	-	EGR2(T)	-
rs12212247	-	-	-	-	-	-	-	-	-	-	-	-	-	Pou2f1|T, 0.004	ZNF713(T)	ZNF713(T)	-	ZNF713(T)	-
rs4320648	-	-	-	-	-	-	-	-	-	-	-	-	-	-	ZKSCAN3(G)	ZKSCAN3(G)	-	ZKSCAN3(G)	-
rs1125000	C	-	-	-	-	-	-	-	-	-	-	-	-	-	VENTX(T), CUX1(T)	VENTX(T)	VENTX(T), CUX1(T)	VENTX(T), CUX1(T)	-
rs3089	-	-	-	-	-	-	-	-	-	-	-	-	-	-	-	E2F3(G), E2F2(G)	E2F3(G), E2F2(G)	E2F2(G)	-
rs72823646	G	-	-	-	-	-	-	-	-	-	-	-	-	-	RUNX3(G), SOX9(A), RUNX2(G)	RUNX3(G), RUNX1(G), RUNX2(G)	RUNX3(G), RUNX2(G)	RUNX3(G), RUNX1(G), SOX9(A), RUNX2(G)	-
rs9373197	-	-	-	-	-	-	-	-	-	-	-	-	-	-	FOXO4(A), FOXO1(A), SOX9(A), FOXO3(A)	-	-	FOXO4(A), FOXO1(A), SOX9(A), FOXO3(A)	-
rs6939786	T	-	-	-	-	-	-	-	-	-	-	-	-	-	-	-	ELF3(C)	ELF3(C), IKZF2(C)	IKZF2(C)
rs943689	T	-	-	-	-	-	-	-	-	-	-	-	-	PU.1|T, 2.071E-04	-	-	-	-	-
rs762423	-	-	-	-	-	1.14e-25	-	-	-	-	-	-	-	-	-	POU2F1(G)	POU2F2(G)	POU2F1(G), POU5F1(G), POU2F2(G)	POU5F1(G)
rs11870935	-	-	-	-	-	-	-	-	-	-	-	-	-	-	-	HOXB3(G), LHX2(G), POU6F1(G), HOXB2(G)	HOXB3(G), EMX1(G), LHX2(G), POU6F1(G), HOXB2(G)	HOXB3(G), EMX1(G), LHX2(G), HOXB2(G)	-
rs9895948	T	-	-	-	-	-	-	-	-	-	-	-	-	-	-	MAFG(T), MAFK(T)	MEIS2(C), MAFG(T)	MEIS2(C), MAFG(T), MAFK(T)	-
rs4745856	A	-	-	-	-	-	-	-	-	-	-	-	-	-	PRDM1(A)	ETV6(G), PRDM1(A)	ETV6(G), PRDM1(A), SPI1(G)	ETV6(G), PRDM1(A)	PRDM1(A), SPI1(G)
rs111424940	-	-	-	-	-	-	-	-	-	-	-	-	-	-	TBX21(A), ZEB1(A), EOMES(A), FIGLA(A), T(A), TCF3(A)	ZEB1(A), TBX21(A), EOMES(A), TCF3(A), TCF4(A), TBX15(A), FIGLA(A)	ZEB1(A), TBX21(A), EOMES(A), TCF3(A), TCF4(A), TBX15(A), FIGLA(A)	TBX21(A), EOMES(A), TCF3(A), TCF4(A), TBX15(A), FIGLA(A)	TCF4(A), T(A), EOMES(A), ZEB1(A)
rs11712006	-	-	-	-	-	-	-	-	-	-	-	-	-	-	MAFF(T), MAFK(T)	ZNF263(C)	ZNF263(C)	MAFF(T), MAFK(T)	-
rs3756352	A	-	-	-	-	-	-	-	-	-	-	-	-	-	HINFP(G)	SP1(G), ZBTB6(A)	-	SP1(G), ZBTB6(A), HINFP(G)	-
rs4237305	-	-	-	-	-	-	-	-	-	-	10:64406929-64407860, T, -0.167, 3.660	-	-	-	HSF2(T)	KLF16(A), HSF1(T), HSF2(T)	PATZ1(T), KLF16(A), HSF1(T), HSF2(T)	KLF16(A), HSF1(T), HSF2(T)	PATZ1(T)
rs4237304	-	-	-	-	-	-	-	-	-	-	10:64406929-64407860, C, -0.167, 3.660	-	-	-	SP2(T), ZNF219(C), ZNF740(C), ZNF263(T)	SP2(T), SP1(T), ZNF740(C)	ZNF219(C), MZF1(C), ZNF263(T), GTF2I(T)	SP1(T)	SP1(T), MZF1(C), GTF2I(T)
rs11229555	-	-	-	-	-	-	-	-	-	-	-	-	-	-	-	-	SOX8(T), SOX15(T)	SOX8(T), SOX15(T)	-
rs4891376	G	-	-	-	-	-	-	-	-	-	-	-	-	-	IRF3(G)	IRF3(G)	SPIB(G), IRF3(G)	IRF3(G)	SPIB(G)
rs4307444	-	-	-	-	-	-	-	-	9:139279464-139279667, 0.205, 2.550E-16	IFNg|9:139279555-139279753, -0.891, 3.200E-06, 6.807E-05; naive|9:139279555-139279753, -0.563, 3.360E-04, 0.004	-	-	-	-	-	RUNX2(C), RUNX1(C)	-	RUNX2(C), RUNX1(C)	-
rs2461864	-	-	-	-	-	-	-	-	-	-	-	-	-	NF-kB|T, 0.003	ZFX(A)	NFIX(A)	ZFX(A)	NFIX(A)	-
rs2284727	-	-	-	-	-	-	-	-	-	-	-	-	-	-	-	-	RORA(C)	RORA(C)	-
rs10091017	A	8:48885265-48887534, -0.613, 1.150E-04	-	-	-	-	-	-	-	-	-	-	-	JunD|A, 0.002	-	-	-	-	-
rs4845373	C	-	-	-	-	-	-	-	-	-	-	-	-	-	CTCF(C), HIC2(C)	-	CTCF(C), HIC2(C)	CTCF(C), HIC2(C)	-
rs2461863	T	-	-	-	-	-	-	-	-	-	-	-	-	-	ZBTB6(T)	-	-	-	ZBTB6(T)
rs56194674	-	-	-	-	-	-	-	-	-	-	-	-	-	-	NFAT5(A), ZNF143(A), TEAD1(G), ZNF75A(A), FOXO3(G), FOXO4(G)	RBPJ(A)	E2F8(A), RBPJ(A), ZNF143(A)	E2F8(A), NFAT5(A), ZNF143(A), TEAD1(G), ZNF75A(A), FOXO3(G), FOXO4(G)	RBPJ(A)
rs137697	G	-	-	-	-	9.45e-09	-	-	-	-	-	-	-	-	-	-	-	-	-
rs3936017	-	-	-	-	-	-	-	-	-	-	-	-	-	-	MAFK(C), BACH2(C), MAFF(C)	MAFK(C), BACH2(C), MAFF(C)	-	MAFF(C)	-
rs2480299	G	-	-	-	-	-	-	-	-	-	-	-	-	-	-	SMAD3(G)	SMAD3(G)	SMAD3(G)	-
rs2985707	-	-	-	-	-	-	-	-	-	-	-	-	-	-	MGA(G)	-	MGA(G)	MGA(G)	-
rs9751327	-	-	-	-	-	-	-	-	-	-	-	-	-	-	-	RFX1(A)	-	RFX1(A)	-
rs6141641	C	-	-	-	-	-	-	-	-	-	-	-	-	-	-	-	HOXA5(T)	HOXA5(T)	-
rs4789170	C	-	-	-	-	-	-	-	-	-	-	-	-	-	-	SPI1(C)	SPI1(C), SPIB(C)	SPI1(C), SPIB(C)	-
rs4789171	C	-	-	-	-	-	-	-	-	-	-	-	-	NF-kB|T, 6.499E-04	RXRA(C), NR2F2(C), ESRRA(C)	NR2F2(C)	RXRA(C), NR2F2(C), RARG(C), ESRRA(C)	RXRA(C), RARG(C), ESRRA(C)	-
rs62247160	G	-	-	-	-	-	-	-	-	-	-	-	-	-	-	NR6A1(G)	-	-	NR6A1(G)
rs62247165	C	-	-	-	-	-	-	-	-	-	-	-	-	-	FOXO1(T), FOXO4(T), EGR2(C), HEY1(C)	MXI1(C), MYCN(C), MAX(C)	EGR1(C), EGR2(C), MXI1(C), NRF1(C), HEY1(C)	NRF1(C), MAX(C), EGR1(C), FOXO4(T), MYCN(C), HEY1(C), FOXO1(T)	-
rs10087367	G	-	-	-	-	-	-	-	-	-	-	-	-	-	VENTX(G)	-	-	VENTX(G)	-
rs7908565	-	-	-	10:76750622-76751920, -0.779, 2.617E-04	-	-	-	-	-	-	10:76751075-76751685, A, -0.267, 3.301	-	-	-	-	RARA(A)	-	RARA(A)	-
rs1182968	T	-	-	-	-	-	-	2.840E-35, 4.640E-05	-	-	16:68573928-68574170, C, 0.174, 2.606	-	-	-	CTCF(C)	E2F8(T)	E2F8(T), CTCF(C)	-	CTCF(C)
rs9970196	C	-	-	-	-	-	-	6.020E-05, 0.003	-	-	-	-	-	-	SOX8(T), SOX9(T)	-	SOX8(T)	SOX9(T)	-
rs543640120	A	-	-	-	-	-	-	-	-	-	-	-	-	-	-	-	CPEB1(T)	CPEB1(T)	-
rs3734540	A	-	-	-	-	-	-	-	-	-	-	-	-	-	-	MZF1(C)	MZF1(C)	MZF1(C)	-
rs13204048	-	-	-	-	-	-	-	-	-	-	-	-	-	-	MGA(T)	-	-	MGA(T)	-
rs11580823	-	-	-	-	-	-	-	-	-	-	-	-	-	-	-	ELF2(G)	-	ELF2(G)	-
rs1263635	C	-	-	-	-	-	-	-	-	-	-	-	-	-	-	-	EBF1(C)	-	EBF1(C)
rs9533063	T	-	-	-	-	-	-	-	-	-	-	-	-	-	-	ZNF282(C)	ZNF282(C), MZF1(T)	ZNF282(C)	MZF1(T)
rs7535818	A	-	-	-	-	-	-	-	-	-	1:192544454-192545179, G, -0.092, 6.602	-	-	-	-	-	-	-	-
rs9834159	A	-	-	-	-	-	-	-	-	-	-	-	-	-	HESX1(T), NR4A2(T)	-	-	HESX1(T), NR4A2(T)	-
rs7849067	-	-	-	-	-	-	-	-	-	-	-	-	-	-	IRF7(C)	TCF7L1(G)	IRF7(C)	TCF7L1(G), IRF7(C)	-
rs1883729	A	-	-	-	-	-	-	-	-	-	-	-	-	-	ETV6(G)	ELF2(G), FLI1(G), ETV4(G), ELF3(G), SPI1(G), SPIB(G)	ETV6(G)	ETV6(G), ELF2(G), FLI1(G), EP300(G), ETV4(G), ELF3(G), SPI1(G), SPIB(G)	EP300(G)
rs111439884	-	-	-	-	-	-	-	-	-	-	-	-	-	-	-	RREB1(C)	RREB1(C)	-	-
rs41295353	-	-	-	-	-	-	-	-	-	-	-	-	-	-	HIF1A(G)	HEY2(G), HIF1A(G)	HEY2(G), HIF1A(G), ZNF784(C)	HEY2(G), ZNF784(C)	HIF1A(G)
rs2069235	A	-	-	-	-	-	-	-	-	-	22:39747489-39748264, G, 0.777, 25.174	-	-	PU.1|A, 1.880E-06	-	-	-	-	-
rs7613875	-	-	-	-	-	-	-	-	-	-	-	-	-	-	ELF3(C), SPIB(C), ELF5(C)	IRF2(C), GABPA(C), ELF5(C)	ELF3(C), SPI1(C), ELF5(C)	ELF5(C), IRF2(C), ELF3(C), SPI1(C), SPIB(C), GABPA(C)	-
rs61778404	G	-	-	-	-	-	-	-	-	-	-	-	-	-	FOXP3(G), FOXO1(G), FOXO3(G), POU3F1(A), HNF1B(A), FOXO4(G), FOXD2(G), HNF1A(A)	FOXP3(G), FOXO3(G), FOXK1(G), HNF1B(A), FOXO4(G), FOXP1(G), HNF1A(A)	FOXP3(G), FOXO3(G), FOXK1(G), HNF1B(A), FOXO4(G), FOXP1(G), FOXD2(G), HNF1A(A)	FOXP3(G), FOXO1(G), POU3F1(A), HNF1B(A), FOXO4(G), FOXD2(G), HNF1A(A)	-
rs270032	A	-	-	-	-	-	-	-	-	-	-	-	-	-	ZNF713(G), FOXJ2(A), ZNF232(G), LEF1(G)	-	LEF1(G)	ZNF713(G), FOXJ2(A), ZNF232(G), LEF1(G)	-
rs12467273	A	-	-	-	-	-	-	-	-	-	-	-	-	-	SOX4(A)	-	SOX4(A)	SOX4(A)	-
rs34001864	-	-	-	-	-	-	-	-	-	-	-	-	-	-	-	-	TEAD1(A), PRDM1(G), TEAD3(A)	TEAD1(A), PRDM1(G), TEAD3(A)	PRDM1(G)
rs2366033	C	-	-	-	-	-	-	-	-	-	-	-	-	-	IRF3(C)	-	IRF3(C)	IRF3(C)	-
rs2633958	A	-	-	-	-	-	-	-	-	-	-	-	-	-	E2F2(A)	-	-	E2F2(A)	-
rs74074328	-	-	-	-	-	-	-	-	-	-	-	-	-	-	-	MEF2B(A)	MEF2B(A)	MEF2B(A)	-
rs8107247	T	-	-	-	-	-	-	-	-	-	-	-	-	-	MEF2A(T), MEF2B(T), MEF2D(T), CPEB1(T)	CPEB1(T), BPTF(A), MEF2D(T), MEF2C(T), MEF2A(T), MEF2B(T)	MEF2A(T), MEF2B(T), MEF2C(T), MEF2D(T)	MEF2A(T), MEF2B(T), MEF2D(T), CPEB1(T)	BPTF(A)
rs2030075	-	-	-	-	-	-	-	-	-	naive|1:85763580-85764291, -0.215, 0.005, 0.038	-	-	-	-	-	-	-	-	-
rs112047757	-	-	-	-	-	-	-	-	-	-	-	-	-	-	NFE2(T), FOS(T), JUND(T), ESR2(T), FOSL2(T), FOSL1(T), BACH2(T), JUNB(T)	JDP2(T), FOS(T), JUND(T), ESR2(T), FOSL1(T), BACH2(T), JUN(T), JUNB(T)	FOS(T), JUND(T), FOSL1(T), BACH2(T), JUN(T), JUNB(T)	NFE2(T), JDP2(T)	BACH2(T), FOSL2(T), NFE2(T)
rs62126608	-	-	-	-	-	-	-	-	-	-	-	-	-	-	HINFP(C), RARA(A)	ZFX(A)	-	HINFP(C), ZFX(A), RARA(A)	-
rs8107248	G	-	-	-	-	-	-	-	-	-	-	-	-	-	-	YY1(G)	YY1(G)	YY1(G)	-
rs26528	-	-	-	-	-	-	-	-	-	-	-	-	-	-	-	PPARG(T)	-	-	PPARG(T)
rs533646	G	-	-	-	-	1.39e-10	-	-	-	SL1344|11:118566636-118566755, -0.724, 1.616E-04, 0.003	11:118566236-118566973, C, -0.194, 15.067	-	-	PU.1|C, 7.598E-04	TEAD1(G), STAT3(G)	STAT3(G)	STAT3(G), TEAD3(G)	TEAD1(G), TEAD3(G)	-
rs10920094	-	-	-	-	-	-	-	-	-	-	-	-	-	-	-	NFYA(G)	NFYA(G)	-	-
rs16912160	A	-	-	-	-	-	-	-	-	-	-	-	-	-	-	GLIS3(G)	GLIS3(G), EOMES(A)	EOMES(A)	-
ss1388111202	A	-	-	-	-	-	-	-	-	-	-	-	-	-	ZNF384(T)	-	ZNF384(T)	-	ZNF384(T)
rs685721	A	-	-	-	-	-	-	-	-	-	-	-	-	-	TFAP4(G), NHLH1(G), MSC(G)	TCF3(G), ASCL1(G), MYB(A), NHLH1(G), ASCL2(G)	ASCL1(G), TFAP4(G), MYB(A), NHLH1(G), MSC(G)	MSC(G), TCF3(G), MYB(A), TFAP4(G), NHLH1(G), ASCL2(G)	MYB(A)
rs11171710	-	-	-	-	-	-	-	-	-	-	-	-	-	-	-	ZBTB7B(G), ZBTB7C(G), YY2(G)	ZBTB7C(G), SRF(A), ZBTB7A(G)	ZBTB7B(G), ZBTB7C(G), SRF(A), YY2(G), ZBTB7A(G)	SRF(A)
rs2285459	-	-	-	-	-	-	-	-	-	-	-	-	-	-	-	-	PAX5(T), GTF2I(C)	-	PAX5(T), GTF2I(C)
rs3092961	G	-	-	-	-	-	-	-	-	-	-	-	-	-	-	-	-	HIC1(G)	HIC1(G)
rs7751133	-	-	-	-	-	-	-	-	-	-	-	-	-	-	FOXJ2(T), CPEB1(A)	IRF1(T)	IRF1(T)	FOXJ2(T), CPEB1(A)	-
rs6672284	-	-	-	-	-	-	-	-	-	-	-	-	-	-	-	MAFF(T), E2F4(C), E2F6(C), SP2(C)	MAFF(T), E2F4(C), E2F6(C), SP2(C)	E2F4(C)	-
rs79624283	A	-	-	-	-	-	-	-	-	-	-	-	-	-	-	-	ESR1(G)	-	ESR1(G)
rs11256448	G	-	-	-	-	-	-	-	-	-	-	-	-	-	-	POU5F1B(A)	POU5F1B(A), POU2F3(A)	POU5F1B(A), POU2F3(A)	-
rs11692867	G	-	-	-	-	-	-	-	-	-	-	-	-	-	NFIA(G), NFIX(G)	NFIA(G)	-	NFIA(G), NFIX(G)	-
rs78531995	-	-	-	-	-	-	-	-	-	-	-	-	-	-	HINFP(C)	HIF1A(C)	HIF1A(C), HINFP(C)	HIF1A(C), ZBTB14(C), HINFP(C)	HIF1A(C), ZBTB14(C)
rs6924838	C	-	-	-	-	-	-	-	-	-	-	-	-	-	SPIC(C)	-	SPIC(C)	SPIC(C)	-
rs13133788	-	-	-	-	-	-	-	-	-	-	-	-	-	-	MYBL1(C), MYBL2(C)	-	-	MYBL1(C), MYBL2(C)	MYBL2(C)
rs10858022	-	-	-	-	-	-	-	-	-	-	-	-	-	-	-	ZNF263(A)	-	ZNF263(A)	-
rs55851737	T	-	-	-	-	-	-	-	-	-	-	-	-	-	-	ZNF282(C), ZNF143(C)	ZNF282(C), ZNF143(C), YY2(T)	YY2(T)	-
rs8043362	-	-	-	-	-	-	-	-	-	IFNg|15:69985380-69985693, -0.417, 0.005, 0.035; naive|15:69985380-69985693, -0.301, 2.329E-04, 0.003	-	-	-	-	STAT5B(G), STAT5A(G), STAT3(G), HSF2(G)	STAT3(G), STAT1(G)	STAT5B(G), STAT5A(G), STAT1(G), HSF2(G)	-	-
rs4889649	T	-	-	-	-	-	-	-	-	-	-	-	-	-	-	-	MAX(T)	MAX(T)	-
rs8077485	-	-	-	-	-	-	-	-	-	-	-	chr17:45608301-45608401, 7.027E-04	-	-	TFDP1(C), E2F4(C), E2F1(C)	KLF5(C), E2F4(C), SP1(C), TFDP1(C)	KLF5(C), E2F1(C), MAZ(C)	-	SP1(C), MAZ(C)
rs34988015	C	-	-	-	-	-	-	-	-	-	-	-	-	-	-	STAT4(T)	-	STAT4(T)	-
rs11741543	-	-	-	-	-	-	-	-	-	-	-	-	-	-	TBX21(T)	-	-	TBX21(T)	-
rs9939450	-	-	-	-	-	-	-	-	-	-	-	-	-	-	PLAG1(C)	-	PLAG1(C)	-	-
rs2285673	-	-	-	-	-	-	-	-	-	-	-	-	-	-	FOXJ3(T)	-	-	FOXJ3(T)	-
rs2618476	-	-	-	-	-	6.15e-09	-	-	-	-	8:11352264-11352634, T, -0.290, 15.884	-	-	-	IRF9(T), IRF7(T), IRF5(T)	IRF1(T), IRF7(T), IRF2(T)	IRF1(T), IRF9(T), IRF7(T)	IRF9(T), IRF7(T), IRF5(T), IRF2(T)	-
rs10760123	T	-	-	-	-	-	-	-	-	-	-	-	-	-	PKNOX1(G), TGIF1(G), EOMES(G), TCF3(G), TBX15(G), FIGLA(G), TCF4(G), MGA(G), TBX21(G)	ZEB1(G), T(G), FIGLA(G), EOMES(G)	PKNOX1(G), TGIF1(G), EOMES(G), TCF3(G), TBX15(G), FIGLA(G), TCF4(G), MGA(G), TBX21(G)	PKNOX1(G), TGIF1(G), EOMES(G), TCF3(G), TBX15(G), FIGLA(G), TCF4(G), ZEB1(G), MGA(G), TBX21(G)	TCF4(G), T(G), EOMES(G)
rs2618471	-	-	-	-	-	-	-	-	-	-	-	-	-	-	-	NR3C1(C), ESR2(C)	-	ESR2(C)	NR3C1(C)
rs267938	T	-	-	-	-	-	-	-	-	-	-	-	-	-	PRDM4(C)	PRDM4(C)	-	PRDM4(C)	-
rs56100031	-	-	-	-	-	-	-	-	-	-	-	-	-	-	ESRRA(T), ATF2(C)	CREB1(C), SREBF1(C), SREBF2(C)	TFAP4(C), RARB(T), CREB1(C), SREBF1(C), ATF2(C), SREBF2(C)	SREBF2(C), ESRRA(T), RARB(T)	TFAP4(C)
rs6533021	G	-	-	-	-	-	-	-	-	SL1344|4:103558490-103558897, 0.339, 3.559E-04, 0.006	-	-	-	-	-	-	-	-	-
rs12526680	A	-	-	-	-	-	-	-	-	-	-	-	-	-	ZNF740(G), KLF16(G), SP4(G)	ZNF740(G), KLF16(G)	MZF1(G), ZNF740(G), KLF16(G), SP4(G)	MZF1(G), ZNF740(G), KLF16(G), SP4(G)	-
rs267934	G	-	-	-	-	-	-	-	-	-	-	-	-	PU.1|G, 0.002	IRF7(A)	-	IRF7(A)	IRF7(A)	-
rs267930	G	-	-	-	-	-	-	-	-	-	-	-	-	-	TEAD3(A), NR4A2(G)	-	-	TEAD3(A), NR4A2(G)	-
rs7202408	-	-	-	-	-	-	-	-	-	-	-	-	-	-	PAX5(G)	PAX9(G)	PAX9(G), PAX8(G), PAX5(G)	PAX9(G), PAX5(G)	PAX8(G)
rs676767	C	-	-	-	-	-	-	-	-	-	-	-	-	-	E2F6(A)	E2F6(A), TBX20(A)	ZNF75A(A), EOMES(A), TBX20(A)	ZNF75A(A), TBX20(A)	EOMES(A)
rs974016	-	-	-	-	-	-	-	-	-	-	-	-	-	-	HESX1(C)	-	-	HESX1(C)	-
rs974014	-	-	-	-	-	-	-	-	-	-	-	-	-	-	-	GFI1(T), GFI1B(T)	-	GFI1(T), GFI1B(T)	GFI1(T), GFI1B(T)
rs7545542	T	-	-	-	-	-	-	-	1:209979148-209979977, 0.384, 8.330E-08	IFNg|1:209979458-209980055, -0.459, 5.094E-09, 2.238E-07; IFNg_SL1344|1:209979458-209980055, -0.518, 2.538E-08, 3.662E-06; naive|1:209979458-209980055, -0.418, 3.224E-07, 8.963E-06; SL1344|1:209979458-209980055, -0.482, 3.022E-06, 1.253E-04	1:209979260-209980071, C, -0.375, 11.146	-	-	-	HINFP(C)	-	-	HINFP(C)	-
rs4380956	-	-	-	-	-	-	-	-	-	-	-	-	-	-	MEIS2(G), MEIS1(G)	-	MEIS2(G), MEIS1(G)	MEIS2(G), MEIS1(G)	-
rs2532340	-	-	-	-	-	1.47e-07	-	-	-	-	-	-	-	-	-	-	-	-	-
rs2532343	-	-	-	-	2.15e-12	-	-	-	-	-	-	-	-	-	SP1(G), MAZ(G)	-	SP1(G), MAZ(G)	-	-
rs9891824	G	-	-	-	-	-	-	-	-	-	-	-	-	-	SREBF2(G)	ESR1(A), SREBF2(G)	ESR1(A), RUNX3(G)	ESR1(A), RUNX3(G)	-
rs1478901	-	-	-	-	-	2.77e-07	-	-	-	-	-	-	-	-	-	-	-	-	-
rs9888868	T	-	-	-	-	-	-	-	-	-	-	-	-	-	REL(C), TEAD1(C)	BCL6B(C)	TEAD1(C), BCL6B(C), REL(C)	TEAD1(C)	-
rs12539476	C	-	-	-	-	-	-	-	-	-	-	-	-	-	RXRA(T), RXRB(T), NR2F6(T)	JUND(C), FOSL1(C)	JUND(C), RXRB(T), BACH2(C), FOSL1(C)	JUND(C), RXRA(T), RXRB(T), NR2F6(T)	BACH2(C)
rs2014857	-	-	-	-	-	-	-	-	-	-	-	-	-	-	REST(T)	REST(T)	REST(T)	-	REST(T)
rs34288099	C	-	-	-	-	-	-	-	-	-	-	-	-	-	ZBTB18(C)	ZBTB18(C)	ZBTB18(C)	ZBTB18(C)	-
rs8413	-	-	-	-	-	-	-	-	-	-	-	-	-	-	-	-	-	SPI1(C)	SPI1(C)
rs12920953	C	-	-	-	-	-	-	-	-	IFNg|16:11332519-11332681, -0.798, 3.083E-08, 1.098E-06; IFNg_SL1344|16:11332519-11332681, -0.708, 4.937E-05, 0.002; naive|16:11332519-11332681, -0.412, 2.172E-06, 4.859E-05; SL1344|16:11332519-11332681, -0.803, 4.086E-06, 1.613E-04	-	-	-	-	-	-	-	-	-
rs1036939	-	-	-	-	-	-	-	-	-	IFNg|15:79237067-79237741, 0.232, 0.006, 0.038; IFNg_SL1344|15:79237067-79237741, 0.315, 0.001, 0.020; naive|15:79237067-79237741, 0.232, 8.789E-04, 0.009; SL1344|15:79237067-79237741, 0.266, 9.600E-04, 0.014	-	-	-	-	-	-	-	-	-
rs1036937	-	-	-	-	-	-	-	-	-	IFNg|15:79237067-79237741, 0.248, 0.002, 0.020; IFNg_SL1344|15:79237067-79237741, 0.315, 0.001, 0.020; naive|15:79237067-79237741, 0.243, 4.128E-04, 0.005; SL1344|15:79237067-79237741, 0.266, 9.600E-04, 0.014	-	-	-	-	-	-	RARG(A)	RARG(A)	-
rs11149465	T	-	-	-	-	-	-	-	-	-	-	-	-	-	-	-	HES1(C)	-	HES1(C)
rs11145760	-	-	-	-	-	-	-	-	-	-	-	-	-	-	-	-	-	MZF1(G)	MZF1(G)
rs7534858	-	-	-	-	-	-	-	-	-	-	-	-	-	-	FOXO1(A), GLIS3(C), ZNF740(C), GLIS2(C)	EGR2(A), GLIS2(C)	GLIS2(C), GLIS3(C), ZNF740(C)	EGR2(A), FOXO1(A), GLIS3(C), ZNF740(C), GLIS2(C)	-
rs58697740	G	-	-	-	-	-	-	-	-	-	-	-	-	-	IRF9(C)	TFCP2(G)	IRF9(C)	IRF9(C)	TFCP2(G)
rs5763779	A	-	-	-	-	-	-	-	-	-	-	-	-	-	SOX15(A), SOX8(A), SOX9(A), TEAD3(A), TEAD1(A)	AR(A)	-	AR(A), SOX15(A), SOX8(A), TEAD3(A), TEAD1(A), SOX9(A)	-
rs6773518	-	-	-	-	-	-	-	-	-	-	-	-	-	-	-	ZFX(C)	PLAG1(C)	ZFX(C), PLAG1(C)	-
rs10910090	-	-	-	1:2495908-2497028, 0.533, 9.103E-04	-	-	-	-	-	-	-	-	-	-	EGR4(T), EGR3(T), EGR2(T), EGR1(T)	PAX5(C), THAP1(C)	THAP1(C), EGR4(T), EGR3(T), EGR2(T), EGR1(T)	EGR4(T), EGR3(T), EGR2(T)	PAX5(C)
rs67643815	-	-	-	-	-	-	-	-	-	-	-	-	-	-	-	EGR2(G), BPTF(G)	-	EGR2(G), BPTF(G)	-
rs10916664	-	-	-	-	-	-	-	-	-	-	-	-	-	-	ETV3(G)	-	ETV3(G)	ETV3(G), LMO2(G)	LMO2(G)
rs10916666	-	-	-	-	-	-	-	-	-	-	-	-	-	-	FOXJ3(A)	-	-	FOXJ3(A)	-
rs79356305	G	-	-	-	-	-	-	-	-	-	-	-	-	-	EGR2(A), EGR3(A), EGR1(A), NRF1(G)	RREB1(A), EGR4(A)	EGR2(A), FOXJ2(A), EGR1(A), EGR4(A), EGR3(A), NRF1(G)	EGR2(A), EGR3(A), FOXJ2(A), EGR1(A), NRF1(G)	RREB1(A)
rs531894	-	-	-	-	-	-	-	-	-	-	-	-	-	-	MAFK(C)	-	TFAP4(C), MAFK(C)	-	TFAP4(C)
rs12446903	A	-	-	-	-	-	-	-	-	-	-	-	-	-	ZBTB6(A)	-	ZBTB6(A)	-	-
rs9607980	-	-	-	-	-	-	-	-	-	-	-	-	-	-	RARB(C), ESR1(C)	IRF1(A), ESR1(C), ATF2(C)	IRF4(A), CREB1(C), IRF1(A), ESR1(C), ESR2(C)	IRF1(A), IRF4(A), CREB1(C), ESR1(C), RARB(C), ATF2(C), ESR2(C)	-
rs585039	A	-	-	-	-	-	-	-	-	naive|11:118563137-118563568, -0.345, 0.002, 0.018	-	-	-	-	-	-	-	-	-
rs35743441	-	-	-	-	-	-	-	-	-	-	-	-	-	-	HSF4(T), ZBTB18(A), HSF1(T)	HSF4(T), ZBTB18(A)	HSF4(T), ZBTB18(A), HSF1(T)	HSF4(T), ZBTB18(A), HSF1(T)	-
rs13240595	A	-	-	-	-	-	-	-	-	-	-	-	-	-	-	OSR2(A)	-	OSR2(A)	-
rs34831713	-	-	-	-	-	-	-	-	-	-	-	-	-	-	HIC2(C)	-	HIC2(C)	HIC2(C), ESR1(C)	ESR1(C)
rs16891404	-	-	-	-	-	-	-	-	-	-	-	-	-	-	GCM1(A), ZBTB7A(G)	-	-	GCM1(A), ZBTB7A(G)	-
rs6671221	-	-	-	-	-	-	-	-	-	-	-	-	-	-	SP4(C)	TP73(T), GLI3(C), TP63(T)	SP4(C), TP73(T), TP63(T)	SP4(C), GLI3(C), TP63(T)	-
rs10473203	-	-	-	-	-	-	-	-	-	-	-	-	-	-	-	-	-	CTCF(A)	CTCF(A)
rs117658390	G	-	-	-	-	-	-	-	-	-	-	-	-	-	KLF5(A), KLF4(A)	KLF5(A), SP3(A)	SP3(A), KLF4(A), SP1(A)	SP3(A), SP1(A)	KLF4(A)
rs1516977	A	-	-	-	-	-	-	-	-	-	-	-	-	-	MAFK(A)	POU6F1(A), MAFB(A), MAFK(A)	-	MAFB(A), MAFK(A)	POU6F1(A)
rs145017447	T	-	-	-	-	-	-	-	-	-	-	-	-	-	POU3F1(T), POU2F2(T), POU5F1B(T), POU2F3(T), POU2F1(T)	-	POU3F1(T), POU5F1B(T), POU2F1(T)	POU3F1(T), POU2F2(T), POU5F1B(T), POU2F3(T), POU2F1(T)	-
rs12427245	-	-	-	-	-	-	-	-	-	-	-	-	-	-	FOXD2(A)	-	FOXD2(A)	FOXD2(A)	-
rs62056778	-	-	-	-	-	-	-	-	17:43971395-43972386, 0.329, 3.660E-11	-	-	-	-	-	-	-	-	-	-
rs17094148	-	-	-	-	-	-	-	-	-	IFNg|10:101280170-101280589, 0.452, 1.337E-04, 0.002	-	-	-	-	-	SPI1(G)	ETV6(G), SPI1(G), SPIB(G)	ETV6(G), SPI1(G), SPIB(G)	-
rs11644043	-	-	-	-	-	-	-	-	-	-	-	-	-	-	-	-	RORA(C)	RORA(C)	-
rs149866169	A	-	-	-	-	-	-	-	-	-	-	-	-	-	ZBTB7B(A), ZBTB7A(A), ZBTB7C(A)	SP2(T), SP1(T)	SP2(T), ZBTB7B(A), ESR1(T), ZBTB7C(A), SP1(T)	ZBTB7B(A), ZBTB7A(A), ESR1(T), ZBTB7C(A)	-
rs10272724	T	-	-	-	-	-	-	-	-	-	-	-	-	-	NKX2-3(T)	NKX2-3(T), JUNB(T)	NKX2-3(T)	NFE2(T), NKX2-3(T), JUNB(T)	NFE2(T)
rs9907498	G	-	-	-	-	-	-	-	-	-	-	-	-	-	ELF5(A)	SPI1(A)	SPIB(A), ELF5(A)	SPIB(A), SPI1(A)	-
rs74652075	-	-	-	-	9.25e-08	-	-	-	-	-	-	-	-	-	-	-	-	-	-
rs17484359	-	-	-	-	-	-	-	-	-	-	5:96196627-96197323, T, 0.277, 3.460	-	-	-	RFX5(G), RFX2(G), RFX3(G), XBP1(G), GMEB2(G)	CREB1(G), E4F1(G)	RFX5(G), RFX2(G), RFX3(G), XBP1(G)	RFX2(G), XBP1(G), GMEB2(G), RFX5(G), CREB1(G), RFX3(G), E4F1(G)	XBP1(G), CREB1(G)
rs4958879	-	-	-	-	-	-	-	-	-	-	-	-	-	-	ZNF143(A)	-	ZNF143(A)	-	ZNF143(A)
rs9379897	C	-	-	-	-	-	-	-	-	-	-	-	-	-	TEAD1(T), SPIB(T), SPI1(T)	-	TEAD1(T), IRF3(T), SPI1(T)	TEAD1(T), SPIB(T), IRF3(T), SPI1(T)	-
rs7123811	G	-	-	-	-	-	-	-	-	-	-	-	-	-	MAFF(T)	MAFG(T), MAFF(T), MAFK(T)	MAFG(T)	MAFG(T), MAFK(T)	-
rs7576984	-	-	-	-	-	-	-	-	-	-	-	-	-	-	MGA(C)	-	-	MGA(C)	-
rs2295800	-	-	-	-	-	-	-	-	-	-	-	-	-	-	IRF3(C), SPIC(T)	-	IRF3(C), SPIC(T)	IRF3(C), SPIC(T)	-
rs7764591	G	-	-	-	-	-	-	-	-	-	-	-	-	-	JDP2(C)	HNF1B(G)	JDP2(C)	JDP2(C), HNF1B(G)	-
rs9548873	-	-	-	-	-	-	-	-	-	-	-	-	-	-	-	HIF1A(C)	HIF1A(C)	-	-
rs10908465	-	-	-	-	-	-	-	-	-	-	-	-	-	-	IRF9(C), IRF8(C), IRF7(C)	TBP(T)	IRF9(C), IRF8(C), IRF7(C)	IRF9(C), IRF8(C), IRF7(C)	TBP(T)
rs77268900	A	-	-	-	-	-	-	-	-	-	-	-	-	-	-	ERF(T), ETV3(T), ETV6(T)	ERF(T), ETV3(T), ETV6(T)	ERF(T), ETV3(T), ETV6(T)	-
rs17661015	-	-	-	-	-	-	-	-	-	-	-	-	-	-	ZSCAN16(T)	-	ZSCAN16(T)	ZSCAN16(T)	-
rs34157438	-	-	-	-	-	-	-	-	-	-	-	-	-	-	-	SMAD4(T), SMAD3(T)	-	SMAD4(T), SMAD3(T)	-
rs2424909	C	-	-	-	-	-	-	-	-	-	-	-	-	-	ARNTL(C), HEY2(C), BHLHE41(C), BHLHE40(C), MAX(C), MLX(C), HEY1(C), SREBF2(C), MNT(C)	USF1(C), ARNTL(C), TFE3(C), BHLHE40(C), MITF(C), TFEB(C), CREB3L2(C), MLX(C), HEY1(C)	USF1(C), MNT(C), BHLHE40(C), HEY2(C), BHLHE41(C), MITF(C), MAX(C), MLX(C), USF2(C), HEY1(C), SREBF2(C), TFE3(C)	ARNTL(C), HEY2(C), MAX(C), BHLHE40(C), BHLHE41(C), CREB3L2(C), MLX(C), USF2(C), HEY1(C), SREBF2(C), MNT(C)	TFEB(C)
rs10908462	-	-	-	-	-	-	-	-	-	-	-	-	-	-	-	ESR2(T), ESR1(T)	ESR2(T)	ESR1(T)	ESR1(T)
rs6467224	C	-	-	-	-	-	-	-	-	-	-	-	-	-	HEY2(T)	HEY2(T)	HEY2(T)	HEY2(T)	-
rs2779269	-	-	-	-	-	-	-	-	-	-	-	-	-	-	-	-	ESRRA(T)	ESRRA(T)	-
rs6467222	C	-	-	-	-	-	-	-	-	-	-	-	-	-	ZNF410(T)	TP53(T)	ZNF410(T)	TP53(T), ZNF410(T)	-
rs4889571	A	-	-	-	-	-	-	-	-	-	-	-	-	-	-	NFIA(A), NFIX(A)	GMEB2(G)	NFIA(A), NFIX(A), GMEB2(G)	-
rs17780471	G	-	-	-	-	-	-	-	-	-	-	-	-	-	ZNF410(G)	ZNF410(G)	-	GFI1B(T)	GFI1B(T)
rs7282503	-	-	-	-	-	-	-	-	-	-	21:16794267-16795537, G, 0.513, 22.065	-	-	Pou2f1|A, 0.004	FOXJ2(A), IRF8(A), IRF7(A), IRF4(A), IRF3(A), FOXJ3(A), IRF5(A), IRF9(A)	RREB1(A), IRF1(A), FOXJ3(A), IRF7(A)	IRF1(A), IRF7(A), IRF4(A), IRF3(A), IRF5(A), RREB1(A), IRF9(A)	FOXJ2(A), IRF8(A), IRF7(A), IRF4(A), IRF3(A), FOXJ3(A), IRF5(A), IRF9(A)	-
rs9922362	-	-	-	-	-	-	-	-	-	-	-	-	-	-	POU2F2(G)	POU2F2(G)	POU2F2(G)	-	-
rs57473972	-	-	-	-	-	-	-	-	-	-	-	-	-	-	SREBF2(G)	SREBF2(G), RREB1(G)	-	-	RREB1(G)
rs737904	A	-	-	-	-	-	-	-	-	-	-	-	-	-	ZSCAN16(T)	-	-	ZSCAN16(T)	-
rs11130233	-	-	-	-	-	-	-	-	-	-	-	-	-	-	-	ZFX(G)	-	ZFX(G)	-
rs112583316	A	-	-	-	-	-	-	-	-	-	-	-	-	-	-	SP1(G)	-	SP1(G)	-
[truncated: 9,324 more rows]

## Sheet: S6
Table S6. Summary of cis-QTLs and chromatin interactions datasets for target gene prediction
Dataset	Type	Cell types	Samples	Pubmed ID	Full summary dataa	Link
[truncated: 26 more rows]

## Sheet: S7
Table S7. Predicted regulatory target genes on prioritized potential functional SNPs
[truncated: 4,786 more rows]

[truncated: 10 more sheets: S8, S9, S10, S11, S12, S13, S14, S15, S16, S17]
